# Supplementary material for: Sufu- and Spop-mediated downregulation of Hedgehog signaling promotes beta cell differentiation through organ-specific niche signals
Source: Nat Commun. 2019 Oct 11;10:4647. doi: 10.1038/s41467-019-12624-5 (PMC6789033; doi:10.1038/s41467-019-12624-5)
Supplement: Supplementary file 4 — Supplementary Data 1 [file 41467_2019_12624_MOESM4_ESM.xls]

## Sheet: raw counts
	Intestine Replicate 1	Pancreas Replicate 1	Stomach Replicate 1	Hh Mutant Replicate 1	Intestine Replicate 2	Pancreas Replicate 2	Stomach Replicate 2	Hh Mutant Replicate 2
gene	11_16_R4_int.counts	11_16_R4_panc.counts	11_16_R4_st.counts	1_13_SSF3_MTD_1_pancHH.counts	8_5_16_int.counts	8_5_16_panc.counts	8_5_16_st.counts	R5_11_2_MT1_pancHH.counts
Xkr4	20	93	92	4	22	50	51	20
RP23-317L18.4	1	1	7	0	1	2	1	0
RP23-317L18.3	6	12	19	0	5	4	3	0
RP23-115I1.6	2	3	8	0	3	0	0	1
RP23-115I1.2	1	1	2	2	0	5	0	2
RP23-122M2.3	0	5	5	0	1	2	6	0
Sox17	2	12	1	0	2	8	0	1
RP23-285G23.3	9	11	6	5	3	8	3	6
Gm6085	11	11	11	10	16	4	5	8
RP23-34E15.2	2	6	0	1	0	1	0	0
RP23-34E15.4	55	53	53	9	49	28	23	16
Mrpl15	1060	1054	1053	1164	1209	954	812	1151
Lypla1	1050	892	1098	808	1248	821	924	980
Tcea1	1364	1142	1304	1187	1553	1145	1071	1214
Gm6104	24	15	17	42	32	22	18	24
RP24-426M1.4	0	1	3	0	1	4	0	6
Rgs20	11	26	20	0	27	14	31	2
Atp6v1h	1142	1255	1264	904	1286	1180	1057	972
Oprk1	179	466	242	1	315	152	234	0
Npbwr1	7	16	13	0	5	5	9	0
Rb1cc1	1600	1644	1671	1057	1483	1374	1263	1203
4732440D04Rik	35	90	47	24	33	40	31	31
Fam150a	1	0	7	5	1	0	7	13
RP23-76C20.3	3	2	0	3	4	3	4	6
RP23-76C20.4	53	70	58	52	41	38	31	57
St18	19	15	18	1	13	18	21	5
Pcmtd1	851	767	899	615	784	539	654	704
WI1-817D1.2	11	15	10	2	9	2	1	4
Gm9826	2	6	3	6	5	6	2	7
Gm26901	12	15	22	7	5	6	11	8
Sntg1	5	30	32	2	6	21	22	4
Gm15452	5	0	3	6	9	1	4	6
RP23-397E23.1	3	1	4	2	8	3	1	6
Gm24276	2	1	0	2	1	1	2	0
Rrs1	958	729	996	779	905	726	712	784
Adhfe1	24	19	31	9	20	27	14	4
2610203C22Rik	1	2	4	3	0	4	3	2
Gm6161	1	1	3	0	2	1	2	0
3110035E14Rik	5	10	8	3	5	2	6	3
Mybl1	46	38	34	51	100	30	74	44
Vcpip1	1413	1283	1493	980	1284	1044	918	1112
1700034P13Rik	5	6	9	3	6	1	3	3
Sgk3	304	222	373	184	329	211	332	211
Mcmdc2	10	13	10	11	17	10	11	11
Snhg6	256	264	279	265	250	216	238	233
Snord87	7	12	6	2	7	8	3	6
Tcf24	85	11	102	5	93	14	74	8
Ppp1r42	2	1	5	1	4	0	2	0
Cops5	1936	1829	1951	1870	2178	1744	1618	1832
Cspp1	974	872	964	523	770	624	614	581
RP23-228G18.6	115	98	102	44	76	44	40	39
Arfgef1	1380	1303	2015	1132	1356	970	1362	1238
RP24-327F2.1	2	7	3	1	1	0	3	4
Cpa6	30	68	273	15	33	31	117	30
Prex2	218	255	194	128	167	103	117	187
A830018L16Rik	337	81	651	33	379	49	456	63
RP23-2K13.1	10	7	33	1	13	2	16	3
RP24-239K20.1	3	0	6	0	3	2	4	2
Gm7560	5	3	2	4	3	5	3	1
Sulf1	4543	19307	10900	2672	5655	9504	7953	4148
Slco5a1	41	44	90	20	46	35	25	23
Ncoa2	1227	1395	1523	1074	1218	1026	981	948
RP23-93D12.2	11	12	10	3	12	11	9	7
RP23-93D12.1	4	10	8	5	2	2	5	2
RP23-125I14.2	9	15	26	5	24	12	9	14
RP23-125I14.1	30	37	32	11	17	15	6	11
Tram1	3335	3930	3396	2405	3330	2865	2486	3374
Lactb2	183	189	159	132	214	145	114	176
RP23-70F22.2	9	20	13	0	1	2	2	18
Eya1	106	131	39	15	79	283	71	34
Gm9947	0	0	1	10	0	2	4	6
Msc	26	10	130	322	16	25	94	342
Rpl5-ps1	3	7	4	7	5	8	7	8
Trpa1	15	1	19	12	8	2	16	19
Kcnb2	394	162	446	249	318	78	231	266
RP23-445B17.1	2	2	6	1	14	0	14	5
RP24-66C10.4	2	4	5	0	5	0	4	1
Terf1	857	678	760	993	783	529	569	791
RP23-325F17.4	8	9	20	3	6	2	12	12
Sbspon	164	174	344	167	190	131	268	264
4930444P10Rik	19	11	24	22	20	7	14	14
Rpl7	5172	4166	5101	5448	5776	4179	4409	4838
Rdh10	5101	4290	2424	1924	4684	5246	1962	2245
Stau2	959	798	1021	871	1273	864	1019	973
Ube2w	940	992	1036	647	1077	917	891	827
RP23-382H8.2	7	4	11	5	2	5	5	4
Tceb1	2259	1976	2115	2210	2477	1835	1877	2041
Tmem70	1156	1185	1332	841	1029	760	1036	1033
Ly96	102	147	130	69	69	100	67	86
Gm5828	14	15	17	20	13	5	10	20
Jph1	65	53	135	88	85	50	80	57
Gdap1	11	5	18	6	14	12	10	9
Rbm6-ps1	5	5	3	4	4	8	5	3
Pi15	97	772	172	1	161	266	63	49
Gm16070	26	19	20	6	21	10	14	5
Crispld1	263	392	368	190	297	204	268	189
Gm28153	3	2	4	1	0	1	2	2
AC098736.2	7	1	7	10	6	5	4	28
Tfap2b	5	4	1	1	4	5	4	8
Gm4849	5	5	8	7	3	2	3	7
Pkhd1	1	2	6	1	0	0	0	3
Mcm3	4649	3734	4504	5020	4252	3879	3090	4533
6720483E21Rik	9	6	9	5	2	3	5	2
Paqr8	407	190	545	234	354	114	429	254
Efhc1	48	142	83	51	103	128	87	61
Tram2	495	415	476	417	552	425	349	446
Gm2693	2	0	3	0	3	0	3	4
Tmem14a	90	129	105	102	117	80	97	86
Gsta3	2	22	6	3	3	18	2	2
Kcnq5	112	209	139	57	128	132	151	45
RP24-496H1.1	5	6	9	3	1	0	5	1
Gm7658	29	22	41	37	58	36	41	11
RP23-322P13.2	3	7	11	1	1	0	5	0
Gm26580	69	79	73	9	21	19	13	18
Rims1	309	117	342	134	240	91	288	161
Ogfrl1	241	190	353	273	313	208	248	229
B3gat2	16	15	17	17	27	15	17	28
Smap1	687	588	667	573	724	514	546	571
1110058L19Rik	376	453	491	333	420	427	326	377
Fam135a	1509	1588	1565	1173	1337	1022	1043	1358
RP23-255J24.2	2	4	3	0	6	0	2	2
Col9a1	529	101	342	437	561	81	252	116
Col19a1	25	13	384	31	13	9	285	37
Tubb4b-ps2	6	8	9	16	4	7	3	5
Gm28439	20	36	22	13	45	15	21	26
Gm10222	4	7	9	2	6	0	3	6
Gm28438	3	12	10	3	7	1	7	6
Gm28437	273	256	284	135	364	183	248	163
Gm10925	101	71	78	50	134	50	59	84
Gm28661	64	78	95	37	123	73	66	43
Gm29216	51	64	80	25	100	46	54	46
Lmbrd1	695	1061	1173	591	615	758	905	740
Bai3	46	219	154	7	54	115	126	24
RP23-21P2.5	0	10	8	0	0	0	0	1
RP23-21P2.8	0	2	2	1	3	3	1	0
RP23-478K4.2	3	9	5	0	0	2	3	0
RP23-478K4.1	0	5	6	0	0	2	0	2
RP23-478K4.3	1	10	6	0	5	3	3	0
RP23-184I13.2	0	5	5	0	1	1	2	0
RP23-184I13.4	2	10	7	0	1	0	1	2
RP23-184I13.6	1	13	6	0	1	0	2	3
RP23-184I13.7	2	3	2	0	1	1	1	0
Gm7846	45	20	30	36	46	21	30	39
Gm5697	1	1	1	2	0	2	2	2
Gm5525	24	29	30	33	28	28	25	19
Gm6473	0	2	2	3	2	1	1	2
Phf3	1399	1329	1440	1305	1281	1060	1072	1228
RP24-172B22.6	2	3	3	1	0	1	1	4
RP23-471J16.2	5	8	11	4	2	8	4	8
Ptp4a1	1701	1558	1881	2281	1865	1539	1640	1910
Gm10307	11	7	5	29	0	0	1	32
Khdrbs2	120	227	284	256	134	166	160	185
RP23-109J14.2	14	48	35	10	5	8	9	18
RP24-390L20.5	0	4	2	0	0	0	2	2
Gm5415	1	5	1	2	3	6	0	1
Gm7114	1	2	3	10	1	1	0	5
Prim2	589	490	528	673	605	564	497	642
Gm29228	2	1	1	0	3	1	2	2
RP24-423J19.1	2	6	6	6	2	6	6	14
Rab23	906	922	1103	876	1027	753	899	812
Bag2	668	417	740	958	784	556	721	848
Zfp451	1989	2300	2379	1568	2119	1816	1626	1492
Gm15455	10	3	4	8	10	3	4	2
Bend6	22	34	27	17	15	15	20	40
Dst	43	152	58	25	56	76	37	61
RP23-87D8.4	3	2	6	0	3	0	1	7
Gm26788	11	10	11	0	5	10	9	6
RP24-422C24.2	101	309	56	22	79	118	28	44
Gm3052	10	18	19	7	8	6	9	5
mmu-mir-5103	43	41	40	10	20	16	23	21
Ccdc115	514	558	565	564	501	536	375	512
Imp4	1357	1400	1380	1443	1391	1247	1071	1249
Ptpn18	5	11	13	6	11	6	6	5
Gm28417	5	2	4	3	1	2	5	0
Arhgef4	113	108	361	48	121	89	277	52
RP23-348C6.3	5	15	3	2	8	10	2	5
Fam168b	6098	6384	6757	5265	6508	5863	4947	5364
RP23-348C6.1	2	4	2	3	4	3	1	0
Plekhb2	393	277	479	320	451	267	482	391
Hs6st1	919	1017	950	584	938	986	700	764
RP23-173H19.3	1	0	5	1	7	8	1	4
Uggt1	2612	3116	2762	2506	2539	2399	2096	2711
Neurl3	31	24	23	21	51	10	13	27
Arid5a	30	40	31	27	51	66	34	25
RP23-134L6.5	7	7	11	9	14	6	4	4
Kansl3	2143	2288	2163	1825	2082	1913	1637	1760
Fer1l5	88	79	123	46	99	86	76	84
Lman2l	1095	1333	1262	920	1218	1165	900	1072
Cnnm4	159	211	182	227	182	196	147	162
RP23-294I17.4	1	2	8	4	2	0	1	2
Cnnm3	1017	923	1253	955	973	798	925	985
Ankrd23	36	41	47	18	34	38	31	27
Ankrd39	361	459	444	250	455	393	363	292
Sema4c	1154	1278	1075	1029	982	1120	773	1162
D430040D24Rik	22	17	10	6	19	14	3	13
Fam178b	2	2	2	5	2	1	1	7
Cox5b	1786	1747	1645	1624	1884	1550	1384	1830
Actr1b	2603	2620	2536	2730	3059	2513	2175	2685
RP23-247A1.6	2	1	1	0	3	2	0	2
Zap70	5	1	4	5	1	7	1	3
Tmem131	3389	1849	3046	2360	2940	1381	2012	2046
RP23-328J8.2	56	48	54	26	31	19	28	40
RP23-328J8.3	16	6	12	8	9	5	2	1
Vwa3b	38	2	28	12	19	3	20	11
Cnga3	73	3	24	0	44	8	13	2
Inpp4a	430	517	464	152	477	467	386	412
4930439A04Rik	6	12	7	6	1	8	1	6
RP23-271C13.2	3	1	1	3	0	1	2	3
Coa5	1719	1761	1826	1686	1967	1607	1394	1701
Unc50	1235	1542	1275	860	1252	1263	1053	1167
Mgat4a	299	292	497	151	278	195	381	127
2010300C02Rik	23	71	99	10	34	39	73	25
Tsga10	201	200	183	164	236	201	111	192
Lipt1	57	70	75	49	67	62	60	57
Mitd1	277	264	281	215	372	308	248	251
Mrpl30	826	803	835	781	852	726	769	764
Txndc9	1307	1417	1434	1205	1529	1418	1175	1377
Eif5b	1404	1476	1422	1336	1490	1226	1154	1320
Rev1	932	910	981	911	1077	698	741	831
RP23-195A24.4	2	2	10	2	0	0	1	1
Aff3	1597	1011	1272	1113	1385	696	898	1329
Gm16150	7	8	17	4	7	2	2	2
Gm16151	7	7	10	0	4	8	5	12
Gm16152	10	9	14	2	7	5	9	12
RP24-390D21.4	14	10	10	5	4	0	4	17
RP24-187B13.3	0	0	1	4	0	0	4	0
Lonrf2	226	193	294	141	244	138	228	123
Chst10	259	298	281	205	292	186	278	288
Pdcl3	1156	1059	1121	1185	1217	961	971	1307
RP23-101P2.6	33	39	53	30	64	38	41	24
Npas2	6	34	5	5	2	27	1	6
Gm3617	0	2	0	0	1	6	0	0
Rpl31	1854	1985	1908	2227	2152	1848	1769	2044
Tbc1d8	270	759	242	102	327	545	189	104
Cnot11	934	866	997	983	983	814	699	1007
Gm15832	9	7	10	12	7	10	8	8
Snord89	1	2	5	3	0	2	1	2
Rnf149	588	799	731	687	663	728	546	796
Gm23722	1	9	5	2	3	3	3	4
Creg2	2	3	1	1	4	0	1	4
Rfx8	1	7	6	2	3	7	4	14
Map4k4	833	796	803	823	722	732	540	766
Il1r2	9	16	10	0	6	11	6	9
Gm16894	9	12	2	4	4	9	3	3
Il1r1	267	987	244	146	231	867	205	291
RP24-317P24.1	1	3	1	0	0	3	1	0
Il1rl2	294	796	176	74	194	700	76	162
RP23-100P14.3	0	4	1	0	0	3	0	1
Il1rl1	1	0	6	0	1	2	0	2
Mfsd9	51	70	37	37	41	46	28	31
Gm29260	3	1	1	0	0	0	0	4
Pantr1	2	5	1	20	4	0	0	38
Pou3f3	10	1	0	17	2	0	0	54
Mrps9	575	519	549	566	585	485	448	587
Gpr45	80	58	108	99	102	65	83	111
Tgfbrap1	550	498	595	652	542	380	414	615
8430432A02Rik	4	10	9	9	3	0	0	5
AI597479	1144	1226	1258	1017	1412	1068	1155	1142
Fhl2	969	242	1014	944	939	180	774	1190
Gm8210	136	126	109	141	126	101	78	116
Gm29041	2	0	0	2	1	3	0	2
Nck2	1392	1063	1324	1010	1434	1192	1064	1002
RP23-435E15.3	57	31	42	25	39	24	33	24
1500015O10Rik	5	25	8	0	9	17	7	17
Uxs1	174	201	222	156	162	256	148	233
Gm16103	1	0	5	5	2	1	2	5
Gm19587	12	13	17	13	14	6	3	5
Tpp2	2826	2963	2783	2623	2732	2571	2133	2670
Mettl21c	17	15	12	6	8	6	5	7
Tex30	401	279	386	472	443	349	354	437
Kdelc1	1245	1624	1313	1183	1329	1389	1079	1344
Bivm	621	523	733	579	656	470	534	544
Ercc5	799	873	832	618	839	759	611	683
Txn-ps1	8	4	2	6	10	6	5	11
Gulp1	924	428	1057	585	1007	445	925	659
RP23-68D4.1	6	5	9	2	5	2	4	2
4930521E06Rik	2	5	10	0	5	0	2	3
Col3a1	168490	227595	166387	87617	160669	138454	109146	149268
Col5a2	11623	13218	11893	5646	11299	8654	8196	8933
RP24-370G18.1	110	144	138	30	69	57	42	62
Wdr75	1188	1145	1107	1288	1267	1090	911	1273
Gm5526	43	25	47	63	53	12	57	48
Slc40a1	1925	5459	2396	743	1636	14911	2198	3901
Dnah7b	110	163	94	92	63	55	58	62
Gm8326	13	12	8	23	22	18	15	17
Dnah7c	14	10	19	6	9	11	6	5
Slc39a10	2919	3661	3676	2385	3204	2797	2907	2357
Gm28151	15	11	17	3	8	9	9	7
Gm8337	15	8	12	16	19	19	8	10
Tmeff2	172	146	320	150	217	107	206	170
9330175M20Rik	4	3	4	5	1	1	3	0
Sdpr	3246	1771	2662	2169	3736	1301	2223	3672
Nabp1	433	580	403	147	390	642	411	170
Gm17767	4	0	4	0	2	0	0	2
Myo1b	3516	1972	2900	2617	3092	1885	1999	2979
Gm29453	4	2	0	4	1	0	2	1
Gm28323	5	5	1	0	1	3	4	1
Gm8420	16	18	15	0	10	8	7	18
Stat4	39	38	40	27	47	28	15	31
Stat1	122	152	117	71	108	101	77	116
Gls	1116	1418	1164	1118	1080	980	949	1068
Nab1	748	981	917	395	775	721	704	516
Gm5527	7	2	9	23	12	12	9	11
Tmem194b	379	515	457	334	400	420	397	327
Mfsd6	63	61	150	22	65	33	87	30
Inpp1	189	188	239	149	196	122	220	202
Hibch	300	289	315	281	280	312	262	354
1700019D03Rik	24	24	48	20	16	5	56	19
Mstn	0	9	26	1	0	10	13	0
Pms1	505	403	503	475	477	368	381	465
Ormdl1	510	712	649	529	721	676	578	641
Osgepl1	318	296	297	270	288	254	233	261
Gm28551	2	3	4	1	1	3	2	2
Asnsd1	150	151	152	139	200	158	162	163
Dnah7a	7	12	6	7	11	12	10	3
Stk17b	271	264	273	308	294	270	232	302
Hecw2	128	324	275	228	88	157	196	197
Ccdc150	1	4	1	7	3	13	3	4
Gtf3c3	1485	1400	1475	1409	1328	1225	984	1400
Pgap1	352	467	555	280	372	279	301	282
RP24-290F15.1	3	4	16	1	5	6	3	5
Ankrd44	453	319	667	511	421	212	462	480
4930444A19Rik	3	4	13	1	3	0	5	9
RP23-388I22.1	6	3	7	1	9	1	3	2
RP23-68O7.2	2	2	1	2	3	0	2	2
Sf3b1	9732	9788	9914	9132	10419	8811	7601	8242
RP23-16N14.2	2	4	5	3	4	6	4	1
Coq10b	225	321	262	236	277	259	199	233
Gm17971	3	9	12	7	6	3	7	1
Hspd1	5869	5159	5810	8167	6312	4677	5101	7459
Hspe1	1609	1367	1661	2364	1802	1415	1544	1592
Mob4	2079	1825	1999	1509	2361	1731	1777	1694
Gm6822	17	14	12	8	11	4	3	5
Rftn2	277	305	189	430	367	465	193	688
Gm10561	10	7	3	7	12	9	6	13
Mars2	200	142	201	201	174	153	116	233
Boll	2	0	0	3	1	1	1	6
Gm8292	37	27	36	38	37	40	35	37
Plcl1	148	176	284	362	145	74	165	415
RP23-453N3.4	5	13	20	3	2	3	1	5
Satb2	7	22	12	11	27	10	5	12
9130024F11Rik	1	2	2	3	2	1	4	2
4930558J18Rik	25	21	23	41	45	32	14	24
1700066M21Rik	339	268	360	292	416	261	234	336
Tyw5	292	251	298	271	315	286	257	310
9430016H08Rik	508	540	481	428	533	496	383	500
Spats2l	1360	1624	1999	584	1378	1281	1370	1359
Kctd18	357	538	454	275	339	439	321	333
Sgol2	400	287	309	374	375	259	259	388
Aox1	5	79	8	1	15	47	3	12
Aox3	7	46	21	0	7	31	8	3
Aox4	1	16	26	3	8	10	14	4
Aox2	1	1	3	0	6	1	3	8
RP24-191N24.2	9	13	10	3	13	13	13	8
Bzw1	11556	10558	10694	10874	12612	10453	9139	11369
Clk1	3757	4615	4000	3108	4226	4033	3083	3017
Ppil3	436	396	463	426	457	436	384	519
Nif3l1	1074	1029	1067	1044	1117	1030	891	1089
Orc2	771	705	744	942	960	773	682	801
Gm15834	13	9	10	1	9	10	9	5
Fam126b	355	550	412	396	340	309	219	389
Ndufb3	1138	1017	1023	1026	1197	917	863	1009
Gm10068	3	1	1	4	1	3	2	3
Gm20257	3	16	11	14	11	10	3	25
Cflar	763	910	732	535	714	741	442	594
Casp8	522	488	459	388	460	439	365	553
RP24-273P12.4	12	12	16	15	20	26	10	22
Trak2	528	540	462	510	482	444	325	465
Stradb	671	675	720	513	819	579	585	599
Tmem237	636	769	771	638	679	629	647	790
G730003C15Rik	21	25	35	18	25	47	30	30
Mpp4	1	9	2	4	0	4	3	0
Gm29017	2	0	1	2	1	4	2	2
Als2	675	703	710	707	684	475	562	641
Cdk15	3	8	0	1	4	3	4	1
Fzd7	2086	2245	2449	2042	2045	1341	1715	2048
Gm26813	4	4	9	3	3	2	7	7
Gm973	2	7	7	4	2	6	0	4
Sumo1	3135	3036	3116	3100	3541	2992	2642	3285
RP24-147G7.2	9	8	7	1	7	4	2	1
Nop58	2789	2025	2217	3033	2412	1618	1754	2220
Snord70	2	1	4	1	5	1	1	1
Gm26287	3	2	0	5	2	1	1	0
Bmpr2	508	457	506	360	573	369	352	516
RP24-178N19.2	14	8	13	7	11	2	8	10
Fam117b	935	985	1208	871	961	791	803	715
RP23-27C10.2	39	104	74	33	16	31	14	27
Gm18829	0	1	3	1	4	2	0	1
Ica1l	11	13	18	7	51	35	63	64
Wdr12	890	857	923	1036	947	816	735	943
Carf	250	235	306	170	290	183	169	175
Gm15464	3	1	0	1	0	2	1	2
Nbeal1	615	664	613	265	431	355	269	353
Cyp20a1	953	1393	613	625	858	953	366	661
RP23-264G9.1	30	30	9	4	10	12	8	15
Abi2	2667	1802	2481	2408	2466	1300	1755	1894
Raph1	614	515	559	411	470	393	353	368
Gm11575	8	6	4	7	5	9	2	7
Eif4a-ps4	252	193	227	294	270	227	182	284
Cd28	13	3	7	2	6	1	9	0
Gm11581	0	8	1	0	0	2	0	0
Rpl18-ps1	30	21	33	65	28	21	20	23
9530026F06Rik	2	0	1	4	9	0	0	0
Pard3b	529	404	677	263	437	218	373	400
RP23-327M13.2	3	3	1	0	4	1	0	1
RP23-327M13.3	2	0	2	0	4	0	4	2
Pard3bos1	2	4	6	1	1	2	4	1
RP23-327M13.6	2	2	1	1	2	1	2	2
Pard3bos2	0	0	10	5	1	0	12	1
RP23-26A10.3	7	4	6	3	2	0	0	4
Gm11599	4	0	1	0	2	1	2	2
Nrp2	4505	1443	4368	3000	3859	641	2509	2705
Gm29083	5	0	8	1	1	2	3	1
RP23-149A5.4	14	2	19	8	11	3	16	6
Gm4208	2	0	4	0	0	2	1	2
Ino80d	283	250	305	175	273	161	181	202
Rps27-ps1	5	13	18	5	16	11	15	8
Ino80dos	92	99	88	48	103	55	58	53
Gm20342	129	162	112	55	105	85	86	61
Ndufs1	2736	2685	2717	2706	2889	2329	2070	2706
Eef1b2	2499	2523	2581	2995	2776	2403	2264	2739
Gm26457	2	3	5	2	5	6	1	5
Snora41	5	11	19	8	6	10	10	9
Gpr1	1	7	0	2	3	2	1	0
Zdbf2	607	421	543	347	423	208	280	304
Gm11605	9	4	5	3	10	3	6	8
Adam23	217	77	175	84	215	41	130	199
Mdh1b	0	0	3	1	1	5	2	1
Fastkd2	808	919	872	857	974	880	703	993
4933402D24Rik	0	0	4	5	0	1	0	2
Gm13749	1	0	0	0	0	1	1	6
Klf7	320	291	268	242	292	203	170	239
Creb1	2025	1868	2046	1925	2144	1507	1486	1698
Mettl21a	416	558	460	399	461	463	367	477
Gm28982	1	1	1	1	1	5	2	4
2810408I11Rik	47	31	41	65	87	34	34	69
Ccnyl1	528	486	574	601	558	342	449	568
Fzd5	26	18	108	56	25	18	88	34
Plekhm3	334	373	354	339	310	288	186	287
Rpl10a-ps1	29	29	49	36	46	28	37	34
Akr1cl	0	3	0	2	0	0	0	4
Crygb	4	5	4	0	2	1	8	0
Idh1	2432	2375	2515	2301	2627	2096	2119	2336
Pikfyve	614	678	641	505	506	398	372	440
Pth2r	0	1	0	0	0	4	4	0
Map2	141	103	267	127	124	49	272	94
Gm10558	2	2	4	2	0	2	4	4
Unc80	1	1	0	0	3	1	3	1
Rpe	647	577	701	690	714	575	561	655
Kansl1l	789	646	783	742	781	513	498	693
RP24-429G21.5	6	8	10	7	4	4	2	4
RP24-429G21.4	15	11	19	3	12	3	0	8
RP24-429G21.3	10	4	7	2	4	4	2	2
RP24-429G21.2	9	32	23	7	2	2	0	4
RP24-429G21.1	6	8	4	2	2	1	4	3
Acadl	872	873	852	1053	1051	871	791	1241
Gm15793	1	3	1	2	6	4	0	2
Myl1	0	4	5	2	3	1	6	3
Rpl31-ps14	9	5	6	5	3	5	4	5
Lancl1	1512	1846	1956	1083	1655	1399	1460	1233
Cps1	30	2	16	13	9	1	1	5
Erbb4	7	3	12	8	8	0	6	0
Ikzf2	53	43	98	15	40	40	52	29
Gm29112	4	0	2	0	1	0	0	2
Spag16	5	5	6	6	3	0	3	3
Bard1	64	34	67	107	58	43	64	58
Atic	904	668	828	892	843	568	607	895
Fn1	13318	8786	16375	16306	9788	3183	8413	15870
Apol7d	20	18	17	5	16	5	11	17
Gm5256	4	0	2	4	3	3	0	1
Gm8885	2	4	5	5	2	8	4	3
Gm4319	6	2	0	3	4	0	4	7
Mreg	34	21	15	30	27	10	14	19
Gm25360	10	2	5	6	6	3	8	0
D230017M19Rik	63	73	124	53	95	90	71	38
Gm23472	3	3	6	1	3	5	5	0
Gm24497	1	2	0	0	2	2	1	5
Gm25939	1	2	2	2	2	1	3	5
Pecr	389	381	417	331	387	337	313	376
Tmem169	30	58	44	33	51	24	25	44
Xrcc5	927	1072	1089	1090	1048	992	889	990
March4	4	5	5	1	0	4	3	2
Gm15843	1	1	5	6	4	1	3	5
Smarcal1	717	720	755	764	791	685	674	833
Rpl37a	3339	3088	3222	3493	3866	3004	2979	2886
Igfbp2	4085	2445	5272	8232	3896	1573	4461	7318
Igfbp5	13483	20916	14960	1630	15446	14102	11776	4182
Pinc	1	1	4	0	1	2	4	1
D530049I02Rik	2	5	2	1	7	7	5	0
6030407O03Rik	9	5	7	12	9	2	3	10
Tns1	1350	2551	1025	634	1012	1718	595	757
Rufy4	12	12	17	8	10	19	1	1
Arpc2	5763	4187	4632	4346	5642	3872	3876	4763
Gpbar1	204	31	63	113	176	14	60	197
Aamp	3848	3130	3823	3956	3880	2872	2931	4174
Pnkd	1174	1046	1390	1254	1113	781	976	1296
RP23-280F6.5	9	12	9	4	6	9	4	7
Tmbim1	921	1221	979	578	857	906	643	826
RP23-280F6.6	10	9	12	8	8	6	4	2
Catip	22	22	11	14	21	8	8	26
Slc11a1	10	17	6	7	6	9	8	23
Ctdsp1	262	254	275	199	282	252	230	283
Vil1	17	8	8	3	11	1	10	1
Usp37	1616	1669	1587	1454	1360	1266	1044	1244
RP23-102B12.2	23	23	23	9	9	8	9	20
Rqcd1	1422	1212	1322	1864	1441	1148	1151	1642
Plcd4	2	2	1	5	2	1	0	3
Zfp142	579	617	625	571	486	487	462	510
Gm25035	2	5	5	10	2	1	1	1
Bcs1l	255	288	286	254	294	296	281	307
Rnf25	535	630	546	433	599	582	460	494
Stk36	218	325	249	181	261	225	206	211
Ttll4	1302	1233	1283	1713	1297	921	963	1293
Cyp27a1	68	63	56	68	57	53	58	94
Prkag3	0	3	0	0	5	0	0	5
Wnt6	5	6	13	1	4	10	10	4
Cdk5r2	3	2	0	3	0	0	2	1
Fev	1	11	0	0	0	4	2	0
Ihh	5	3	99	3	13	1	60	2
Nhej1	101	119	105	83	96	103	86	103
Slc23a3	6	7	0	0	6	1	0	1
Cnppd1	1041	1207	1136	817	1147	1077	904	882
Fam134a	942	1123	969	781	1000	915	846	884
Zfand2b	304	414	329	283	391	328	311	391
Abcb6	59	64	60	40	57	55	32	41
Atg9a	658	791	743	521	707	643	573	673
Ankzf1	505	644	513	449	470	496	382	387
Glb1l	390	693	454	252	346	456	355	371
Stk16	1049	1156	1222	990	1130	1100	969	1048
Tuba4a	14	130	108	28	20	52	112	32
Dnajb2	488	705	573	399	641	668	483	509
Ptprn	3	20	7	3	8	14	8	0
Resp18	1	6	5	0	4	2	1	2
Dnpep	1575	1881	1697	1514	1769	1765	1202	1969
Des	1563	2862	754	196	1871	2796	580	323
Gm15179	1	2	1	1	0	3	1	1
Speg	1084	831	1062	909	1144	707	884	931
Gm15178	2	1	6	0	2	4	2	1
Gmppa	631	886	722	537	673	786	543	709
Asic4	14	63	26	3	8	42	26	5
Chpf	1477	2503	1692	901	1453	1489	1184	1202
Obsl1	3874	4330	3818	2877	4224	4264	3037	3911
Tmem198	14	31	16	14	16	27	12	14
Inha	174	161	190	113	133	131	132	90
Stk11ip	960	1152	904	983	896	973	632	990
Slc4a3	772	987	1007	579	849	702	688	568
Epha4	1027	3760	955	620	1035	3080	727	637
Gm28386	4	8	3	2	0	8	2	0
Sgpp2	429	95	125	2	501	46	77	5
Farsb	2024	1844	1913	2106	2178	1653	1639	2014
RP24-300L5.1	17	27	17	3	10	5	10	5
BC035947	6	4	4	2	9	4	8	8
Acsl3	2526	1980	2329	2030	2374	1615	1796	2039
Utp14b	198	179	212	196	168	140	133	171
Gm6159	23	18	17	18	15	17	13	14
Kcne4	201	404	200	212	162	559	135	386
Gm5830	0	1	2	1	5	3	1	3
Scg2	16	23	18	1	11	19	6	1
Ap1s3	3	1	2	0	0	1	2	1
Wdfy1	560	559	478	446	428	381	357	466
Mrpl44	459	441	452	475	538	466	368	437
Serpine2	2780	4691	2732	1354	2979	5135	1959	1910
Gm5529	18	16	15	19	11	7	15	13
Cul3	4272	3917	4078	3574	4065	3446	3164	3797
RP24-193D9.4	10	10	10	6	12	4	6	4
RP24-193D9.3	7	20	20	5	1	2	2	4
Dock10	148	418	336	101	169	318	220	242
RP23-328G14.3	0	5	7	1	0	0	2	2
RP23-328G14.2	1	4	8	0	1	6	1	1
RP23-328G14.1	2	2	4	2	0	7	0	0
Gm5530	4	2	5	14	7	0	6	10
Irs1	362	545	497	593	346	338	306	482
Rhbdd1	325	371	324	357	308	236	253	437
Col4a4	10	10	25	11	7	6	8	48
Col4a3	9	13	25	5	12	3	5	16
C430014B12Rik	0	4	4	0	6	1	1	0
Mff	2450	2560	2688	2033	2615	2253	1925	2418
Gm28941	11	4	6	5	6	3	2	2
Tm4sf20	2	0	0	0	6	0	1	0
Agfg1	1706	1544	1719	1782	1814	1369	1340	1586
Gm7553	3	1	2	2	1	0	1	0
Slc19a3	11	12	4	9	7	7	10	26
Sphkap	30	161	36	51	66	120	49	104
Gm6374	2	4	2	0	1	0	2	0
Pid1	289	2466	425	81	308	1953	216	323
Dner	36	153	19	20	22	114	8	65
RP24-208F6.1	2	11	0	0	0	0	1	2
Trip12	2710	2848	3059	2504	2695	2040	1859	2209
RP23-447L15.3	1	4	5	6	0	1	7	1
Fbxo36	33	82	39	47	38	49	36	52
Slc16a14	4	60	11	6	5	73	17	3
Rpl19-ps1	8	5	8	3	4	5	2	2
Sp140	5	19	4	2	5	4	6	4
Sp100	2	3	1	3	0	1	1	1
A630001G21Rik	2	13	9	14	4	3	14	17
Cab39	2697	2334	2641	2196	2645	2205	2007	2451
Itm2c	3589	4794	4360	2547	3542	4043	3110	3599
4933407L21Rik	0	1	7	2	1	4	3	3
Gm18180	7	8	4	1	15	18	18	13
2810459M11Rik	2	8	8	1	3	7	5	3
Psmd1	5005	4796	4958	5604	5363	4366	4072	5422
Htr2b	3	36	5	2	4	22	5	4
RP24-308M3.2	2	4	12	3	7	0	3	4
Armc9	676	881	732	579	720	645	502	618
Gm16341	2	4	2	0	9	1	2	0
B3gnt7	453	474	448	181	427	285	334	193
Ncl	9751	7873	9609	11857	9601	6773	7199	9470
C130036L24Rik	47	36	23	37	41	27	28	23
Ptma	11611	9170	11415	12464	12574	8777	9254	10886
Pde6d	597	640	622	717	699	651	581	732
RP23-11K8.3	4	3	1	0	3	0	1	1
Cops7b	956	1063	1060	984	1002	916	823	989
RP23-11K8.4	0	3	1	0	0	0	6	0
Nppc	5	3	13	4	3	4	19	13
Dis3l2	780	783	824	745	740	750	603	685
Gm29055	5	14	10	1	2	5	5	5
RP23-26I10.2	26	46	39	16	15	9	9	23
RP23-26I10.3	1	4	0	3	0	3	3	0
RP23-26I10.5	6	4	7	2	2	5	4	6
Gm6136	21	21	17	27	35	19	30	20
RP23-26I10.6	6	5	5	2	3	4	1	3
RP24-286D13.3	3	19	19	6	9	7	4	6
Akp-ps1	1	2	2	1	0	1	1	1
Gm29374	0	3	14	0	0	2	8	1
Ecel1	5	188	893	25	19	141	543	33
Chrng	1	0	0	0	3	3	0	4
Eif4e2	2050	2242	2186	1961	2255	2166	1780	2298
Gigyf2	1422	1564	1661	1220	1588	1313	1264	1267
Kcnj13	2	1	2	0	1	0	2	3
Ngef	58	49	40	19	59	42	30	14
Gm17181	5	2	3	0	4	3	2	5
Inpp5d	13	20	15	3	12	7	7	5
Atg16l1	757	917	780	693	873	797	619	733
Gm25395	10	6	8	2	6	6	3	5
Sag	3	12	4	2	1	3	5	2
Dgkd	1310	1180	1315	1164	1512	1109	935	1059
Gm19582	12	23	20	11	13	6	6	5
RP23-473M13.2	3	3	2	0	1	1	1	0
RP24-398O5.2	34	48	43	9	24	21	10	23
Usp40	1727	1873	1869	1510	1675	1538	1225	1524
Gm5832	3	3	1	4	5	1	4	2
Ugt1a7c	5	15	12	1	1	11	7	3
Dnajb3	81	107	103	54	86	90	72	92
Mroh2a	39	34	52	65	54	35	45	44
Hjurp	6602	6039	6567	4968	4576	3587	3285	6103
Glrp1	0	0	3	5	0	1	1	6
Arl4c	94	183	91	143	94	174	75	110
Sh3bp4	1392	1086	1383	1090	1390	896	1038	1130
Agap1	1592	1423	1838	1294	1301	1035	1062	1471
RP23-102K8.1	129	159	176	49	28	46	37	92
Gm25180	4	2	4	0	0	0	0	1
4933400F21Rik	0	4	10	0	9	0	2	3
RP24-78E16.3	3	8	4	0	3	0	0	1
Iqca	4	5	6	10	8	2	1	4
4930434B07Rik	3	5	2	1	11	3	4	1
Ackr3	538	1136	638	588	563	918	491	592
Gm28723	2	2	2	8	2	7	2	3
RP24-393L8.1	4	2	0	3	0	3	1	1
Cops8	2327	2411	2470	2487	2585	2395	1997	2522
Col6a3	5601	5899	6939	2847	4275	3196	4152	5762
Mlph	8	10	4	5	10	4	0	7
Rab17	33	17	26	4	28	17	15	19
Lrrfip1	725	766	578	515	797	809	507	523
Rbm44	27	26	11	8	53	50	17	17
Gm7776	0	5	3	7	4	2	1	4
Ramp1	103	364	83	7	143	379	83	8
Ube2f	896	777	871	820	944	760	672	831
Gm7785	11	13	15	5	20	13	10	19
Gm26683	2	0	5	2	0	1	1	0
Scly	151	180	167	132	152	173	108	160
Espnl	11	11	6	3	2	9	4	6
Klhl30	8	5	6	2	20	2	8	3
Fam132b	15	28	23	31	25	27	27	31
Ilkap	1667	1714	1787	1662	1929	1815	1548	1780
Hes6	507	504	707	468	608	532	635	514
Per2	359	210	371	425	311	192	287	390
Traf3ip1	231	265	274	245	292	213	201	232
Asb1	426	532	444	313	423	369	374	250
Gm29100	25	52	16	25	25	37	9	22
Twist2	113	143	69	164	104	140	74	198
Gm29101	4	18	7	4	9	10	7	23
Hdac4	548	734	586	512	574	585	459	439
Ndufa10	2200	2292	2300	2359	2482	2106	1774	2286
Myeov2	1190	1208	1142	1045	1309	1090	979	1086
Gpc1	3724	8420	4870	3540	3601	8678	3937	4686
Gm29480	0	1	1	2	1	3	3	2
Ankmy1	2	8	5	3	2	5	4	1
Dusp28	87	71	87	77	96	74	80	68
5033417F24Rik	11	10	10	5	7	6	10	2
Rnpepl1	824	765	918	762	873	732	676	813
9430060I03Rik	15	13	14	14	24	25	6	21
Capn10	519	621	578	546	594	575	534	575
Gpr35	1	4	9	4	1	4	8	0
Kif1a	144	453	293	302	156	295	189	366
2310007B03Rik	19	3	2	0	15	11	4	6
E030010N08Rik	25	67	49	135	30	44	38	85
Sned1	461	3578	691	433	476	3059	408	918
Mterf4	335	359	404	356	439	315	384	338
Gm28535	1	7	4	2	1	4	0	0
Pask	907	789	810	1085	868	845	660	833
Ppp1r7	1270	1241	1223	1343	1337	1134	1019	1271
Ano7	2	19	5	2	4	6	15	6
Hdlbp	5354	5731	5973	6299	5612	4625	4489	6192
Gm17415	0	2	4	0	0	0	1	3
Sept2	5422	6363	5379	4340	5294	5519	4139	5246
Farp2	213	228	220	163	177	210	163	151
RP23-302H1.1	14	5	8	2	16	5	2	7
Stk25	1669	2365	2350	1367	2570	2490	1955	1789
Bok	432	338	470	652	430	257	388	721
Thap4	389	357	391	386	444	349	321	415
Gm10550	0	2	1	1	2	2	1	0
Atg4b	1696	1757	1727	1538	1678	1544	1379	1516
Dtymk	1890	1987	1951	1824	2124	1969	1748	1787
Ing5	918	817	994	1076	817	706	753	948
D2hgdh	310	456	330	244	310	291	251	262
Gm9994	1	0	4	0	2	4	4	0
Gm6086	3	2	4	0	1	5	1	2
Gm7895	11	12	13	15	17	12	14	14
Fam174a	422	520	647	281	468	482	497	393
RP23-192P10.3	5	3	9	6	2	2	9	4
Gm15427	186	168	198	196	193	162	187	216
St8sia4	115	183	830	99	82	163	441	73
WI1-2075L23.1	1	2	10	0	2	0	0	0
Gm28901	2	0	4	6	3	3	3	2
Gm6430	8	9	10	10	11	7	9	7
D1Ertd622e	391	335	512	219	348	285	384	202
Ppip5k2	1902	1900	2303	1889	1726	1435	1413	1625
Gin1	171	189	189	143	193	135	148	161
Pam	2826	1114	1809	683	1063	336	569	699
RP24-244I20.2	34	21	28	7	14	3	9	7
Gm3531	38	31	27	37	30	25	30	44
B230216N24Rik	54	32	41	18	12	7	13	31
1810006J02Rik	3	1	2	1	2	0	1	1
Gm3555	1	1	3	1	2	0	2	2
Cntnap5b	0	4	0	0	0	14	1	1
Tdpx-ps1	46	45	52	17	69	64	69	80
Gm29668	5	0	0	2	2	1	0	7
Gm29667	2	2	7	9	9	2	4	6
Psmb6-ps2	4	2	1	0	2	1	1	1
Cdh20	1	1	6	1	3	5	4	0
Rnf152	32	65	61	20	30	42	25	33
Gm3608	877	832	839	898	973	926	769	993
Pign	874	882	977	526	909	660	677	502
Gm20302	3	1	2	0	3	1	1	2
2310035C23Rik	862	1030	1028	832	791	714	612	822
RP24-283P23.1	1	17	15	0	3	12	4	5
Gm10193	3	4	4	5	6	6	3	8
Tnfrsf11a	292	27	157	330	208	13	105	552
Gm7160	24	13	18	11	21	16	21	17
Zcchc2	410	225	404	481	394	202	286	446
Gm20753	2	0	0	0	1	5	1	0
Phlpp1	582	504	450	415	535	377	287	385
RP24-92A2.1	7	9	16	6	7	2	0	1
Bcl2	808	697	1267	1372	727	495	803	1492
D630008O14Rik	4	2	6	0	3	0	1	6
RP23-395G18.1	21	23	27	24	2	0	2	30
Kdsr	290	441	479	266	361	379	327	343
Vps4b	2166	2161	2086	1899	1994	2102	1663	2039
Serpinb3a	4	0	4	1	2	0	0	0
Serpinb7	0	14	6	1	0	6	7	4
Serpinb8	0	5	3	0	0	0	0	1
D830032E09Rik	0	4	0	2	2	4	0	0
Gm8141	16	10	10	16	9	10	12	11
Cdh7	20	110	33	1	71	105	21	2
Cdh19	35	5	17	0	24	2	36	5
Gm8173	5	0	0	0	2	1	2	3
Dsel	800	903	1035	531	789	739	799	690
Cntnap5a	4	0	21	0	9	2	25	2
Gm29106	5	12	5	3	3	2	3	1
Tsn	2456	2410	2559	2415	2500	2259	2007	2346
Nifk	1380	1393	1405	1429	1501	1257	1157	1392
Clasp1	2129	2156	2279	2387	2141	1601	1427	1835
Gm22710	6	12	3	6	12	6	6	6
Tfcp2l1	16	24	29	10	15	14	22	12
Gli2	1075	863	1251	1177	908	829	817	1142
Gm26831	7	4	8	1	9	5	3	4
Inhbb	2	10	12	0	0	3	6	2
Ralb	2040	2177	2039	1682	2303	2343	1528	2117
Gm29454	3	4	2	1	0	2	0	1
Gm27184	1	4	2	1	1	1	0	0
Tmem185b	6	5	7	6	11	12	12	10
3830432H09Rik	2	2	2	2	0	4	3	0
Epb4.1l5	994	829	900	1096	1072	663	684	988
RP23-386K20.6	12	8	7	2	4	5	1	7
Ptpn4	290	154	257	169	185	142	162	177
Gm3851	1	1	2	9	12	9	4	2
RP23-274C16.4	11	6	19	7	5	7	5	1
Gm3551	0	1	2	2	1	2	1	0
Tmem177	276	301	232	272	301	306	243	289
Cfap221	3	4	9	5	2	1	3	8
Sctr	25	47	28	2	23	18	20	26
Tmem37	86	85	36	35	47	46	27	61
Dbi	1783	1315	1807	2309	2146	1305	1680	2049
3110009E18Rik	64	73	101	90	84	70	80	77
Steap3	33	41	92	37	40	24	70	49
C1ql2	7	12	0	0	2	8	3	0
Insig2	624	624	553	462	594	448	501	539
RP24-98O21.4	25	27	26	9	20	21	20	15
Ccdc93	646	648	701	499	704	538	502	476
Htr5b	4	0	4	3	2	2	0	1
Ddx18	779	728	784	943	931	640	690	783
Dpp10	60	57	64	22	44	51	54	31
RP23-247F18.3	3	3	1	0	3	0	1	0
Actr3	5907	4236	5956	6062	6235	3412	4856	5892
Slc35f5	1579	2080	1773	1278	1569	1454	1357	1802
Gpr39	4	10	5	3	3	6	6	7
Lypd1	6	24	23	2	9	7	13	5
Nckap5	157	215	130	54	92	131	57	78
Mgat5	375	261	330	287	269	203	206	188
RP23-323H18.2	18	31	18	6	14	3	4	14
Gm8451	11	14	10	28	11	13	7	3
Tmem163	0	7	0	0	1	4	2	3
2900009J06Rik	3	5	5	3	5	4	9	3
Ccnt2	2434	3062	2487	1875	2763	2406	2026	1864
Rab3gap1	1003	1036	1040	844	950	815	714	1121
Zranb3	523	345	350	489	580	322	319	526
Gm28800	1	1	0	3	2	2	1	0
RP24-338G10.1	23	26	19	12	19	12	10	11
Rpl28-ps1	6	6	9	10	14	7	10	9
RP23-264E23.1	4	8	6	3	1	5	1	1
R3hdm1	1614	1447	1643	1423	1490	1100	1224	1425
RP23-114N13.2	3	4	2	5	5	0	0	1
RP23-114N13.3	5	1	0	0	2	1	0	0
RP23-114N13.4	12	8	17	6	8	6	7	11
Ubxn4	1284	1375	1282	1013	1426	1260	1150	1197
Lct	3	8	5	8	3	8	4	2
Mcm6	7085	6743	7634	8781	8022	7197	6232	7778
Dars	3020	2539	2718	3098	3148	2257	2105	2951
Gm6170	14	13	13	17	17	102	14	16
Cxcr4	13	11	21	16	12	9	12	13
Thsd7b	0	44	28	9	8	18	39	9
Gm15790	4	6	5	6	5	3	4	5
Rpl31-ps9	2	0	3	3	2	4	0	0
Gm15674	4	3	5	0	4	1	6	2
Gm15675	11	10	21	1	11	4	11	11
Cd55	639	235	1053	306	824	184	820	409
Gm16083	21	11	36	7	12	1	12	8
RP24-483O2.1	4	2	9	2	1	1	5	1
RP24-483O2.2	6	4	10	0	9	2	1	4
Zp3r	6	0	2	1	0	0	2	5
Pfkfb2	158	228	206	81	161	173	128	110
Yod1	431	483	450	368	414	348	306	346
RP24-87I22.4	2	6	0	2	2	4	2	2
AA986860	31	32	48	21	39	23	35	16
Il19	4	2	1	5	3	1	1	2
Il10	1	0	8	0	0	0	6	0
Mapkapk2	3648	2942	3863	3923	3886	2634	2844	3870
Gm25549	1	2	2	2	1	0	0	1
RP23-122P5.3	24	47	26	8	16	15	19	23
Dyrk3	43	53	87	85	61	28	77	57
Eif2d	1075	1069	1122	1040	1124	984	819	1144
Rassf5	20	69	31	12	15	43	11	22
Ikbke	100	258	133	99	157	206	113	178
Srgap2	896	850	933	793	800	624	595	730
RP24-81A5.2	22	17	31	13	20	13	3	27
Gm29488	10	15	14	5	5	11	5	17
Fam72a	36	38	29	49	55	26	35	43
Avpr1b	1	5	0	0	1	2	0	0
Ctse	0	3	15	0	1	1	26	8
5430435G22Rik	29	85	12	0	24	47	8	11
Slc26a9	0	2	3	0	0	1	8	0
Pm20d1	7	13	10	0	7	8	3	6
Slc41a1	571	588	656	645	590	478	485	640
Rab29	159	175	172	123	131	158	124	193
Nucks1	3644	2676	3140	4393	3846	2403	2606	3331
RP24-325N3.3	5	6	3	3	2	2	1	0
Slc45a3	31	35	39	10	39	36	41	19
Elk4	353	325	348	312	337	256	244	267
Mfsd4	283	256	316	250	231	145	188	159
RP24-340N18.1	13	18	19	9	7	14	6	7
Cdk18	50	35	38	43	33	30	37	38
Lemd1	3	9	11	6	11	3	3	2
Gm7241	1	2	0	3	1	0	2	1
Nuak2	23	26	13	39	36	20	6	41
Tmcc2	347	342	323	304	405	302	320	277
Dstyk	828	913	946	579	930	753	712	529
6030442K20Rik	19	30	31	16	21	12	22	12
Rbbp5	1235	1331	1235	1258	1237	1134	960	1190
Tmem81	22	48	38	27	39	41	35	17
Cntn2	12	25	17	44	13	30	7	15
Nfasc	99	155	94	11	100	62	75	21
Lrrn2	117	433	113	42	124	313	90	103
Mdm4	1624	1506	1697	1531	1810	1264	1264	1220
Gm29257	18	16	9	11	12	10	6	12
Pik3c2b	166	59	219	142	138	81	140	206
Gm28609	4	2	3	0	2	0	1	4
RP23-304O9.1	1	1	2	3	6	2	5	9
Ppp1r15b	2550	2096	2391	2734	2304	1823	1652	2402
Plekha6	582	632	627	250	652	1012	383	350
Gm19461	22	43	28	12	27	56	19	16
Ren1	8	10	12	10	4	10	15	2
Etnk2	34	24	49	23	36	19	22	31
Sox13	1025	449	406	501	1075	629	291	564
Snrpe	2633	2024	2466	3376	2956	2075	2349	2890
Gm26706	1	4	3	2	4	5	2	1
Zc3h11a	151	195	194	99	191	153	153	131
Zbed6	228	251	285	133	220	143	180	156
Lax1	8	9	5	2	5	4	6	3
Atp2b4	741	644	668	362	702	315	462	426
RP23-18J18.1	4	5	3	2	1	2	2	2
Gm28441	1	8	4	1	1	2	1	5
Optc	30	21	39	7	47	15	44	17
Prelp	107	141	42	2	31	35	25	28
Gm1627	4	1	1	0	0	1	1	3
Fmod	704	1319	701	170	719	629	608	479
Btg2	731	670	1469	1720	1011	604	1283	1250
RP23-393C3.4	1	0	4	2	4	3	4	3
Chil1	1	2	1	1	1	2	1	0
Mybph	2	1	0	3	0	0	0	3
Adora1	177	37	54	11	160	25	38	12
Myog	1	2	3	0	0	4	4	26
Ppfia4	136	157	136	92	146	129	128	122
Tmem183a	1703	1484	1744	2038	1794	1341	1451	1982
Cyb5r1	563	587	640	651	595	513	458	731
Adipor1	1951	1980	2006	1869	2058	1751	1546	1966
RP24-547I3.2	6	4	5	4	3	1	3	1
Klhl12	1072	944	1098	1218	1113	907	876	1149
Rabif	907	901	867	988	1032	854	782	1043
Gm15454	4	1	7	15	4	4	5	8
Kdm5b	5252	5904	6001	5412	5051	4735	4009	5409
Syt2	107	109	110	84	140	118	95	41
Ppp1r12b	3095	650	2185	1920	3107	366	1599	2000
RP24-541A5.3	392	147	322	111	202	24	108	285
RP24-541A5.1	9	16	5	6	6	7	9	6
Gm28892	3	4	2	2	0	2	3	1
Ube2t	208	178	206	374	266	257	200	218
Lgr6	97	124	50	254	88	138	38	165
Ptprv	86	94	71	25	66	68	54	66
Ptpn7	2	4	3	2	0	2	5	0
Arl8a	959	1141	934	897	914	1023	748	911
Gm26280	5	11	8	8	11	3	2	2
Gm15445	9	14	17	8	23	17	11	2
Gm4204	214	186	232	274	232	161	185	242
Gm26642	3	4	3	2	0	1	1	0
Elf3	13	27	80	15	29	14	72	2
Rnpep	571	534	718	777	818	580	662	601
Timm17a	1298	1040	1061	1134	1174	945	922	1178
Lmod1	233	28	324	245	193	11	221	179
Shisa4	439	838	597	431	521	759	500	416
Ipo9	7221	6941	7370	7834	7553	6373	5716	7350
Gm28277	8	6	4	4	7	1	1	6
Nav1	1535	1801	1845	1806	1452	1291	938	1660
RP23-2M16.4	7	8	18	0	0	1	0	10
RP24-331B5.1	20	43	15	6	12	17	12	14
Gm4793	2	3	7	0	0	3	4	0
Csrp1	3874	1799	3243	3947	3208	1393	2384	6552
Phlda3	589	670	589	554	583	718	460	705
Tnni1	24	197	33	57	28	172	30	27
Lad1	29	69	70	2	23	52	65	5
Tnnt2	97	54	37	13	137	45	24	37
Gm28883	4	3	2	4	0	2	2	4
Pkp1	0	2	8	0	0	0	3	0
Tmem9	2159	2623	2235	1765	2300	1959	1797	2114
Cacna1s	32	7	15	6	15	5	4	2
Gm15850	0	5	1	6	6	1	0	0
Kif21b	393	475	337	392	339	352	242	241
5730559C18Rik	341	377	428	289	347	349	335	169
Gm26781	1	4	5	2	5	2	0	0
Camsap2	1271	1133	1055	1218	1202	857	764	932
9230116N13Rik	34	42	49	18	39	30	19	17
Ddx59	259	264	268	298	321	290	235	282
Kif14	134	114	114	130	121	95	73	129
Gm29485	2	4	2	7	3	0	2	3
RP24-68C1.3	0	1	1	1	3	3	1	1
RP24-68C1.4	6	3	5	9	5	1	4	4
Zfp281	1422	1383	1414	1331	1628	1265	1155	1408
Gm19705	2	3	2	3	4	0	0	5
RP23-302C16.5	5	2	3	7	8	4	1	5
RP23-302C16.4	2	6	3	3	0	4	4	2
Nr5a2	2	9	0	0	0	5	0	0
Gm4258	41	31	35	11	17	13	21	16
RP23-393I12.1	22	27	33	6	13	25	13	10
Gm26979	2	0	4	1	1	0	0	1
RP23-393I12.3	35	28	24	3	12	4	8	17
RP23-393I12.4	6	9	7	1	3	3	2	2
RP23-393I12.5	27	28	40	12	14	3	4	26
RP23-44N5.3	2	11	5	2	4	1	2	2
RP23-44N5.4	11	13	15	7	14	8	10	6
A430106G13Rik	8	7	7	2	7	2	1	1
RP23-44N5.7	5	14	7	1	5	0	2	5
Ptprc	4	13	6	1	6	2	10	2
Nek7	1599	2044	1702	1359	1804	1533	1377	1513
RP23-209N14.3	5	3	1	1	1	2	2	2
RP23-209N14.4	12	17	5	2	5	6	9	3
Lhx9	0	302	217	92	2	388	215	100
2310009B15Rik	181	132	183	143	210	164	145	145
Dennd1b	261	191	331	165	264	130	206	142
RP23-114L12.3	20	21	17	5	9	3	3	10
RP23-114L12.6	2	7	9	0	7	0	1	6
Gm16304	5	12	7	0	4	4	4	3
RP24-260D21.1	13	11	13	3	4	2	4	3
Crb1	2	6	7	4	10	8	11	6
Zbtb41	1001	940	911	750	833	661	706	697
Aspm	1220	1088	1258	1137	998	842	756	1214
RP23-13N24.1	17	10	20	17	24	12	16	24
Cfh	134	170	172	9	96	151	115	78
Kcnt2	122	97	297	64	80	60	161	99
RP24-351P4.1	2	1	5	1	1	0	2	2
RP23-310C14.2	3	1	2	1	2	2	2	2
Gm5835	60	45	40	52	58	48	39	28
Cdc73	1025	995	1225	1039	1015	755	852	940
B3galt2	3	7	5	0	1	5	2	0
Gm6397	3	2	4	2	4	1	0	1
Glrx2	723	776	898	450	748	664	670	573
Trove2	1300	1246	1491	1152	1321	949	991	1029
Uchl5	908	767	847	962	1003	831	839	951
Gm29170	81	85	113	47	107	66	69	45
Rgs2	433	374	509	217	535	396	380	249
Rgs1	4	1	1	0	7	3	0	1
Gm7266	1	2	2	1	2	3	0	2
Gm5263	3	2	2	7	2	0	1	2
Brinp3	27	31	75	1	24	41	49	5
Gm15583	13	2	5	0	13	7	12	1
Pla2g4a	2527	827	1598	1369	2273	546	1116	1588
Ptgs2os	9	4	6	5	15	0	2	4
Ptgs2	119	20	22	50	119	12	17	37
Gm15453	10	6	2	8	6	8	4	9
BC003331	730	907	734	550	739	788	542	618
Tpr	3268	3070	3238	3155	2649	2259	2223	2855
Prg4	3	6	3	1	4	5	3	2
Ska2l-ps	4	0	1	4	0	1	2	1
Hmcn1	129	392	632	317	113	297	308	447
Gm20631	6	3	7	0	0	0	0	1
Gm10138	47	52	48	42	48	60	52	58
Ivns1abp	5049	6256	6604	6346	5485	6057	5183	5893
Swt1	474	490	479	362	372	479	365	366
Trmt1l	773	808	820	800	989	880	827	791
RP24-167M10.4	26	14	11	8	13	14	11	12
Rnf2	3030	2752	3201	2630	3290	2694	2746	2992
RP24-395F2.1	4	8	9	5	3	9	7	1
Gm19503	6	11	8	14	14	8	7	13
Fam129a	23	69	404	573	36	86	211	969
2810414N06Rik	28	37	37	22	35	49	29	28
Edem3	1642	1813	1821	1385	1485	1346	1163	1506
1700025G04Rik	1562	861	1311	1145	1630	646	924	1344
Tsen15	804	707	774	703	904	770	615	600
Colgalt2	93	28	69	41	80	9	52	45
Rgl1	2065	1438	2280	1000	2265	1131	1871	1641
Gm7278	11	10	16	2	2	1	8	3
Gm28792	0	0	8	0	0	0	1	2
Arpc5	2847	2750	3726	2054	3159	2492	3085	2624
Ncf2	22	29	19	11	22	23	13	9
Smg7	1764	1636	1907	1668	1732	1320	1196	867
Gm28791	30	20	28	12	12	13	4	9
Nmnat2	14	23	18	5	10	16	10	35
Lamc2	134	146	267	257	117	89	162	253
Lamc1	7927	4915	5961	7046	7013	2762	3679	8072
RP24-571N3.1	8	14	22	4	16	4	2	21
Gm8818	3	1	0	6	6	0	2	0
Shcbp1l	3	4	0	3	1	2	1	4
Dhx9	1240	1091	1197	1198	1004	703	690	1209
Npl	68	76	59	58	72	100	63	73
Gm6652	3	1	4	2	7	5	6	1
Rgs8	30	71	78	6	29	34	63	17
Rgs16	20	62	69	43	47	35	56	69
Rnasel	95	209	121	31	123	137	108	42
Gm28512	10	29	27	4	14	16	10	6
Rgsl1	1	4	4	0	1	3	0	0
Teddm2	15	13	14	8	13	12	11	6
Glul	341	462	347	456	432	511	329	439
Zfp648	3	8	5	1	3	1	11	1
Cacna1e	55	57	51	0	51	23	15	3
Gm9530	5	1	3	5	8	12	6	7
Ier5	788	1040	809	1459	929	672	668	1120
Mr1	305	391	391	371	273	295	217	618
Stx6	1665	1847	1792	1760	1780	1781	1431	1867
RP24-290D14.2	7	10	6	4	11	6	4	4
BC034090	240	262	204	282	218	208	127	242
Xpr1	700	552	723	447	582	290	446	495
Gm5532	5	6	1	4	5	0	2	1
Acbd6	609	575	601	540	578	462	436	550
Qsox1	733	649	717	748	703	445	516	885
Cep350	543	541	595	399	432	404	356	518
RP24-310B3.1	1	1	1	0	0	5	0	1
Tor1aip1	628	586	594	634	568	492	471	685
RP24-321N12.1	48	43	29	29	15	19	21	24
Tor1aip2	2544	2502	2715	2623	2856	2441	2315	2491
Fam163a	62	27	62	1	61	11	58	11
Tdrd5	0	5	7	3	1	1	0	6
Axdnd1	0	3	3	5	1	2	2	1
Gm2000	95	110	99	114	125	117	75	86
Soat1	1449	2127	1606	1207	1371	1457	1096	1164
RP24-228M19.3	5	14	8	2	12	2	5	3
Csnk2a1	1059	845	913	909	1025	715	777	781
Abl2	234	190	273	246	199	186	174	148
RP23-363M8.2	13	19	19	14	10	5	1	14
Tor3a	66	72	80	79	58	66	59	86
Fam20b	1471	1211	1451	1564	1549	885	1089	1591
Gm15428	7	6	5	12	10	2	2	11
Ralgps2	1324	762	978	1912	1276	568	787	1722
Gm28693	6	1	4	3	1	0	1	13
Angptl1	1064	35	583	1143	879	14	559	958
RP24-444I15.1	17	9	5	17	13	3	6	19
RP24-444I15.4	5	3	7	1	5	3	1	5
4930439D14Rik	0	2	4	3	3	0	2	8
Rasal2	225	241	223	152	173	182	122	174
RP24-227F14.5	2	5	7	2	1	1	0	3
RP24-227F14.1	20	26	16	6	13	13	7	10
2810025M15Rik	328	267	295	423	345	258	252	402
BC026585	135	253	146	85	181	212	99	118
Sec16b	129	415	143	139	114	303	98	76
Brinp2	4	15	16	4	0	25	14	14
Astn1	57	104	187	48	63	29	202	57
Pappa2	1	79	272	82	3	25	176	71
Gm4953	2	4	5	2	2	3	5	3
Rfwd2	1959	2025	2308	2040	2138	1882	1749	2008
RP23-375F6.4	18	23	28	6	11	13	12	16
RP23-145H3.3	13	10	11	6	7	4	8	5
Tnr	6	2	4	0	9	0	3	0
4930523C07Rik	73	94	199	26	38	95	132	69
Tnn	740	5	1532	15	706	10	1066	170
Mrps14	1236	1128	1210	1106	1440	1041	1160	1097
Cacybp	3318	3296	3160	3676	3997	3440	2903	3634
RP23-71J17.5	10	11	7	8	17	19	11	8
Rabgap1l	491	496	538	279	434	275	365	317
RP24-540L1.1	1	1	5	0	0	1	1	0
RP24-540L1.2	5	23	18	5	3	13	7	3
RP24-546N2.4	10	6	3	0	2	1	2	0
RP24-546N2.2	11	13	18	3	9	2	6	13
RP24-546N2.1	5	3	3	5	8	4	3	1
RP24-400M20.1	2	5	1	1	0	0	1	1
Gm6177	0	1	1	2	1	1	3	0
Rc3h1	548	662	556	434	542	432	385	419
RP24-188H2.3	3	9	7	4	9	6	3	1
RP24-188H2.4	2	4	2	3	1	4	2	1
RP24-188H2.5	18	27	29	6	17	15	9	8
Serpinc1	2	6	3	2	1	0	4	11
Zbtb37	175	211	215	107	138	125	120	138
RP24-297J20.5	5	4	12	5	4	3	5	0
Gas5	2981	3824	3404	2615	3544	3505	2879	2363
Dars2	571	585	520	784	562	519	431	792
Cenpl	581	397	582	659	592	448	506	604
Klhl20	592	590	592	569	560	462	472	550
Ankrd45	90	75	116	162	55	45	70	107
4930469G21Rik	1	1	1	2	1	1	0	2
Prdx6	3283	2821	3199	4286	3650	3107	2552	3772
Gm15429	3	6	2	3	4	1	2	0
RP24-75E15.1	1	6	3	3	1	1	3	1
Suco	1792	1711	1566	1545	1554	1082	1076	1248
RP24-75E15.4	2	2	1	2	3	2	0	1
4930558K02Rik	0	1	0	2	2	4	1	0
Pigc	768	1245	897	591	949	1012	686	750
RP24-499I2.1	4	4	5	1	0	0	2	0
Dnm3	109	415	224	81	110	263	95	87
2810442N19Rik	44	24	55	20	26	27	35	18
RP24-153N24.3	0	4	1	0	1	2	1	0
Dnm3os	606	1220	1084	687	846	1080	886	699
Mettl13	844	957	825	726	700	769	571	730
Vamp4	893	918	749	548	963	715	625	700
Prrc2c	1677	1931	1934	1270	1450	1553	1089	1562
Gm27616	2	7	6	2	4	4	4	2
Fmo4	2	17	2	0	2	0	0	0
Fmo1	91	139	70	0	78	69	59	36
Fmo2	2	26	20	0	0	11	18	12
Prrx1	6	1296	187	50	8	1220	193	115
Gm20471	0	8	1	0	0	2	0	1
Gm26523	0	170	9	2	0	51	1	9
RP24-485J8.3	0	17	3	0	0	10	0	0
Gorab	614	828	793	657	641	827	656	588
Rpsa-ps1	6	5	4	3	3	3	2	1
Kifap3	1697	2067	2046	1407	1672	1621	1594	1449
Scyl3	478	480	451	387	430	441	349	459
BC055324	640	564	671	790	645	593	570	759
Mettl18	81	106	97	105	106	99	78	103
F5	1	13	2	0	3	3	3	4
Slc19a2	397	449	482	467	411	350	334	495
Ccdc181	152	168	225	142	153	140	141	93
Blzf1	511	685	648	443	559	578	432	577
Nme7	423	478	453	536	489	431	416	536
Atp1b1	167	560	452	23	293	277	434	62
Dpt	1	4	29	0	1	6	12	13
Sft2d2	941	923	1267	663	1192	619	1006	574
Tiprl	1400	1348	1472	1121	1546	1403	1214	1434
RP23-187M7.5	53	51	33	33	34	18	22	19
Gpr161	747	535	843	772	705	361	538	629
Dcaf6	259	290	356	152	201	145	208	190
RP24-323I23.1	6	7	10	0	0	3	5	4
Mpc2	782	845	914	604	806	719	666	765
RP24-323I23.2	2	3	1	0	3	0	2	2
Mpzl1	5205	6875	5866	3898	5213	5043	4203	5127
RP23-469D21.6	2	4	2	1	1	2	0	1
Rcsd1	1782	2176	1677	1406	1784	2240	1045	1436
Creg1	566	955	695	485	569	837	477	734
Gm16565	2	8	9	3	0	15	3	5
Cd247	1	9	9	2	0	6	2	1
Pou2f1	360	346	420	378	255	215	262	274
Dusp27	194	86	177	136	176	134	72	132
Gpa33	1	3	2	0	3	1	1	0
Mael	0	5	2	0	0	0	6	4
Ildr2	81	312	164	72	67	306	140	83
RP24-229G16.1	10	8	7	2	10	10	6	4
Tada1	458	485	513	454	527	532	407	522
Gm15853	4	7	4	0	1	5	4	4
Pogk	1998	1272	1915	1694	1935	1062	1356	1644
Gm16418	9	17	10	11	16	11	9	15
Gm16701	2	9	3	0	4	3	4	2
Fam78b	53	82	90	38	62	52	58	25
Uck2	1560	1208	1627	2427	1763	1220	1446	1651
RP23-79H24.4	0	3	3	1	3	1	1	4
Tmco1	901	1112	897	751	985	1020	777	912
Gm25911	27	31	38	24	44	28	62	31
Aldh9a1	1081	1220	1041	1010	1197	1188	869	954
Mgst3	692	435	496	331	695	336	400	521
Lrrc52	0	3	2	4	0	0	3	5
Rxrg	23	67	58	49	45	71	96	56
Lmx1a	11	26	33	36	5	18	9	33
Pbx1	2426	2728	2631	1839	2882	1956	1896	1787
RP24-93F24.2	21	17	31	5	13	9	3	7
RP24-93F24.1	13	19	31	5	2	3	6	2
Gm27264	1	1	4	6	1	2	2	2
Gm5265	2	2	2	2	0	0	1	3
Nuf2	1008	884	942	1284	1106	913	847	1368
Rgs5	1053	2226	642	425	974	1842	378	843
Rgs4	60	572	67	18	68	768	68	114
Hsd17b7	703	792	589	474	588	498	431	693
3110045C21Rik	37	38	22	51	46	42	21	36
Ddr2	2665	3735	2700	1947	2363	2287	1939	3302
Uap1	860	1114	959	952	973	1019	878	1031
RP23-124N16.3	1	4	3	0	7	1	3	4
Uhmk1	1115	1031	1208	1258	1045	630	775	748
Gm6345	3	2	6	1	1	2	3	7
Gm7694	385	261	519	443	398	256	345	377
Nos1ap	270	244	337	243	262	161	228	237
1700015E13Rik	4	3	5	4	8	3	4	8
RP24-212P5.2	3	1	0	6	0	4	0	1
Olfml2b	1004	1180	3695	888	912	723	2331	1276
Atf6	588	768	768	542	631	629	537	535
Gm9929	14	13	10	8	14	8	7	6
Dusp12	319	347	389	297	341	334	273	270
Gm26620	8	10	12	5	10	12	5	5
Gm2962	7	8	3	7	6	7	9	12
Fcgr2b	1	3	1	0	2	8	5	1
Fcgr3	5	9	8	6	9	18	17	5
1700009P17Rik	6	3	5	4	8	1	1	8
Sdhc	2267	2047	2060	2106	2343	2126	1771	2302
Pcp4l1	466	177	565	637	379	87	452	823
Nr1i3	1	3	1	1	2	2	1	0
Tomm40l	138	113	134	145	142	107	96	148
Apoa2	0	11	0	3	3	5	7	36
Fcer1g	13	13	21	2	14	29	12	16
Ndufs2	3074	2750	2961	2899	3266	2836	2496	3175
Adamts4	272	517	263	178	210	284	140	246
B4galt3	505	696	624	534	640	640	444	616
Ppox	1012	1220	1330	1001	1242	1205	983	908
Usp21	1724	1723	1930	1721	1833	1746	1578	1876
Ufc1	687	623	700	715	738	648	590	781
Rpl27-ps1	2	6	5	5	16	3	7	3
RP23-395H6.2	13	50	16	18	32	35	20	31
Dedd	100	123	102	88	106	85	100	101
Nit1	446	470	472	386	489	408	392	370
Pfdn2	774	775	784	726	845	709	698	786
RP23-191A19.1	2	3	2	0	2	2	2	0
Klhdc9	18	12	12	26	11	9	11	11
Pvrl4	0	3	37	2	5	6	17	23
Arhgap30	9	6	3	2	4	14	4	4
Usf1	898	911	946	793	1039	1041	791	940
Tstd1	7	15	17	6	10	19	5	8
Gm26641	2	3	3	0	4	7	6	2
F11r	316	894	395	289	292	671	375	740
B930036N10Rik	13	8	13	21	22	7	10	17
Alyref2	58	81	64	48	66	82	60	53
Gm9765	7	0	6	0	2	0	3	1
Itln1	24	0	45	0	36	0	28	16
Ly9	1	1	0	0	1	4	2	0
RP23-145F9.2	4	1	0	4	1	2	2	1
Tma7-ps	33	54	52	53	55	54	43	64
Cd84	0	0	5	0	0	3	1	1
Vangl2	836	923	935	802	802	757	622	829
Ncstn	2976	3645	3163	2470	3001	3018	2367	3157
Copa	9794	12345	11304	9666	10499	10473	8118	10191
RP23-244J9.1	2	3	7	0	0	2	4	1
RP23-244J9.2	10	14	10	4	4	11	5	4
Pex19	2092	2159	1970	2519	2405	2241	1743	2222
Gm10171	0	3	4	2	3	4	5	1
Dcaf8	4797	4959	5013	3933	5249	4713	3789	4094
Pea15a	1702	2438	1623	1018	2009	2102	1327	1507
Casq1	137	36	94	15	136	21	64	28
Igsf8	719	994	789	655	730	779	621	720
Atp1a2	137	256	104	53	146	217	68	48
Pigm	810	770	777	678	744	663	612	675
Slamf9	8	10	10	9	5	8	5	8
Igsf9	1049	877	1343	1201	1171	723	1022	986
Tagln2	864	560	617	912	716	543	461	1005
RP24-144H23.5	6	1	4	7	5	2	1	3
Cfap45	15	22	6	16	19	6	10	13
4933439K11Rik	1	6	8	11	8	4	6	4
Fcrl6	0	1	0	1	0	0	0	7
Dusp23	52	66	67	93	50	75	50	70
Gm10075	4	1	1	1	3	3	1	3
Crp	4	11	1	0	2	12	1	3
Ackr1	3	19	10	8	4	8	6	6
Cadm3	16	75	36	18	14	56	19	31
Aim2	31	21	19	114	21	38	16	18
Pydc3	6	0	2	0	1	0	0	0
AI607873	6	8	8	0	0	2	0	1
Ifi204	0	32	28	0	1	3	11	0
Mndal	3	1	4	0	1	1	4	1
Mnda	0	2	2	0	0	0	5	0
Ifi203	7	9	26	0	1	3	24	2
Ifi202b	0	1	5	0	0	0	2	3
Spta1	8	5	2	2	2	21	0	4
Fmn2	54	20	72	70	55	19	34	49
Grem2	93	51	117	99	101	21	96	60
Rgs7	60	33	76	20	63	17	55	16
Fh1	1978	1669	1764	2020	2040	1573	1568	2045
Kmo	4	3	2	3	3	1	0	4
Opn3	113	74	101	151	149	92	72	143
Chml	258	166	226	297	325	136	177	200
Exo1	1042	608	894	1442	976	747	727	1057
Pld5	13	58	30	6	13	28	30	8
B020018G12Rik	5	2	5	10	10	5	5	8
Cep170	2138	2242	2271	2272	1978	1729	1550	1804
RP23-440J24.4	5	6	4	0	3	4	2	3
Sdccag8	230	385	233	229	264	305	197	227
RP23-293I7.1	10	4	11	12	7	5	5	4
RP23-293I7.4	4	3	0	1	2	4	4	0
RP23-293I7.7	2	2	3	4	1	1	0	3
Akt3	276	255	332	223	296	217	203	203
RP23-268A12.1	1	5	6	2	4	1	2	2
RP23-268A12.2	2	0	1	0	2	3	3	1
RP23-268A12.3	4	6	4	1	6	1	4	4
RP23-379C24.1	3	3	1	0	2	0	3	2
RP23-379C24.2	19	13	36	0	9	7	4	4
Zbtb18	163	84	207	109	186	120	186	96
Adss	1648	1451	1652	1346	1452	1179	1172	1455
Gm16432	6	11	8	5	2	8	5	1
RP23-243J5.2	0	4	2	0	1	2	4	1
RP23-393P20.1	4	2	6	9	3	5	1	9
Desi2	978	998	985	898	1040	920	831	964
RP24-252K15.3	36	40	41	38	43	33	23	48
B230369F24Rik	25	15	16	13	14	19	18	9
Cox20	8	12	4	8	7	9	5	8
Gm16586	177	259	211	151	236	158	136	124
Hnrnpu	5281	4523	4730	4735	5174	4089	3750	4872
RP24-252K15.4	3	9	9	3	8	4	3	4
Efcab2	205	221	216	113	210	178	141	138
Kif26b	1473	2108	1767	1833	1185	1709	869	1406
Gm16564	3	11	15	4	3	0	0	0
Smyd3	581	501	737	1452	524	469	531	1069
Gm5561	3	3	3	5	2	1	2	2
Tfb2m	290	257	268	224	277	227	232	272
Cnst	748	619	868	652	785	644	575	670
Sccpdh	1221	1275	1292	1199	1233	1213	1032	1376
Ahctf1	2078	1740	1954	1885	1754	1269	1251	1597
RP23-204N23.1	1	3	6	3	4	3	2	0
Cdc42bpa	785	774	874	605	626	444	487	632
RP23-226J18.3	6	1	4	0	2	0	0	1
Adck3	181	202	194	88	188	162	148	113
Psen2	140	217	181	120	158	172	110	115
RP23-226J18.5	2	1	5	1	1	5	2	1
Gm5069	24	19	22	11	31	18	34	20
Itpkb	760	519	733	269	614	261	431	236
RP24-74O18.2	50	38	48	9	32	17	18	6
RP24-74O18.3	3	2	2	4	7	1	3	3
RP24-74O18.4	5	4	15	1	3	2	2	3
6330403A02Rik	11	20	27	1	16	12	20	1
Parp1	5279	3835	5179	6423	5466	3769	4035	5262
Lin9	508	414	484	532	491	429	396	489
Mixl1	6	4	1	1	5	3	4	6
Acbd3	1735	1960	1789	1447	1714	1469	1327	1478
RP23-201I6.5	31	27	35	26	41	22	9	19
RP23-201I6.6	0	2	1	1	0	1	2	5
H3f3a	5371	5543	5496	4748	6016	5385	4452	4972
Gm17275	34	34	30	4	20	23	19	17
H3f3aos	25	33	25	23	25	24	21	17
Sde2	1226	1349	1447	1242	1390	1114	941	1140
RP23-172B15.2	37	27	26	34	21	25	16	29
Lefty2	1	13	2	5	2	8	0	3
Pycr2	1132	1098	1072	1039	1214	1039	992	1138
Lefty1	9	34	16	16	11	19	6	27
Tmem63a	341	301	441	274	309	233	312	374
2210411M09Rik	2	3	2	1	2	1	0	1
Ephx1	32	68	24	32	35	33	22	29
Nvl	1483	1334	1370	1339	1558	1572	1248	1237
Cnih4	897	948	866	849	1006	806	785	1016
Wdr26	1582	1476	1461	1204	1697	1258	1120	1358
A430110L20Rik	3	2	1	2	3	5	7	2
Rpl35a-ps2	7	7	2	1	3	2	3	1
RP23-292F19.4	7	11	12	72	17	23	14	10
Cnih3	5	7	2	1	1	5	4	0
RP23-47K10.3	3	1	2	4	6	2	2	2
Lbr	2781	2061	2606	3250	2978	1966	2140	2735
Enah	833	855	733	501	862	685	577	619
RP23-73N8.4	19	9	8	3	0	4	6	6
RP23-73N8.3	15	34	27	7	9	14	11	17
RP23-73N8.2	38	44	38	17	17	16	14	29
RP23-73N8.1	3	11	3	0	4	1	2	4
Srp9	1065	1036	1038	1133	1290	1252	1033	1319
Degs1	1968	2508	1990	1677	2054	2107	1619	2167
Fbxo28	855	700	864	683	796	607	620	713
Gm10517	6	6	4	14	7	5	8	7
Trp53bp2	1499	1594	1649	1393	1454	1296	1275	1334
Capn2	3278	2865	2942	2614	3262	2479	2327	3036
RP23-67I3.4	8	6	3	0	10	5	0	9
RP23-67I3.5	5	4	14	1	7	2	5	5
RP23-191P7.1	12	8	8	2	6	8	7	1
Susd4	674	357	249	236	677	268	195	292
Tlr5	81	45	38	13	74	36	42	20
CAAA01116243.1	3	2	2	0	3	1	3	2
Disp1	764	1044	622	509	796	776	382	515
RP24-268A16.1	9	16	14	13	20	20	8	5
Brox	830	757	808	691	931	761	647	654
Aida	537	620	522	491	591	573	458	522
Mia3	1540	1883	1590	1244	1476	1377	1189	1294
CAAA01083517.1	0	1	1	0	1	3	3	1
Taf1a	503	587	429	417	443	545	333	465
CAAA01187608.3	1	6	7	9	6	2	3	1
Hhipl2	0	1	3	6	1	1	4	3
Dusp10	387	244	201	363	446	153	139	300
1700056E22Rik	14	11	14	5	13	7	9	13
Hlx	1438	925	261	1100	1667	522	221	1066
RP23-433P9.4	7	4	5	4	8	7	2	10
Marc1	2	2	3	6	0	1	1	20
Marc2	961	1058	750	734	1065	954	635	812
C130074G19Rik	13	11	3	0	3	10	0	6
Mark1	790	789	766	550	794	628	675	852
RP24-190B16.4	10	8	9	2	6	9	5	8
Rab3gap2	788	928	924	766	891	884	762	797
Iars2	1393	1509	1359	1200	1359	1133	1010	1283
RP24-150H14.3	8	31	15	4	14	1	14	13
Bpnt1	356	298	322	362	464	346	342	277
RP24-150H14.4	13	11	4	1	8	4	2	0
4930532G15Rik	13	24	13	13	21	28	25	12
Eprs	5452	5688	5607	5753	5188	4407	4070	5983
Slc30a10	3	6	0	9	3	1	5	12
Lyplal1	210	261	244	245	194	197	215	208
Tgfb2	513	1168	1364	505	684	798	1199	532
Gm29491	2	3	6	0	0	1	2	0
Rrp15	737	779	733	709	807	651	512	770
A430105J06Rik	11	7	11	9	15	12	10	7
Gm3809	2	1	1	2	0	3	1	2
D1Pas1	6	6	11	1	5	1	10	2
Spata17	9	21	6	13	10	19	8	11
Gpatch2	638	694	711	558	544	614	434	500
RP23-306B14.3	73	61	69	59	82	57	32	44
RP23-306B14.2	2	2	4	1	2	1	5	0
RP23-349L18.2	5	8	13	2	6	5	4	3
RP23-349L18.1	0	4	2	4	0	1	1	1
Esrrg	59	53	87	41	61	47	47	59
RP24-240J15.1	0	7	2	1	1	1	0	0
Ush2a	6	0	0	0	1	3	0	0
Kctd3	1290	1083	1269	1255	1426	1175	1025	1214
Kcnk2	66	20	64	41	13	8	28	90
RP23-411B11.2	36	42	49	39	46	30	27	47
RP23-411B11.3	2	0	2	1	1	0	2	5
Cenpf	2064	1523	1852	1852	1800	1217	1350	1782
Ptpn14	393	328	525	276	422	237	326	276
Gm26574	1	9	5	5	4	1	5	3
RP24-288J3.2	30	25	42	41	28	20	20	33
Smyd2	617	428	618	589	674	447	574	589
RP24-288J3.1	4	6	10	4	0	1	5	4
Prox1	38	60	16	15	39	71	15	4
Rps6kc1	712	694	725	629	693	607	585	607
Angel2	1383	1319	1458	1222	1640	1226	1153	1510
Vash2	1886	2097	1959	2028	1958	2096	1510	1905
Mfsd7b	302	299	288	385	336	219	259	337
Tatdn3	175	157	162	123	198	141	139	155
Nsl1	879	600	689	1061	904	703	598	867
RP23-399N18.7	4	2	1	0	1	1	0	1
Batf3	64	38	90	91	70	32	81	123
Atf3	107	98	100	568	210	96	107	94
D730003I15Rik	44	26	33	32	39	22	22	20
RP24-443M8.1	2	2	0	0	0	2	1	2
RP24-443M8.2	0	5	1	2	0	4	0	1
Nenf	620	924	676	519	678	770	541	598
Tmem206	445	551	520	517	485	500	405	499
Ppp2r5a	1577	1395	1169	1185	1826	1376	1004	1268
RP23-103B18.6	2	4	6	1	1	3	3	2
RP24-566B6.4	7	12	6	7	6	8	4	14
Dtl	2977	2634	3116	3352	2917	2298	2177	2952
Ints7	3092	2463	2852	3092	2883	2641	2403	2528
RP24-566B6.2	24	27	29	10	26	23	16	24
Lpgat1	1903	1704	2103	1410	2021	1114	1398	1412
RP23-355E19.1	27	11	19	17	17	14	19	16
Nek2	809	528	707	1033	788	520	630	862
1700034H15Rik	6	14	9	5	4	10	5	4
Slc30a1	200	203	217	133	143	106	131	155
Rd3	6	22	8	3	2	9	12	1
Gm26670	13	10	3	5	8	8	4	4
WI1-2736D10.3	6	2	0	2	2	0	2	0
Traf5	434	219	487	546	440	214	379	500
WI1-1003N17.1	39	38	33	34	24	24	23	23
Rcor3	516	518	515	365	505	395	447	498
Gm10516	23	30	32	41	68	24	44	22
Kcnh1	20	35	23	30	20	31	30	28
Hhat	558	534	377	394	477	434	253	556
A730013G03Rik	2	1	5	5	4	1	4	1
Sertad4	2017	2194	1602	1814	1961	1796	1224	2416
Gm15867	21	5	13	6	12	4	13	8
RP23-381K21.5	4	5	7	7	2	5	2	11
Syt14	195	185	253	170	160	146	151	146
Diexf	98	161	110	121	139	151	106	128
Irf6	245	199	209	64	237	98	215	107
A130010J15Rik	302	364	294	281	343	260	213	245
Traf3ip3	4	5	1	0	5	3	3	1
Lamb3	15	46	21	5	20	20	42	12
Hsd11b1	13	10	12	15	11	7	7	14
G0s2	176	357	122	135	206	356	106	128
Camk1g	506	704	519	585	486	620	370	587
Plxna2	1157	1843	1017	3515	1099	1381	603	1633
RP23-288J11.1	45	109	48	54	21	48	13	64
RP23-288J11.3	2	6	3	3	2	3	1	6
Cd34	144	667	215	56	142	364	141	103
Gm16897	1	11	2	2	1	6	2	2
A330023F24Rik	6	8	10	3	5	1	1	5
RP23-445K23.5	10	7	21	7	7	0	6	8
RP23-82P18.2	3	2	1	2	4	0	2	1
Cd46	51	74	64	18	36	40	23	17
RP23-82P18.3	1	4	4	1	1	6	2	0
RP23-82P18.4	2	5	10	1	4	3	5	0
Cr1l	919	1331	951	661	994	1007	757	893
Cr2	2	8	2	0	3	1	0	0
Fam171a1	1617	1818	1875	1640	1482	1495	1355	1779
Nmt2	549	476	556	516	485	350	397	441
Rpp38	149	154	139	132	178	148	134	191
Acbd7	0	3	2	4	0	4	1	4
Meig1	1	1	0	2	3	1	1	0
Dclre1c	140	261	127	158	175	166	91	174
Suv39h2	399	359	376	650	481	375	359	477
Gm13184	6	0	1	3	2	0	0	0
Hspa14	1707	1659	1642	2067	1841	1592	1351	1815
Cdnf	4	9	3	3	4	2	1	2
Gm13182	7	6	4	12	8	2	9	4
Fam107b	1836	2083	1550	1194	1764	1498	1076	1230
Gm13181	1	1	3	2	4	2	1	7
Frmd4a	2230	2522	2384	1487	2083	1722	1487	1657
RP23-416H10.6	0	10	7	0	1	7	0	2
Gm13187	23	28	24	18	21	10	11	20
RP23-416H10.8	14	13	22	13	13	8	12	13
Prpf18	1204	1284	1150	993	1249	1115	963	1048
Bend7	29	23	58	4	33	23	48	7
Sephs1	3806	3098	3596	3748	3903	2890	2839	3396
Phyh	499	461	586	458	568	452	428	531
Gm13192	9	2	4	5	4	9	6	4
Mcm10	759	441	588	1209	795	509	576	883
Optn	68	81	58	53	70	93	36	86
Ccdc3	99	87	203	77	87	50	136	394
Camk1d	270	318	776	246	235	244	538	416
Cdc123	2227	2228	2337	2285	2445	2277	1913	2480
Nudt5	860	741	860	1041	1095	638	712	976
Gm13199	4	13	7	7	8	10	9	8
Sec61a2	1321	1853	1405	1233	1365	1460	1052	1286
Dhtkd1	111	142	128	85	84	153	80	106
Upf2	690	803	868	709	778	606	594	599
Proser2	57	27	46	49	63	10	38	49
Echdc3	30	43	38	37	29	32	32	25
A230108P19Rik	12	6	4	2	8	6	5	2
Usp6nl	1221	1089	1211	1128	1173	984	846	1015
Celf2	2322	4044	3510	1340	2538	2438	2840	2153
Gm13389	3	4	3	2	0	0	0	2
Gm10855	3	13	3	0	1	1	0	4
Gm10115	10	24	7	3	10	4	7	9
Gm13217	0	5	3	3	2	1	0	0
Gata3	6	73	403	2	7	41	217	5
Taf3	440	400	464	397	415	332	306	396
RP23-393G10.4	1	0	4	0	1	1	1	3
Atp5c1	5072	4546	5072	5022	5609	4519	4292	5123
Kin	311	357	375	332	320	433	298	342
Itih2	0	12	10	0	0	1	4	21
Itih5	504	514	752	297	354	334	382	755
Sfmbt2	149	179	197	89	124	247	124	77
Gm13294	0	3	2	3	2	2	0	2
Prkcq	151	16	284	11	127	20	175	5
Gm13293	5	3	7	0	4	2	3	7
Gm13292	13	9	10	19	11	7	9	7
Pfkfb3	480	593	509	544	525	647	391	598
Rbm17	1855	1753	1873	1913	1959	1602	1457	1874
Il15ra	2	0	5	5	7	4	0	5
Fbxo18	3427	4318	3900	2718	3669	3574	2973	2742
Ankrd16	1149	1638	1345	748	1225	1109	973	780
RP23-38B1.1	0	0	1	3	0	0	3	4
Gm13310	5	1	2	7	4	2	4	8
Itga8	4883	4393	3955	1210	5143	5444	3277	1554
RP23-202C2.3	4	2	4	1	5	3	3	1
E030013I19Rik	211	86	128	18	275	181	136	13
Fam188a	343	305	345	284	394	355	242	328
RP23-232K16.3	2	12	3	0	4	3	6	1
RP23-232K16.2	3	12	12	0	4	2	5	1
RP23-232K16.4	8	2	1	1	3	0	2	1
Pter	555	432	465	397	600	295	403	586
C1ql3	4	5	3	4	4	6	7	5
RP23-415C3.6	4	5	1	0	4	0	2	2
RP23-415C3.7	5	0	1	0	1	0	0	3
Rsu1	2412	1965	2530	1920	2349	1599	1847	2388
RP23-415C3.9	3	4	5	1	1	0	0	1
RP23-415C3.8	29	25	29	26	46	19	18	23
RP23-336A16.3	8	5	6	1	1	1	2	6
Gm13270	2	11	4	1	5	2	3	9
Cubn	20	19	2	14	13	21	3	3
Trdmt1	191	171	199	171	179	113	117	165
Vim	3300	4931	3207	2150	3493	4985	2544	2463
St8sia6	3	1	10	0	1	7	9	4
Ptpla	446	248	503	439	473	197	416	575
RP23-334M9.3	1	1	4	5	1	1	2	0
RP23-334M9.5	0	0	0	0	4	4	1	0
Stamos	30	22	17	24	18	6	17	14
Stam	1573	1747	1704	1387	1726	1413	1480	1363
RP23-211O3.4	8	16	20	10	17	8	10	8
Mrc1	17	87	29	2	26	58	26	22
Slc39a12	1	2	2	1	1	0	3	1
Cacnb2	356	144	346	281	219	53	225	273
Gm13268	12	11	16	17	9	11	6	16
RP23-446D4.7	12	3	13	5	9	0	8	13
Gm13315	1	4	4	0	1	1	2	4
RP23-303M15.3	3	0	1	0	1	0	0	4
Nsun6	227	277	258	234	301	224	201	246
RP23-303M15.7	1	4	3	1	4	1	2	1
Arl5b	1246	1056	1324	1536	1208	887	990	1129
RP23-379F6.3	30	41	41	15	22	28	26	32
Gm13313	2	2	1	0	2	0	1	4
Gm13365	3	2	3	2	3	0	5	7
Plxdc2	1422	3824	1446	1313	1454	2775	989	1287
Nebl	27	14	39	138	21	14	26	42
A930004D18Rik	284	380	297	290	283	272	240	255
Skida1	291	289	346	330	278	266	258	272
1810059C17Rik	0	1	0	6	2	1	4	2
Mllt10	828	889	857	825	801	704	586	726
Gm23638	1	1	3	0	0	1	1	2
Gm13351	3	6	2	1	3	0	0	6
Dnajc1	553	624	856	523	644	459	594	664
Gm13349	1	3	5	0	1	1	3	2
Gm13352	6	3	4	5	2	2	3	4
Commd3	1649	1411	1681	1560	1766	1338	1418	1669
Bmi1	1329	1162	1795	1429	1424	1086	1484	1502
Pip4k2a	615	551	958	1342	696	433	624	1362
4930426L09Rik	12	3	11	25	9	4	10	11
Armc3	3	9	8	5	14	7	15	6
4930447M23Rik	1	2	2	3	1	2	5	8
Msrb2	162	120	290	216	185	74	203	260
Ptf1a	0	11	0	0	1	7	0	0
Otud1	131	130	120	86	119	146	121	101
Etl4	1185	1242	1038	792	1199	891	785	894
Gm13363	4	0	1	3	3	0	1	2
Gm13328	6	10	1	3	0	6	2	4
Gm27446	3	2	2	0	3	1	0	0
Gm13362	1	0	1	2	1	0	3	1
Arhgap21	761	832	909	829	717	593	604	843
Gm13380	2	3	5	0	2	0	0	2
Gm13375	13	16	14	8	14	2	13	10
Enkur	8	7	5	8	6	4	5	2
Thnsl1	187	203	280	163	230	183	223	143
Gpr158	2	2	8	0	1	2	0	0
Gm13337	1	0	3	4	1	1	0	2
Gm13342	11	10	22	25	10	13	10	10
Gm13341	57	68	76	25	84	43	48	42
Gm13340	116	119	145	67	133	103	103	76
Gm13339	15	13	16	14	15	18	16	12
Apbb1ip	2	4	6	3	2	0	8	6
A130006I12Rik	0	3	2	1	5	1	1	3
Pdss1	203	203	239	216	196	246	139	242
Gm25544	4	4	1	2	1	2	0	0
Gm14441	3	1	3	2	0	0	1	1
Abi1	1295	1340	1411	1128	1408	1279	1109	1181
Acbd5	583	729	726	555	714	617	538	660
Mastl	453	348	408	541	402	315	338	477
Yme1l1	1989	2138	1993	1717	1953	1726	1540	1750
Gm13423	1	4	3	0	0	0	0	2
Gm13422	6	2	6	8	5	5	1	2
Nxph2	5	2	8	1	11	5	7	0
RP23-183O12.1	27	38	28	4	10	9	12	9
Spopl	612	596	576	457	502	446	408	435
Hnmt	45	115	30	17	48	80	26	19
Gm13410	7	8	8	2	3	8	4	1
Psd4	19	15	27	5	17	17	27	7
Pax8	1	6	18	0	0	0	12	1
Gm13418	7	3	5	4	6	2	1	4
Cacna1b	22	54	23	8	22	16	11	7
Ehmt1	2908	3143	3174	3085	2879	2935	2328	3194
RP23-358I10.4	1	1	5	0	0	0	2	4
Arrdc1	133	213	222	104	158	213	199	142
Zmynd19	476	361	506	562	473	426	368	446
Dph7	398	483	437	411	433	503	425	463
Mrpl41	554	552	528	467	633	526	448	587
Pnpla7	154	338	201	174	198	257	148	164
Gm13370	3	3	4	0	1	2	2	3
Gm13369	5	5	2	2	4	2	1	0
Nsmf	1234	1764	1510	917	1411	1472	1161	1192
Noxa1	0	26	5	0	1	13	7	4
Gm13387	1	3	6	1	0	0	1	0
Nrarp	11	20	26	32	6	17	14	9
Tor4a	159	457	173	31	164	257	136	95
Nelfb	2709	2679	2816	2700	2866	2415	2302	2669
Fam166a	1	12	3	4	0	2	3	0
Tubb4b	2788	2805	2733	3383	2822	2586	2284	3403
Rnf208	38	42	60	23	32	33	44	28
Ndor1	675	818	670	619	671	701	477	626
Tmem203	70	92	73	56	61	57	50	97
Tprn	115	146	170	105	136	128	111	160
Ssna1	892	985	946	910	1019	1137	819	1020
Anapc2	3505	4130	3723	3074	3515	3583	3100	3273
Grin1	6	5	6	5	2	0	2	10
AA543186	16	14	20	9	31	5	20	7
Man1b1	1252	1641	1287	1318	1343	1425	1040	852
Gm25220	0	1	2	1	2	2	3	1
Dpp7	344	550	418	280	387	535	341	424
Uap1l1	212	229	186	141	195	137	144	168
Sapcd2	320	270	305	388	357	277	239	365
Entpd2	22	56	18	12	11	31	15	48
Npdc1	113	364	223	62	112	291	233	118
Abca2	353	375	607	189	351	231	369	229
BC029214	153	278	193	69	211	241	178	107
Clic3	13	28	11	7	9	10	7	6
Ptgds	21	50	37	1	25	26	19	11
C8g	116	175	121	84	136	132	74	91
Fbxw5	1628	1857	1715	1314	1575	1623	1238	1539
Traf2	647	696	721	690	763	896	629	833
Edf1	974	1051	1051	980	1170	1049	913	1096
Mamdc4	67	72	49	56	74	69	49	50
Phpt1	216	170	252	194	235	153	175	222
Gm996	1	3	3	1	1	2	3	0
Rabl6	1203	1301	1323	1374	1407	1256	1130	1473
Fcnaos	21	30	34	13	18	19	10	18
Ccdc183	5	10	9	1	13	3	4	6
Tmem141	141	161	185	148	155	168	140	172
Bmyc	185	191	201	131	221	178	178	174
Sohlh1	1	2	9	0	0	5	8	2
Kcnt1	12	25	27	4	14	22	15	11
Camsap1	1426	1439	1599	1381	1381	1250	1049	1221
Ubac1	1164	1223	1413	1155	1418	1291	1164	1252
Nacc2	389	401	425	236	436	288	315	337
C330006A16Rik	451	524	594	412	464	438	458	502
1810012K08Rik	0	2	1	0	1	2	2	2
Qsox2	849	815	778	790	665	591	477	811
C030048H21Rik	4	1	4	1	0	4	2	0
4932418E24Rik	15	8	11	5	7	6	9	9
Gpsm1	1911	2125	2021	2335	1943	1758	1410	2424
Dnlz	782	762	791	737	732	673	570	763
Card9	4	7	4	5	1	3	2	3
Gm13562	42	45	32	21	45	31	32	15
Snapc4	633	736	683	618	746	651	493	505
Gm13563	35	39	33	23	30	39	29	35
Sdccag3	1430	1577	1456	1179	1621	1547	1239	1288
Pmpca	2158	2198	2224	2713	2474	1794	1713	2590
Inpp5e	744	821	776	642	791	645	601	654
Sec16a	1996	2254	2269	2021	2043	1503	1337	1550
0610009E02Rik	8	8	2	8	6	5	2	7
Notch1	719	1029	691	346	628	663	324	406
Egfl7	142	296	135	173	141	250	102	207
Agpat2	288	490	315	250	325	413	251	354
Fam69b	426	553	612	355	438	455	488	462
Snhg7	63	88	78	65	65	75	50	67
Snhg7os	1	9	1	1	2	3	0	2
Surf6	580	642	681	675	745	645	559	582
Med22	1841	2140	2029	1692	1907	2013	1745	1864
Rpl7a	2250	2005	2058	2515	2285	1858	1701	2077
Gm23969	5	4	4	7	4	6	1	5
Surf1	373	457	389	292	420	434	317	367
Surf2	386	447	384	376	475	370	341	386
Surf4	5731	8081	6476	5311	6081	6653	5119	6756
Stkld1	1	3	2	0	2	1	2	0
Rexo4	964	1089	941	1065	1122	1052	777	1051
Adamts13	5	13	2	1	3	3	1	12
Cacfd1	2431	3332	2725	1883	2632	2724	2145	2203
Slc2a6	12	5	7	5	3	6	10	21
Gm13398	3	1	7	2	0	6	0	4
Adamtsl2	30	32	53	4	39	37	33	18
Fam163b	2	4	3	0	1	9	4	1
Dbh	4	9	10	1	6	41	6	2
Sardh	811	1372	836	571	782	1051	617	1000
Vav2	530	565	553	781	441	554	460	642
Brd3	3079	3038	3026	3049	3206	2940	2303	2832
Wdr5	1557	1442	1533	1851	1519	1327	1352	1583
Gm13421	31	33	27	19	23	33	24	16
Rxra	1922	1880	2032	1672	1854	1639	1564	1565
2810430I11Rik	108	145	136	37	101	111	84	55
Col5a1	10686	15355	12051	6375	10169	10712	8326	10135
Gm13372	10	9	9	5	5	5	8	4
F730016J06Rik	13	0	10	4	5	0	7	1
Olfm1	878	873	740	732	915	655	560	596
Ppp1r26	311	360	440	310	359	355	323	312
1700007K13Rik	3	1	3	4	3	2	5	4
Mrps2	1183	971	1043	1187	1232	916	868	1292
Rpsa-ps9	10	18	9	32	17	7	11	16
Gbgt1	93	59	11	18	114	33	11	35
Gm10134	64	30	6	15	59	18	0	9
Ralgds	1465	1784	1276	978	1391	1575	976	1240
Cel	0	102	0	0	1	69	0	0
Gm13381	4	3	3	2	3	5	6	2
Gtf3c5	1229	1272	1331	1334	1456	1300	1145	1376
Gfi1b	3	4	7	1	5	1	12	6
Tsc1	632	811	734	629	643	562	533	538
1700026L06Rik	5	8	3	6	11	3	4	6
Ak8	4	20	9	14	8	22	9	12
Gtf3c4	2129	2037	2422	2013	2094	1714	1585	1841
Ddx31	371	382	343	403	376	360	287	402
1700101E01Rik	10	8	15	4	8	5	9	5
Gm13394	624	507	481	0	255	50	307	839
Ttf1	405	529	455	416	435	480	349	465
Setx	741	758	854	584	626	544	422	565
Ntng2	1	4	2	7	2	1	3	28
6530402F18Rik	10	21	19	49	10	11	15	57
Med27	373	361	325	383	430	364	296	388
Rapgef1	1332	1111	1277	1376	1210	932	907	1087
Trub2	522	658	639	557	587	569	454	672
Coq4	298	358	356	347	321	313	270	381
Slc27a4	716	835	739	543	741	702	593	897
Urm1	364	390	383	299	420	332	294	300
2600006K01Rik	9	3	12	5	3	5	6	0
Cercam	537	803	860	350	601	610	652	271
Odf2	1774	1626	1747	2244	1972	1429	1478	1759
Gle1	1759	1887	1814	1712	1844	1746	1406	1788
Sptan1	2596	2975	2851	2187	2534	2084	1848	2187
Wdr34	623	711	562	490	632	656	509	467
Set	6793	5559	6103	7549	7625	6306	5501	6378
Pkn3	169	126	149	233	171	135	107	153
Zdhhc12	215	225	187	189	223	210	195	180
Zer1	1126	1250	1231	812	1081	1023	831	788
Tbc1d13	36	51	42	28	42	50	35	42
Endog	60	63	66	46	56	66	45	64
D2Wsu81e	1038	1218	1154	1027	1204	1204	906	1131
Ccbl1	141	161	170	111	154	138	120	89
1700084E18Rik	15	13	13	11	20	13	8	12
Lrrc8a	128	182	117	115	147	173	101	136
Phyhd1	1	10	3	5	11	6	7	1
Dolk	623	809	697	560	619	613	429	706
Nup188	1793	1581	1793	2055	1664	1384	1209	1657
Sh3glb2	906	950	1025	678	1040	879	823	788
Fam73b	711	822	817	574	770	762	553	663
Dolpp1	459	584	458	457	552	538	430	564
Crat	543	860	685	582	642	763	486	1046
Ppp2r4	2689	2350	2643	2557	2696	2106	2059	2793
Ier5l	373	877	402	662	408	643	351	577
Cstad	16	20	16	12	16	7	10	15
9330198N18Rik	2	4	5	1	0	0	0	3
Gm14486	1	2	1	2	1	2	3	1
1700001O22Rik	18	19	22	40	3	6	18	46
Ntmt1	863	1040	994	944	892	991	779	1018
Asb6	499	605	560	550	532	548	407	547
Prrx2	104	471	158	193	149	473	128	158
Ptges	124	378	124	107	127	283	85	157
Tor1b	750	855	760	689	728	771	611	788
Tor1a	833	911	867	730	897	845	698	901
BC005624	687	713	651	643	799	660	551	778
Usp20	509	577	758	481	579	493	468	483
Fnbp1	1875	1314	1508	898	2088	1117	1090	1183
D330023K18Rik	92	98	106	66	89	95	88	74
Gpr107	1710	1896	1666	1142	1660	1646	1282	1329
Ncs1	1523	1292	1334	1684	1498	1102	1064	1355
Hmcn2	107	5	35	17	107	5	28	37
Ass1	31	19	26	13	33	18	17	15
Fubp3	1399	1451	1485	1228	1448	1192	1014	1373
Exosc2	910	800	904	1078	995	970	703	923
Gm13427	1	6	0	1	1	3	2	4
Abl1	3118	2937	3346	2829	3057	2656	2373	2585
Qrfp	1	2	1	3	3	0	0	1
Fibcd1	7	35	6	4	2	23	7	19
Lamc3	12	156	69	79	5	112	36	183
Aif1l	641	624	603	1013	565	532	388	733
Nup214	1308	1238	1327	1353	1129	874	882	1054
Gm13608	2	2	5	1	3	1	3	0
Fam78a	3	3	1	4	4	2	0	2
Ppapdc3	87	171	97	40	100	160	71	54
Prrc2b	2565	2456	2668	2084	2390	2010	1688	2041
Gm27805	1	1	4	0	0	1	1	2
Gm22192	0	4	5	0	0	3	2	1
Gm13610	1	1	3	5	2	3	0	1
Pomt1	630	676	712	572	647	625	573	616
Uck1	800	1016	956	721	998	925	804	840
Gm13611	4	3	3	2	0	1	4	1
Swi5	3151	2956	3054	3076	3501	2625	2545	3228
Golga2	939	1066	952	821	1050	904	764	860
Dnm1	1043	1126	1248	1037	975	1163	939	1063
Ciz1	778	1015	873	765	851	904	643	785
1110008P14Rik	108	139	130	106	93	166	97	117
Ptges2	427	612	577	502	532	583	410	584
Gm13413	0	2	2	0	3	2	2	1
Slc25a25	763	713	668	661	694	536	467	675
Naif1	257	224	273	222	278	240	199	232
Fam102a	510	536	734	442	554	474	582	475
Dpm2	667	801	663	457	678	724	524	656
9430097D07Rik	1	4	2	4	2	4	0	2
Pip5kl1	19	9	19	30	21	7	10	20
St6galnac4	683	751	657	611	771	653	481	615
St6galnac6	588	822	560	571	683	779	477	654
Ak1	297	406	313	414	369	276	240	405
Eng	664	1030	223	115	572	850	145	296
Gm26236	4	11	1	0	5	1	1	1
Fpgs	618	771	627	499	679	712	540	618
Cdk9	1722	1832	1750	1706	1863	1790	1372	1713
Sh2d3c	1119	1850	841	624	1235	1768	557	660
6330409D20Rik	0	5	3	2	2	7	1	1
Ttc16	5	2	2	6	1	6	5	5
Tor2a	661	826	666	528	683	700	583	656
Ptrh1	34	25	26	31	22	25	12	24
1700019L03Rik	14	20	8	12	4	10	9	4
Stxbp1	928	916	791	624	936	636	602	669
Gm13524	1	4	8	3	2	5	1	2
Gm13523	4	13	2	9	7	8	3	4
Fam129b	1712	2001	1377	1094	1696	1726	1139	1201
Lrsam1	328	474	493	287	384	377	310	312
Rpl12	1470	1396	1539	1811	1746	1417	1344	1597
Slc2a8	408	448	446	329	397	383	334	348
Garnl3	409	551	416	286	411	510	365	369
RP23-365F1.5	6	11	4	5	4	9	5	4
Ralgps1	269	232	501	215	262	172	345	206
Gm13528	53	29	13	10	32	16	8	13
Angptl2	2588	3956	2263	1404	2524	3443	1496	2390
Zbtb34	590	634	535	450	570	453	409	388
Zbtb43	511	625	620	496	581	532	505	461
Mvb12b	178	137	252	206	208	102	251	247
Nron	2	5	4	1	2	0	2	2
Pbx3	1288	1246	1486	1131	1302	1003	1188	1169
C79798	2	4	2	0	1	1	1	2
Mapkap1	1989	2049	2094	2007	2117	1892	1688	2188
Gm13408	17	23	20	21	20	20	14	15
Gm13414	7	2	5	2	2	3	2	5
Gapvd1	3521	3227	3469	3112	3350	2756	2659	3039
Hspa5	25192	29656	23356	24093	31909	30115	23460	31847
Rabepk	416	459	474	476	498	462	404	513
Fbxw2	1446	1433	1524	1174	1370	1157	1160	1541
Psmd5	2165	2088	2265	2246	2314	2134	1967	2415
Cutal	3	7	3	1	2	2	3	1
Phf19	90	180	139	74	97	181	133	134
Traf1	35	78	138	9	26	78	104	23
AI182371	2	11	13	8	6	6	1	5
Cntrl	1156	1048	1031	959	1128	1114	804	863
Rab14	3895	3942	3853	2919	4339	3822	3142	3446
Gsn	6361	7845	6372	3185	6886	7805	4991	5512
Stom	3758	2687	3100	1163	3191	1621	2092	2211
Gm13443	114	80	87	6	178	202	173	13
Ggta1	422	687	298	194	346	679	243	276
Gm13446	19	0	15	10	19	0	11	4
Dab2ip	1287	1049	1166	1173	1144	1023	869	1144
Ttll11	29	46	28	16	21	35	16	17
Ndufa8	1173	1156	1185	1038	1299	1087	1014	1163
Morn5	0	2	2	1	3	2	1	2
Lhx6	24	27	21	3	17	18	20	5
Rbm18	2287	2598	2245	1852	2536	2395	2030	1913
Mrrf	499	497	555	575	576	409	511	572
Gm13428	4	2	5	4	3	1	2	2
Gm13429	2	6	1	0	3	2	1	2
Gm13431	3	14	15	3	3	9	5	4
Ptgs1	352	520	630	307	316	308	492	704
Gm13430	2	7	1	3	8	3	0	6
Gm13436	25	29	31	30	37	19	23	29
Pdcl	1242	1096	1212	959	1243	1018	953	1034
Rc3h2	1105	987	1224	758	932	723	725	731
Zbtb6	296	378	371	266	361	307	305	248
Zbtb26	332	199	268	214	262	278	220	169
Rabgap1	2810	3017	2975	2291	2666	2516	2167	2169
Strbp	1633	1201	1628	1482	1678	816	1239	1278
Gpr21	39	39	29	11	25	14	12	19
Gm13543	7	15	14	10	2	1	6	14
Mir5128	2	8	7	5	0	0	0	4
Crb2	945	1454	712	435	981	695	501	423
Dennd1a	681	602	850	632	699	529	570	632
Gm13556	11	3	7	3	1	3	5	0
Lhx2	5	29	9	15	0	8	15	25
Gm13589	1	2	7	0	0	1	3	0
Nek6	2525	3112	3025	2349	2540	2748	2316	2778
Psmb7	1943	1660	1851	2143	2145	1623	1608	2008
Gm13586	8	12	18	8	9	5	7	3
Nr6a1	28	43	57	45	39	25	34	36
Nr6a1os	75	85	89	25	69	59	34	46
Mir181b-2	2	2	2	0	4	3	1	1
Olfml2a	54	53	121	64	40	121	66	39
Wdr38	15	10	8	7	11	11	4	11
Rpl35	1966	2034	2023	2282	2224	1956	1762	2026
Arpc5l	1109	1032	1098	1003	1152	997	881	1163
Golga1	688	793	694	552	682	658	602	563
Scai	559	553	714	424	568	458	483	391
Gm16523	4	5	1	0	0	0	4	2
Ppp6c	1672	1366	1680	1653	1912	1248	1291	1670
Gm13511	2	4	3	0	2	0	0	1
Gm13453	11	16	9	5	20	37	29	51
Gm13456	157	148	171	180	193	167	142	128
Lrp1b	16	36	52	5	14	27	16	4
Gm13461	35	37	53	82	62	39	42	61
Gm13464	0	1	2	1	5	0	1	0
Kynu	3	4	0	3	4	8	4	1
Arhgap15	10	15	11	3	5	19	5	10
Gtdc1	197	167	190	175	150	126	128	243
Gm13477	3	0	3	1	0	0	0	4
Zeb2	3307	4711	3220	3589	2814	3425	1734	4715
Zeb2os	18	19	7	24	17	31	14	38
Gm13470	6	22	18	1	7	26	11	5
Acvr2a	1748	1529	1781	1187	1843	1177	1236	1081
Orc4	1423	1395	1464	1243	1774	1355	1175	1393
Mbd5	428	387	477	362	385	319	304	293
Gm13509	105	118	108	98	130	102	112	111
Epc2	171	172	191	141	177	258	148	181
Kif5c	89	100	251	178	116	43	175	118
Lypd6b	30	45	70	5	17	27	52	10
Lypd6	118	164	248	58	152	153	189	73
Mmadhc	2055	1784	2121	2158	2322	1789	1749	2177
Gm13483	17	17	14	12	12	13	10	2
Gm13487	2	1	3	3	3	3	4	0
Gm13498	6	5	7	12	7	5	4	8
Rnd3	5089	3860	4733	2924	5539	3663	4078	2601
Gm13493	371	289	287	423	360	259	284	324
Rbm43	362	264	398	265	289	205	329	275
Nmi	121	120	182	40	108	65	117	56
Tnfaip6	83	121	83	94	82	64	81	149
Rif1	2805	2691	3009	2684	2681	2028	2095	2453
Neb	3	13	7	5	3	5	2	8
Arl5a	3350	2609	3377	2818	3305	2116	2564	2713
A430018G15Rik	5	5	2	1	2	7	6	0
Cacnb4	26	45	31	9	36	20	26	9
[truncated: 18,348 more rows]
