# Supplementary material for: Sufu- and Spop-mediated downregulation of Hedgehog signaling promotes beta cell differentiation through organ-specific niche signals
Source: Nat Commun. 2019 Oct 11;10:4647. doi: 10.1038/s41467-019-12624-5 (PMC6789033; doi:10.1038/s41467-019-12624-5)
Supplement: Supplementary file 5 — Supplementary Data 2 [file 41467_2019_12624_MOESM5_ESM.xlsx]

## Sheet: fpkm
	Intestine Replicate 1	Pancreas Replicate 1	Stomach Replicate 1	Hh Mutant Replicate 1	Intestine Replicate 2	Pancreas Replicate 2	Stomach Replicate 2	Hh Mutant Replicate 2
gene	11_16_R4_int.counts	11_16_R4_panc.counts	11_16_R4_st.counts	1_13_SSF3_MTD_1_pancHH.counts	8_5_16_int.counts	8_5_16_panc.counts	8_5_16_st.counts	R5_11_2_MT1_pancHH.counts
Xkr4	0.00286031	0.0124858	0.0123986	0.000639821	0.0030009	0.00779094	0.00889946	0.00301732
RP23-317L18.4	0.0236294	0.022182	0.155866	0	0.0225371	0.0514895	0.0288312	0
RP23-317L18.3	0.178999	0.33607	0.534138	0	0.14227	0.130016	0.109202	0
RP23-115I1.6	0.0577016	0.0812508	0.217494	0	0.0825514	0	0	0.0304345
RP23-115I1.2	0.0719866	0.0675773	0.135669	0.161026	0	0.392155	0	0.151876
RP23-122M2.3	0	0.0269551	0.0270578	0	0.00547732	0.0125138	0.0420421	0
Sox17	0.0207341	0.116785	0.00976913	0	0.0197757	0.0903612	0	0.0109361
RP23-285G23.3	0.156391	0.179436	0.0982471	0.0971747	0.0497204	0.151459	0.0636062	0.109983
Gm6085	0.498614	0.468073	0.469856	0.506975	0.691731	0.197546	0.276536	0.382534
RP23-34E15.2	0.110519	0.311248	0	0.0618047	0	0.0602064	0	0
RP23-34E15.4	3.42914	3.10204	3.11386	0.627596	2.91383	1.90203	1.74969	1.05233
Mrpl15	5.63176	5.25688	5.2719	6.91682	6.12647	5.52234	5.26386	6.45092
Lypla1	1.72116	1.37261	1.69604	1.48135	1.95116	1.46626	1.84805	1.6946
Tcea1	2.26526	1.7804	2.04071	2.2048	2.45992	2.07179	2.17022	2.12682
Gm6104	2.65466	1.55753	1.77193	5.19591	3.37592	2.65128	2.42929	2.80037
RP24-426M1.4	0	0.0563144	0.169587	0	0.0572158	0.261437	0	0.37969
Rgs20	0.0045577	0.0101129	0.00780879	0	0.01067	0.00632001	0.015672	0.00087416
Atp6v1h	0.82199	0.847994	0.857329	0.727752	0.882849	0.925376	0.928293	0.73803
Oprk1	0.674735	1.64898	0.859598	0.00421594	1.13249	0.624252	1.07623	0
Npbwr1	0.126284	0.270968	0.221	0	0.086033	0.0982779	0.198108	0
Rb1cc1	1.51226	1.45867	1.48828	1.11737	1.33688	1.41491	1.45653	1.19944
4732440D04Rik	0.429439	1.03663	0.543415	0.329352	0.386183	0.534724	0.464093	0.401239
Fam150a	0.00187502	0	0.0123681	0.0104856	0.00178835	0	0.0160145	0.0257133
RP23-76C20.3	0.313108	0.195953	0	0.350194	0.398179	0.341138	0.509381	0.66059
RP23-76C20.4	0.303165	0.375881	0.312631	0.332676	0.223683	0.236823	0.216359	0.343943
St18	0.00338543	0.002509	0.00302227	0.000199285	0.00220927	0.00349437	0.00456551	0.000939805
Pcmtd1	0.668958	0.565996	0.665931	0.540704	0.587801	0.46163	0.627273	0.583781
WI1-817D1.2	0.181888	0.232837	0.155816	0.0369877	0.141938	0.0360312	0.0201754	0.0697718
Gm9826	0.1026	0.288948	0.145024	0.344259	0.244644	0.335356	0.125187	0.378813
Gm26901	0.0164879	0.0193474	0.0284843	0.0107571	0.00655237	0.00898195	0.0184411	0.0115953
Sntg1	0.000354792	0.00199836	0.00213971	0.000158726	0.00040607	0.00162353	0.00190475	0.000299414
Gm15452	1.39305	0	0.787621	1.86966	2.39157	0.303551	1.35977	1.76342
RP23-397E23.1	1.01402	0.317304	1.27405	0.756088	2.57907	1.1048	0.412418	2.13937
Gm24276	1.22179	0.573477	0	1.36651	0.582656	0.665585	1.49076	0
Rrs1	31.1631	22.2614	30.5306	28.3418	28.0782	25.7305	28.2596	26.9029
Adhfe1	0.0488343	0.0362925	0.0594396	0.020482	0.0388141	0.0598569	0.0347578	0.00858582
2610203C22Rik	0.000946614	0.00177726	0.00356807	0.00317621	0	0.00412543	0.00346501	0.00199715
Gm6161	0.0604792	0.0567747	0.170973	0	0.115367	0.0658935	0.147586	0
3110035E14Rik	0.012833	0.0240938	0.0193485	0.00861178	0.0122397	0.00559272	0.0187896	0.00812242
Mybl1	0.0934022	0.0724322	0.0650547	0.11582	0.193662	0.0663677	0.183333	0.0942453
Vcpip1	3.16157	2.69486	3.1479	2.45246	2.74013	2.54506	2.50619	2.62466
1700034P13Rik	0.00751995	0.0084712	0.0127552	0.00504639	0.0086068	0.00163863	0.00550524	0.00475964
Sgk3	0.197032	0.135072	0.227809	0.133381	0.203378	0.148998	0.262549	0.144262
Mcmdc2	0.0199084	0.0242957	0.0187602	0.0244931	0.0322798	0.0216907	0.0267202	0.0231013
Snhg6	7.89552	7.64353	8.10859	9.14117	7.35405	7.25823	8.95629	7.58062
Snord87	5.41992	8.72218	4.37771	1.73197	5.16938	6.74872	2.83417	4.90066
Tcf24	0.72853	0.0885054	0.823814	0.0479307	0.760251	0.130735	0.773874	0.0723313
Ppp1r42	0.0032873	0.00154297	0.00774427	0.00183834	0.00627069	0	0.00401097	0
Cops5	9.502	8.42699	9.02334	10.2652	10.1956	9.32594	9.68943	9.48512
Cspp1	0.656567	0.551805	0.612347	0.394309	0.495058	0.458291	0.505008	0.413146
RP23-228G18.6	4.20515	3.36402	3.51467	1.7995	2.65059	1.75296	1.78465	1.50437
Arfgef1	0.966266	0.856468	1.32951	0.886501	0.905572	0.73999	1.1636	0.914421
RP24-327F2.1	0.0773825	0.254249	0.109379	0.0432741	0.0369027	0	0.141626	0.16326
Cpa6	0.00505441	0.0107549	0.0433423	0.00282654	0.00530284	0.00569046	0.0240517	0.00533185
Prex2	0.0467935	0.0513829	0.0392402	0.0307294	0.0341894	0.0240881	0.0306426	0.0423427
A830018L16Rik	0.0399434	0.00901257	0.0727104	0.00437466	0.0428449	0.00632772	0.0659462	0.00787704
RP23-2K13.1	0.269586	0.177151	0.838322	0.0301517	0.334261	0.0587439	0.526292	0.0853151
RP24-239K20.1	0.0932165	0	0.17568	0	0.0889074	0.0677076	0.15165	0.0655555
Gm7560	0.38181	0.215054	0.143915	0.341627	0.218496	0.41599	0.279517	0.0805536
Sulf1	1.79089	7.14478	4.04904	1.17809	2.1262	4.08195	3.82531	1.72493
Slco5a1	0.0216501	0.0218111	0.0447835	0.0118119	0.0231675	0.0201363	0.0161074	0.0128118
Ncoa2	0.347705	0.371099	0.406693	0.340397	0.329199	0.316774	0.339192	0.283389
RP23-93D12.2	0.32525	0.333085	0.278628	0.0992114	0.338417	0.354368	0.324697	0.218339
RP23-93D12.1	0.163908	0.384671	0.308909	0.229153	0.0781656	0.0892907	0.249989	0.0864526
RP23-125I14.2	0.129129	0.202033	0.351525	0.0802356	0.328427	0.187586	0.157556	0.211894
RP23-125I14.1	0.889021	1.0293	0.893595	0.364584	0.480491	0.484304	0.216946	0.343867
Tram1	8.8081	9.74379	8.4519	7.10422	8.38834	8.24417	8.0112	9.40024
Lactb2	0.327427	0.317449	0.268078	0.264151	0.365194	0.282662	0.248874	0.332188
RP23-70F22.2	0.473746	0.988284	0.644832	0	0.0502052	0.114702	0.128453	0.999501
Eya1	0.0499592	0.0579602	0.0173211	0.00790708	0.0355126	0.145322	0.0408299	0.0169043
Gm9947	0	0	0.00261512	0.0310389	0	0.00604724	0.0135444	0.0175651
Msc	0.6543	0.23624	3.08281	9.06305	0.384034	0.685457	2.8863	9.07899
Rpl5-ps1	0.223699	0.489992	0.281062	0.583788	0.355597	0.649933	0.636869	0.629274
Trpa1	0.0216128	0.0013526	0.0257973	0.0193382	0.010994	0.00313969	0.0281287	0.028879
Kcnb2	0.0601049	0.0231994	0.0641134	0.0424842	0.0462685	0.0129642	0.0429967	0.0428058
RP23-445B17.1	0.086929	0.0816044	0.245746	0.0486127	0.580374	0	0.74246	0.229252
RP24-66C10.4	0.0637813	0.119749	0.150257	0	0.152082	0	0.155644	0.0336412
Terf1	1.48585	1.1035	1.24168	1.92557	1.2948	0.999278	1.2037	1.4467
RP23-325F17.4	0.168151	0.177582	0.396131	0.0705253	0.120283	0.045801	0.307751	0.266071
Sbspon	0.281018	0.279891	0.555456	0.320053	0.31052	0.244567	0.560319	0.477202
4930444P10Rik	0.0462651	0.0251444	0.0550695	0.0599153	0.0464489	0.0185709	0.0415947	0.0359613
Rpl7	102.284	77.3426	95.0618	120.504	108.949	90.0449	106.39	100.931
Rdh10	12.1482	9.59097	5.43988	5.12479	10.6394	13.612	5.70119	5.64002
Stau2	0.219112	0.171159	0.219823	0.222577	0.277409	0.215079	0.284074	0.234514
Ube2w	0.795339	0.787925	0.826008	0.612271	0.869132	0.845337	0.91984	0.738138
RP23-382H8.2	0.156466	0.0839328	0.231695	0.124999	0.0426382	0.121767	0.136365	0.0943172
Tceb1	9.82056	8.0641	8.66424	10.7455	10.2705	8.69145	9.95621	9.35989
Tmem70	5.89037	5.66828	6.39571	4.79287	5.00087	4.21924	6.44101	5.55255
Ly96	0.315025	0.426198	0.378345	0.238347	0.203254	0.336497	0.252482	0.280189
Gm5828	0.501467	0.504376	0.573804	0.801234	0.444123	0.195128	0.437043	0.755704
Jph1	0.0324625	0.0248481	0.0635335	0.0491549	0.0404887	0.0272067	0.0487494	0.0300297
Gdap1	0.0387363	0.0165289	0.0597307	0.0236315	0.0470217	0.0460408	0.042967	0.033433
Rbm6-ps1	0.116047	0.108939	0.0656122	0.103834	0.0885459	0.202297	0.141593	0.07345
Pi15	0.222433	1.66185	0.371668	0.00256473	0.352126	0.664576	0.17627	0.118531
Gm16070	0.0335396	0.0230084	0.0243116	0.00865666	0.0258374	0.0140547	0.0220355	0.00680396
Crispld1	0.445623	0.623515	0.587571	0.360065	0.47997	0.376598	0.55406	0.337817
Gm28153	0.00314577	0.00196872	0.00395245	0.00117279	0	0.00114246	0.00255886	0.0022123
AC098736.2	0.856826	0.114906	0.807408	1.36902	0.700473	0.666808	0.597399	3.61543
Tfap2b	0.0112244	0.0084295	0.0021154	0.00251078	0.00856443	0.0122292	0.0109563	0.0189448
Gm4849	0.148302	0.139218	0.223598	0.232215	0.084868	0.0646314	0.10857	0.21902
Pkhd1	0.000118846	0.000223133	0.000671949	0.000132923	0	0	0	0.000376109
Mcm3	17.8486	13.4576	16.2946	21.5557	15.5698	16.2256	14.4748	18.3585
6720483E21Rik	0.328738	0.205734	0.309777	0.204264	0.0696759	0.119389	0.222837	0.0770628
Paqr8	0.552589	0.242164	0.697276	0.355335	0.458412	0.168635	0.710681	0.363789
Efhc1	0.0815047	0.226349	0.132807	0.096856	0.166811	0.236803	0.180248	0.109264
Tram2	0.397454	0.312809	0.360155	0.374484	0.422733	0.371798	0.341914	0.377767
Gm2693	0.0157809	0	0.0223061	0	0.0225772	0	0.0288824	0.0332943
Tmem14a	0.516985	0.695623	0.568362	0.655315	0.641013	0.500681	0.679856	0.521124
Gsta3	0.00531171	0.0548499	0.0150161	0.0089113	0.00759926	0.0520851	0.00648104	0.00560328
Kcnq5	0.0132339	0.0231827	0.0154769	0.00753285	0.0144253	0.0169934	0.0217699	0.00560906
RP24-496H1.1	0.143138	0.161244	0.242788	0.096055	0.0273042	0	0.174648	0.0301989
Gm7658	1.71954	1.22457	2.29086	2.45375	3.2801	2.32569	2.96625	0.688041
RP23-322P13.2	0.127563	0.279414	0.440753	0.0475573	0.0405553	0	0.259407	0
Gm26580	1.70928	1.83713	1.70407	0.249357	0.496168	0.512807	0.392932	0.470375
Rims1	0.0396086	0.0140788	0.0413102	0.019211	0.0293418	0.0127089	0.0450436	0.0217703
Ogfrl1	0.511918	0.378866	0.706576	0.648577	0.634123	0.481375	0.642755	0.51313
B3gat2	0.0121893	0.0107275	0.0122041	0.0144851	0.0196185	0.0124504	0.0158022	0.0225021
Smap1	0.590488	0.474439	0.540232	0.550838	0.593524	0.481342	0.572608	0.517724
1110058L19Rik	2.57661	2.91413	3.17061	2.55223	2.74509	3.18805	2.72577	2.72528
Fam135a	1.12586	1.11223	1.1003	0.978832	0.951419	0.830773	0.949488	1.06882
RP23-255J24.2	0.0475796	0.0893305	0.0672531	0	0.136141	0	0.0580538	0.0501913
Col9a1	0.469202	0.0840958	0.285845	0.433511	0.474583	0.0782754	0.272718	0.108535
Col19a1	0.00511297	0.00249589	0.0740056	0.00709104	0.00253584	0.00200545	0.0711194	0.00798257
Tubb4b-ps2	0.299046	0.374305	0.422698	0.891912	0.190148	0.380121	0.182439	0.262884
Gm28439	1.522	2.5718	1.57764	1.10648	3.26621	1.24369	1.94991	2.08721
Gm10222	0.909046	1.49339	1.92739	0.50836	1.30054	0	0.831873	1.43842
Gm28438	0.580706	2.18055	1.82404	0.649488	1.29235	0.210897	1.65327	1.22516
Gm28437	23.2461	20.4633	22.788	12.8569	29.562	16.9775	25.7661	14.6414
Gm10925	9.93405	6.5556	7.22936	5.50034	12.5706	5.3581	7.08055	8.71549
Gm28661	6.26707	7.17015	8.76614	4.0523	11.4878	7.78832	7.88567	4.44182
Gm29216	6.91643	8.14781	10.2236	3.79199	12.9347	6.79683	8.93544	6.58078
Lmbrd1	0.527864	0.756488	0.839529	0.502042	0.445511	0.627253	0.83868	0.592894
Bai3	0.00401851	0.0179597	0.0126773	0.000683943	0.00449931	0.0109456	0.0134304	0.0022117
RP23-21P2.5	0	0.182136	0.146264	0	0	0	0	0.020467
RP23-21P2.8	0	0.0383962	0.0385425	0.0228731	0.0585162	0.0668446	0.0249528	0
RP23-478K4.2	0.0500158	0.140856	0.0785517	0	0	0.0363289	0.0610263	0
RP23-478K4.1	0	0.0574637	0.0692191	0	0	0.0266772	0	0.0258293
RP23-478K4.3	0.0243021	0.228135	0.137402	0	0.115893	0.0794329	0.0889558	0
RP23-184I13.2	0	0.0873031	0.0876357	0	0.0177401	0.020265	0.045389	0
RP23-184I13.4	0.0292757	0.137413	0.0965553	0	0.0139612	0	0.0178603	0.0308827
RP23-184I13.6	0.0201232	0.245578	0.113775	0	0.019193	0	0.0491063	0.0636833
RP23-184I13.7	0.131078	0.184574	0.123518	0	0.0625094	0.0714062	0.0799668	0
Gm7846	10.976	4.57941	6.89529	9.82084	10.7012	5.58067	8.92816	10.0347
Gm5697	0.026839	0.0251951	0.0252911	0.060036	0	0.0584835	0.0654948	0.0566245
Gm5525	1.219	1.38273	1.43586	1.87465	1.35642	1.54948	1.54932	1.01801
Gm6473	0	0.058749	0.0589729	0.104992	0.0596894	0.0340924	0.0381797	0.0660176
Phf3	1.30139	1.16055	1.26227	1.35774	1.13654	1.07432	1.21673	1.20502
RP24-172B22.6	0.0461933	0.0650458	0.0652936	0.0258324	0	0.0251643	0.0281812	0.0974578
RP23-471J16.2	0.109736	0.164823	0.227495	0.0981868	0.0418652	0.191295	0.107114	0.185215
Ptp4a1	11.963	10.2861	12.4659	17.9422	12.5101	11.7926	14.0731	14.1702
Gm10307	0.484434	0.289393	0.207497	1.42842	0	0	0.0537343	1.48662
Khdrbs2	0.0164463	0.0292054	0.0366781	0.0392412	0.0175161	0.0247875	0.0267558	0.0267465
RP23-109J14.2	0.515612	1.65953	1.21468	0.411917	0.175635	0.321012	0.404434	0.699319
RP24-390L20.5	0	0.0732813	0.0367803	0	0	0	0.0476239	0.0411739
Gm5415	0.0184556	0.0866255	0.0173911	0.0412831	0.0528073	0.120646	0	0.0194686
Gm7114	0.0372414	0.0699206	0.10528	0.416525	0.0355199	0.0405753	0	0.196428
Prim2	0.181587	0.141813	0.153393	0.23206	0.177898	0.189446	0.186955	0.208791
Gm29228	0.319365	0.149902	0.150473	0	0.456903	0.173978	0.389671	0.336896
RP24-423J19.1	0.149972	0.422358	0.423967	0.503207	0.14304	0.490194	0.548961	1.10743
Rab23	2.66033	2.54149	3.05199	2.87692	2.87623	2.40901	3.2209	2.5152
Bag2	3.61307	2.11731	3.77166	5.79536	4.04447	3.27651	4.75823	4.83842
Zfp451	2.49657	2.7101	2.81386	2.20125	2.53679	2.48348	2.49023	1.97554
Gm15455	0.260515	0.0733674	0.0981958	0.233098	0.248472	0.0851511	0.127146	0.054963
Bend6	0.0262701	0.0381125	0.0303811	0.0227041	0.0170835	0.0195149	0.0291393	0.0503857
Dst	0.00715038	0.0237276	0.00908843	0.0046496	0.00888166	0.0137692	0.0075071	0.0107004
RP23-87D8.4	0.117715	0.07367	0.221852	0	0.112274	0	0.0478764	0.289746
Gm26788	0.0581782	0.0496497	0.0548228	0	0.0252222	0.0576241	0.0580792	0.0334755
RP24-422C24.2	3.02399	8.68493	1.57996	0.73671	2.25596	3.84926	1.02289	1.38969
Gm3052	0.226797	0.383229	0.406061	0.177562	0.173051	0.14826	0.249052	0.119623
mmu-mir-5103	0.457245	0.409273	0.400812	0.118931	0.202841	0.185369	0.298413	0.235563
Ccdc115	11.4011	11.6189	11.8095	13.9919	10.599	12.9534	10.149	11.9801
Imp4	9.50651	9.207	9.11005	11.3064	9.29424	9.51797	9.15463	9.23021
Ptpn18	0.0208464	0.043053	0.0510746	0.0279787	0.0437421	0.0272552	0.0305227	0.0219907
Gm28417	0.0771762	0.0289796	0.05818	0.0517905	0.0147217	0.0336341	0.0941659	0
Arhgef4	0.0556864	0.0499624	0.16764	0.0264562	0.0568724	0.0477856	0.166556	0.0270322
RP23-348C6.3	0.130718	0.368133	0.0739071	0.0584803	0.19948	0.28484	0.0637976	0.137893
Fam168b	13.6049	13.3705	14.2057	13.1377	13.8484	14.2516	13.4666	12.6242
RP23-348C6.1	0.0438798	0.0823842	0.041349	0.0736158	0.0837029	0.0717121	0.0267698	0
Plekhb2	0.883966	0.584887	1.01526	0.805023	0.967532	0.654321	1.32282	0.927743
Hs6st1	1.60842	1.67092	1.56678	1.14317	1.56579	1.88017	1.49483	1.41054
RP23-173H19.3	0.00993252	0	0.0467983	0.011109	0.0663137	0.0865737	0.0121191	0.0419109
Uggt1	1.6613	1.86047	1.65539	1.78267	1.54022	1.66243	1.62659	1.81892
Neurl3	0.204743	0.148801	0.143145	0.155125	0.321264	0.0719587	0.104761	0.188113
Arid5a	0.122584	0.153434	0.119364	0.123393	0.19876	0.293828	0.169512	0.107761
RP23-134L6.5	0.654654	0.614555	0.969408	0.941393	1.24878	0.611366	0.45644	0.394622
Kansl3	4.26586	4.27552	4.05734	4.06315	3.95285	4.14893	3.97597	3.69577
Fer1l5	0.11762	0.099123	0.154919	0.0687656	0.126206	0.125237	0.123943	0.118437
Lman2l	2.87061	3.28049	3.11759	2.69751	3.04546	3.32753	2.87881	2.96457
Cnnm4	0.285038	0.355088	0.307452	0.455141	0.311187	0.382822	0.321538	0.306357
RP23-294I17.4	0.0308562	0.0579323	0.232612	0.138044	0.0588596	0	0.0376489	0.0650998
Cnnm3	4.13681	3.52448	4.80282	4.34473	3.77488	3.53658	4.59089	4.22658
Ankrd23	0.358052	0.382803	0.440495	0.200231	0.322528	0.411778	0.376196	0.283279
Ankrd39	2.41881	2.88706	2.80335	1.87348	2.90771	2.86895	2.96764	2.06388
Sema4c	7.91371	8.22724	6.94677	7.89232	6.4229	8.36813	6.46791	8.40598
D430040D24Rik	0.185153	0.134309	0.0793063	0.0564773	0.152513	0.128372	0.0308062	0.115414
Fam178b	0.00110527	0.00103757	0.00104152	0.00309047	0.00105418	0.000602109	0.000674294	0.0040808
Cox5b	54.1309	49.7056	46.9818	55.0509	54.4615	51.1837	51.1811	58.509
Actr1b	10.6284	10.0425	9.75759	12.4672	11.9129	11.1795	10.8358	11.565
RP23-247A1.6	0.00366188	0.00171879	0.00172534	0	0.00523891	0.0039897	0	0.00386289
Zap70	0.0158391	0.00297379	0.0119405	0.0177152	0.00302139	0.0241599	0.00386519	0.0100251
Tmem131	1.48979	0.763024	1.26178	1.16032	1.23267	0.661428	1.07917	0.948781
RP23-328J8.2	1.2692	1.02125	1.15328	0.659068	0.670114	0.469171	0.774301	0.956334
RP23-328J8.3	0.300029	0.105619	0.212043	0.167783	0.160965	0.102153	0.0457597	0.0197811
Vwa3b	0.0157147	0.000776427	0.0109114	0.00555032	0.00749412	0.0013517	0.0100916	0.00479869
Cnga3	0.0993033	0.00383099	0.0307647	0	0.0570872	0.0118568	0.0215772	0.00286998
Inpp4a	0.258252	0.291484	0.2626	0.102102	0.273237	0.305583	0.282861	0.261024
4930439A04Rik	0.088685	0.166506	0.0974983	0.0991893	0.0140976	0.128832	0.0180347	0.093553
RP23-271C13.2	0.37479	0.117278	0.117724	0.419182	0	0.136114	0.304864	0.395362
Coa5	8.79208	8.45521	8.8007	9.6447	9.59546	8.95505	8.69939	9.17758
Unc50	9.15256	10.7278	8.90402	7.12835	8.84963	10.198	9.52169	9.12335
Mgat4a	0.195815	0.179518	0.306713	0.110603	0.173646	0.139138	0.304446	0.0877378
2010300C02Rik	0.0141273	0.0409392	0.0573017	0.00686985	0.0199185	0.0260996	0.0547098	0.0161987
Tsga10	0.119872	0.11197	0.102843	0.109391	0.13424	0.130604	0.0807711	0.12079
Lipt1	0.845322	0.974528	1.04811	0.812753	0.947693	1.00179	1.0857	0.891723
Mitd1	1.1816	1.05717	1.12953	1.02576	1.51349	1.43145	1.29078	1.12946
Mrpl30	6.82569	6.22918	6.50209	7.21826	6.71508	6.53641	7.75359	6.6599
Txndc9	6.8506	6.97223	7.08276	7.06407	7.64374	8.09777	7.51452	7.61368
Eif5b	1.62395	1.60266	1.5499	1.72833	1.64375	1.54501	1.62862	1.6106
Rev1	0.805813	0.738599	0.799259	0.880951	0.888136	0.657521	0.781711	0.757926
RP23-195A24.4	0.131857	0.12378	0.621259	0.147475	0	0	0.0804419	0.0695473
Aff3	0.218077	0.1296	0.163678	0.169986	0.180385	0.10355	0.14962	0.191442
Gm16150	0.041447	0.0444666	0.0948516	0.0264893	0.0395311	0.0129021	0.0144489	0.012492
Gm16151	0.115718	0.10863	0.155777	0	0.0630681	0.144089	0.100852	0.209263
Gm16152	0.0737813	0.0623358	0.0973363	0.0165041	0.0492595	0.0401932	0.0810212	0.0933975
RP24-390D21.4	1.76558	1.18388	1.18839	0.705253	0.481133	0	0.615502	2.2616
RP24-187B13.3	0	0	0.124994	0.593424	0	0	0.647381	0
Lonrf2	0.349436	0.280134	0.428358	0.243833	0.359827	0.232474	0.430134	0.200619
Chst10	0.502893	0.543176	0.514141	0.445189	0.540759	0.393482	0.658613	0.589896
Pdcl3	6.61869	5.69192	6.04811	7.58835	6.64584	5.99478	6.78333	7.894
RP23-101P2.6	1.34151	1.48831	2.03028	1.364	2.48145	1.68306	2.03364	1.0292
Npas2	0.00235701	0.0125383	0.00185089	0.00219683	0.000749353	0.0115561	0.000479315	0.00248639
Gm3617	0	0.225664	0	0	0.114638	0.785726	0	0
Rpl31	30.34	30.4941	29.4228	40.7607	33.5887	32.9491	35.3219	35.2854
Tbc1d8	0.167613	0.442318	0.141566	0.0708205	0.193614	0.368618	0.143158	0.0681059
Cnot11	5.22761	4.55012	5.25838	6.15353	5.24753	4.96383	4.77357	5.94557
Gm15832	0.135219	0.0987281	0.141577	0.201646	0.100308	0.163693	0.146654	0.126792
Snord89	0.610896	1.14695	2.87831	2.04976	0	1.33117	0.745379	1.28886
Rnf149	1.49962	1.91293	1.75679	1.95963	1.61273	2.02288	1.69905	2.14153
Gm23722	0.516183	4.36109	2.43206	1.15465	1.47697	1.68718	1.88945	2.17807
Creg2	0.00402732	0.00567095	0.00189752	0.00225217	0.0076823	0	0.00245695	0.00849676
Rfx8	0.00119556	0.00785627	0.0067596	0.00267433	0.00342087	0.00911809	0.00583498	0.0176565
Map4k4	0.442335	0.396797	0.401811	0.488789	0.36567	0.4235	0.349873	0.429085
Il1r2	0.0117158	0.0195524	0.0122668	0	0.00744951	0.0156013	0.00952999	0.0123589
Gm16894	0.0622767	0.0779495	0.0130411	0.0309569	0.0263991	0.0678519	0.0253288	0.0218984
Il1r1	0.192878	0.669325	0.166097	0.117961	0.159158	0.68238	0.18069	0.221754
RP24-317P24.1	0.0102775	0.0289438	0.00968469	0	0	0.0335926	0.0125399	0
Il1rl2	0.455782	1.15844	0.257112	0.128309	0.286852	1.18235	0.143759	0.264931
RP23-100P14.3	0	0.36555	0.0917356	0	0	0.318196	0	0.102694
Il1rl1	0.00185765	0	0.0105031	0	0.00177178	0.00404791	0	0.00391925
Mfsd9	0.182099	0.234631	0.124492	0.147759	0.139626	0.17895	0.121985	0.116764
Gm29260	0.00126631	0.000396248	0.000397758	0	0	0	0	0.00178109
Pantr1	0.00127979	0.00300351	0.00060299	0.0143138	0.00244127	0	0	0.0256508
Pou3f3	0.0898861	0.00843804	0	0.170906	0.0171462	0	0	0.512029
Mrps9	0.703188	0.595827	0.632669	0.774168	0.682347	0.646222	0.668485	0.757268
Gpr45	0.0645042	0.043901	0.0820582	0.0892787	0.078441	0.0571015	0.0816556	0.0944123
Tgfbrap1	0.712001	0.605196	0.725831	0.944019	0.66921	0.535967	0.653926	0.839848
8430432A02Rik	0.213593	0.501275	0.452866	0.537508	0.15279	0	0	0.281647
AI597479	4.41935	4.44602	4.57945	4.39408	5.2025	4.4951	5.44407	4.65378
Fhl2	0.873	0.20467	0.860852	0.951212	0.806866	0.176685	0.850827	1.13095
Gm8210	18.7882	16.3405	14.1897	21.7862	16.6021	15.2021	13.1477	16.9049
Gm29041	0.351386	0	0	0.393006	0.167571	0.574264	0	0.370674
Nck2	0.736009	0.527626	0.659678	0.597283	0.723166	0.686683	0.686429	0.558881
RP23-435E15.3	2.93769	1.49983	2.03977	1.44107	1.91708	1.34765	2.07518	1.30482
1500015O10Rik	0.0278004	0.130488	0.0419153	0	0.0477276	0.102983	0.0474887	0.0997099
Uxs1	0.143334	0.155433	0.172327	0.143727	0.12728	0.229761	0.148755	0.202471
Gm16103	0.052103	0	0.24549	0.291372	0.099389	0.0567674	0.127146	0.274815
Gm19587	1.46884	1.49378	1.96085	1.77973	1.63444	0.80017	0.448049	0.645613
Tpp2	2.71332	2.6706	2.51792	2.81671	2.50181	2.68947	2.49879	2.70425
Mettl21c	0.10653	0.0882397	0.0708607	0.0420523	0.0478145	0.0409648	0.03823	0.0462732
Tex30	1.68699	1.10185	1.53022	2.22088	1.77753	1.59967	1.81711	1.93935
Kdelc1	6.76086	8.2788	6.71889	7.18509	6.8834	8.21809	7.1493	7.69909
Bivm	1.60194	1.2665	1.7818	1.67051	1.614	1.32096	1.68076	1.48034
Ercc5	1.58741	1.62819	1.55763	1.37324	1.58982	1.64293	1.48113	1.43143
Txn-ps1	1.72955	0.811805	0.407449	1.45081	2.062	1.41329	1.31893	2.50867
Gulp1	0.250796	0.109054	0.270348	0.17759	0.260689	0.131597	0.306337	0.188687
RP23-68D4.1	0.0875769	0.0685105	0.123789	0.03265	0.0696071	0.0318057	0.0712374	0.0307947
4930521E06Rik	0.0252561	0.0592727	0.118997	0	0.0602215	0	0.030816	0.0399636
Col3a1	293.947	372.74	273.536	170.961	267.345	263.17	232.334	274.706
Col5a2	6.00141	6.40693	5.78665	3.26055	5.56443	4.86842	5.16354	4.86564
RP24-370G18.1	1.01506	1.24741	1.19999	0.309623	0.607284	0.573071	0.472886	0.603527
Wdr75	2.78024	2.51547	2.44126	3.37129	2.82805	2.77925	2.60132	3.14269
Gm5526	6.785	3.70314	6.98842	11.1183	7.97632	2.063	10.974	7.98969
Slc40a1	6.94561	18.4902	8.14642	2.99836	5.63	58.6169	9.67648	14.8478
Dnah7b	0.0238408	0.0331639	0.019198	0.0223014	0.0130231	0.0129876	0.0153379	0.0141752
Gm8326	0.35623	0.308686	0.206575	0.704904	0.574984	0.537398	0.50152	0.49141
Dnah7c	0.00244113	0.00163686	0.00312188	0.00117011	0.00149675	0.00208973	0.00127651	0.000919687
Slc39a10	2.27844	2.68258	2.70383	2.08213	2.38529	2.37866	2.76859	1.94076
Gm28151	1.05138	0.723788	1.12284	0.235183	0.534817	0.687304	0.769702	0.517578
Gm8337	0.51565	0.258168	0.388728	0.615175	0.622964	0.711629	0.335555	0.362637
Tmeff2	0.0399587	0.0318408	0.070054	0.0389752	0.0480826	0.0270834	0.0583929	0.0416619
9330175M20Rik	0.0023082	0.00162512	0.00217508	0.003227	0.000550376	0.00062871	0.00211225	0
Sdpr	15.6241	8.00227	12.0741	11.6767	17.1513	6.82275	13.0556	18.6447
Nabp1	2.29503	2.88587	2.01282	0.87143	1.97156	3.70742	2.65798	0.950511
Gm17767	0.0029716	0	0.00280021	0	0.00141712	0	0	0.00156736
Myo1b	1.40778	0.74121	1.09417	1.17194	1.18078	0.822306	0.976581	1.25824
Gm29453	0.208412	0.0978231	0	0.233098	0.0496945	0	0.127146	0.054963
Gm28323	0.133282	0.125118	0.0251189	0	0.0254242	0.0871282	0.130098	0.0281196
Gm8420	1.78459	1.88469	1.57656	0	1.06381	0.972177	0.952637	2.11787
Stat4	0.0216336	0.0197878	0.0209086	0.0167511	0.0248661	0.0169223	0.0101523	0.0181398
Stat1	0.191484	0.223957	0.173045	0.124636	0.161674	0.172715	0.147459	0.19206
Gls	1.06488	1.27017	1.04662	1.19315	0.982895	1.01883	1.10488	1.07502
Nab1	1.14804	1.41342	1.32624	0.678057	1.13449	1.20566	1.31837	0.835433
Gm5527	0.727166	0.195036	0.881005	2.67226	1.18895	1.35817	1.14074	1.20541
Tmem194b	1.18951	1.51735	1.3516	1.17244	1.19739	1.4362	1.5203	1.08264
Mfsd6	0.0589387	0.0535721	0.132237	0.0230196	0.0579988	0.0336364	0.0993092	0.0296066
Inpp1	0.390101	0.364269	0.464851	0.343967	0.385849	0.274354	0.554049	0.43982
Hibch	0.262649	0.23752	0.259875	0.275154	0.233807	0.297608	0.279876	0.326938
1700019D03Rik	0.0163313	0.015331	0.0307788	0.0152214	0.0103843	0.00370695	0.0464953	0.0136387
Mstn	0	0.0873708	0.253366	0.0115662	0	0.112671	0.164032	0
Pms1	0.311847	0.233617	0.292697	0.328064	0.28094	0.24759	0.287068	0.302908
Ormdl1	2.56998	3.36812	3.0818	2.98147	3.46529	3.71144	3.55383	3.40742
Osgepl1	1.66482	1.45473	1.4652	1.58095	1.43807	1.44881	1.48836	1.44141
Gm28551	0.00490336	0.00690453	0.00924111	0.00274207	0.00233835	0.00801348	0.00598279	0.00517251
Asnsd1	1.2278	1.16028	1.17241	1.27252	1.56139	1.40906	1.61793	1.40744
Dnah7a	0.00150467	0.00242144	0.00121533	0.00168289	0.00225518	0.00281035	0.00262273	0.000680255
Stk17b	0.607216	0.555299	0.576417	0.771862	0.6283	0.659134	0.634267	0.71382
Hecw2	0.0219505	0.052159	0.0444394	0.0437306	0.0143934	0.029334	0.0410111	0.0356377
Ccdc150	0.000564092	0.00211816	0.000531557	0.00441634	0.00161405	0.00798968	0.00206481	0.00238022
Gtf3c3	2.30136	2.03674	2.15403	2.44222	1.96292	2.06838	1.86065	2.28873
Pgap1	0.276761	0.344689	0.411202	0.246226	0.278965	0.239002	0.288761	0.233894
RP24-290F15.1	0.120339	0.150624	0.604792	0.0448643	0.191294	0.262224	0.146831	0.211574
Ankrd44	0.107328	0.0709503	0.148916	0.13541	0.0951354	0.0547251	0.133557	0.119968
4930444A19Rik	0.00232837	0.00291434	0.0095077	0.000868054	0.00222074	0	0.00473491	0.00736855
RP23-388I22.1	0.283553	0.133092	0.311732	0.0528564	0.405668	0.0514895	0.172987	0.0997058
RP23-68O7.2	0.048445	0.0454776	0.0228254	0.0541831	0.0693083	0	0.0591097	0.0511042
Sf3b1	15.3155	14.4602	14.7021	16.0735	15.6387	15.1075	14.5952	13.6827
RP23-16N14.2	0.0742751	0.139451	0.174978	0.124609	0.141683	0.242773	0.181252	0.0391761
Coq10b	0.751667	1.00669	0.824792	0.881799	0.882608	0.942711	0.811159	0.82112
Gm17971	0.248153	0.698858	0.935361	0.647606	0.473363	0.270368	0.70649	0.087258
Hspd1	37.5483	30.9842	35.027	58.4391	38.5158	32.6009	39.8191	50.3402
Hspe1	33.7447	26.9133	32.8261	55.4514	36.0454	32.3327	39.51	35.2209
Mob4	5.84907	4.81996	5.29962	4.74828	6.33539	5.30598	6.09999	5.02751
Gm6822	3.69931	2.85989	2.46067	1.94705	2.28302	0.948349	0.796532	1.14776
Rftn2	0.325747	0.336705	0.209442	0.565567	0.411635	0.595785	0.276929	0.853487
Gm10561	0.0710571	0.0466933	0.0200877	0.0556315	0.0813269	0.0696765	0.0520198	0.0974448
Mars2	1.17927	0.785998	1.11681	1.32555	0.978541	0.982906	0.83455	1.44927
Boll	0.00115995	0	0	0.00194602	0.000553166	0.000631897	0.000707653	0.00367087
Gm8292	6.23732	4.27277	5.71873	7.16465	5.949	7.34671	7.19904	6.5797
Plcl1	0.0282893	0.0315807	0.0511539	0.0773898	0.0264347	0.0154109	0.0384817	0.0836789
RP23-453N3.4	0.0662432	0.161683	0.24969	0.0444536	0.0252724	0.0433041	0.0161652	0.0698794
Satb2	0.00252405	0.00744682	0.00407738	0.00443616	0.00928557	0.00392858	0.00219978	0.00456445
9130024F11Rik	0.000846396	0.0015891	0.00159516	0.00283994	0.00161454	0.000922167	0.00413089	0.00178571
4930558J18Rik	0.0908575	0.0716455	0.0787678	0.166655	0.155983	0.126709	0.062081	0.092011
1700066M21Rik	2.89289	2.14692	2.89491	2.78695	3.38587	2.42666	2.43645	3.02468
Tyw5	1.03072	0.83173	0.991234	1.0699	1.06051	1.09992	1.10689	1.15433
9430016H08Rik	2.90981	2.90364	2.59625	2.74195	2.91188	3.09541	2.67676	3.02119
Spats2l	0.519762	0.58264	0.719911	0.249628	0.502297	0.533398	0.638846	0.547889
Kctd18	0.372278	0.526659	0.446123	0.320735	0.337166	0.498769	0.408426	0.366312
Sgol2	0.889971	0.599441	0.64785	0.930685	0.795779	0.627844	0.703114	0.910658
Aox1	0.00435316	0.064567	0.00656334	0.000973754	0.0124558	0.0445829	0.00318688	0.0110211
Aox3	0.00532287	0.0328363	0.0150476	0	0.00507682	0.025683	0.00742246	0.00240645
Aox4	0.00114412	0.0171846	0.0280314	0.0038389	0.00872983	0.0124654	0.0195438	0.00482768
Aox2	0.000653249	0.000613236	0.00184672	0	0.00373831	0.00071173	0.00239117	0.00551285
RP24-191N24.2	0.228562	0.309922	0.23931	0.0852113	0.314883	0.3597	0.402823	0.214318
Bzw1	53.2333	45.6569	46.4212	56.0247	55.4121	52.4629	51.367	55.2466
Clk1	18.0277	20.7883	18.0867	16.6799	19.3407	21.0845	18.0502	15.2715
Ppil3	2.00333	1.70808	2.00469	2.18922	2.00275	2.18267	2.15281	2.51559
Nif3l1	1.9505	1.75431	1.82602	2.12059	1.93482	2.03805	1.97437	2.0863
Orc2	1.2126	1.04088	1.10265	1.65703	1.44006	1.32458	1.30875	1.32893
Gm15834	0.047873	0.0311128	0.0347014	0.00411872	0.0316108	0.0401221	0.0404389	0.0194234
Fam126b	0.372162	0.541271	0.407006	0.464316	0.33996	0.352938	0.280129	0.430191
Ndufb3	7.90989	6.63587	6.70045	7.9761	7.93538	6.94438	7.31895	7.39822
Gm10068	0.362546	0.113446	0.113879	0.540651	0.115262	0.395002	0.294905	0.382447
Gm20257	0.0626216	0.313525	0.216369	0.326848	0.218998	0.227425	0.0764072	0.550492
Cflar	1.07241	1.20067	0.969497	0.841015	0.957147	1.13472	0.757997	0.880703
Casp8	0.666783	0.585171	0.552494	0.55432	0.560425	0.610963	0.568875	0.745156
RP24-273P12.4	0.208086	0.195341	0.261446	0.290917	0.330779	0.491215	0.211579	0.402432
Trak2	0.481746	0.462516	0.397215	0.520438	0.419446	0.44137	0.361807	0.447553
Stradb	2.01326	1.90121	2.03568	1.72151	2.34373	1.89275	2.14163	1.89589
Tmem237	2.13693	2.42554	2.44112	2.39756	2.17595	2.30261	2.65246	2.80007
G730003C15Rik	0.605867	0.67709	0.951538	0.580825	0.687928	1.47738	1.05606	0.913034
Mpp4	0.00156847	0.0132515	0.00295601	0.00701698	0	0.00683551	0.00574125	0
Gm29017	0.00728809	0	0.00343387	0.00815133	0.0034756	0.0158811	0.0088925	0.00768814
Als2	0.604894	0.591398	0.599562	0.708614	0.584625	0.463773	0.6145	0.605956
Cdk15	0.00207898	0.00520437	0	0.000775075	0.00264384	0.00226509	0.0033822	0.000731033
Fzd7	30.6559	30.9717	33.9148	33.5637	28.6641	21.4716	30.752	31.7495
Gm26813	0.0645698	0.0606148	0.136903	0.0541634	0.0461888	0.0351751	0.137873	0.1192
Gm973	0.00110838	0.00364171	0.00365559	0.00247933	0.00105714	0.00362282	0	0.00233844
Sumo1	2.47701	2.25185	2.32	2.73947	2.66846	2.57565	2.54702	2.738
RP24-147G7.2	0.320304	0.267275	0.234757	0.0398047	0.237609	0.155101	0.086848	0.0375429
Nop58	5.45044	3.71499	4.08272	6.62934	4.49579	3.44507	4.18237	4.57661
Snord70	1.54855	0.726849	2.91847	0.865985	3.69242	0.84359	0.944724	0.816776
Gm26287	2.49704	1.56272	0	4.65467	1.58774	0.906859	1.01558	0
Bmpr2	0.292582	0.247086	0.274621	0.2319	0.314763	0.231551	0.247364	0.313502
RP24-178N19.2	0.271233	0.145497	0.237333	0.15168	0.20326	0.0422163	0.18911	0.204372
Fam117b	0.86065	0.851138	1.04781	0.896702	0.843692	0.793282	0.901863	0.694271
RP23-27C10.2	0.479667	1.20076	0.857645	0.453946	0.18769	0.415406	0.210094	0.350305
Gm18829	0	0.0303294	0.091335	0.0361352	0.12326	0.0704015	0	0.0340819
Ica1l	0.0120681	0.0133888	0.0186089	0.00858936	0.0533659	0.0418362	0.0843332	0.0740688
Wdr12	2.05346	1.85621	2.00678	2.67345	2.08398	2.05127	2.06916	2.29518
Carf	0.298835	0.263699	0.344678	0.227277	0.330625	0.23833	0.246484	0.220667
Gm15464	0.464565	0.14537	0	0.173197	0	0.337436	0.188945	0.32671
Nbeal1	0.259631	0.263147	0.243861	0.125125	0.173542	0.163285	0.138562	0.157204
Cyp20a1	1.41847	1.94638	0.85978	1.04045	1.21803	1.54545	0.664688	1.03785
RP23-264G9.1	1.8899	1.77414	0.534271	0.281834	0.600847	0.823637	0.61492	0.996822
Abi2	2.48241	1.57454	2.17609	2.50681	2.18922	1.31835	1.99314	1.85968
Raph1	0.482064	0.37957	0.413569	0.360905	0.351949	0.336175	0.338159	0.304784
Gm11575	2.3467	1.65222	1.10568	2.29658	1.39889	2.87638	0.715826	2.16608
Eif4a-ps4	13.7881	9.91309	11.7039	17.9914	14.09	13.5321	12.1502	16.3919
Cd28	0.0153051	0.0033156	0.00776587	0.00263352	0.00673734	0.00128271	0.0129284	0
Gm11581	0	0.605414	0.0759651	0	0	0.175663	0	0
Rpl18-ps1	3.81227	2.50513	3.95163	9.23827	3.39364	2.90749	3.101	3.08317
9530026F06Rik	0.00762221	0	0.0035913	0.0170501	0.0327144	0	0	0
Pard3b	0.0351034	0.0251666	0.0423333	0.0195193	0.027658	0.0157611	0.0302004	0.0280002
RP23-327M13.2	0.0730395	0.0685656	0.0229423	0	0.0928842	0.026526	0	0.0256829
RP23-327M13.3	0.0439813	0	0.0414446	0	0.0838964	0	0.107327	0.0463955
Pard3bos1	0.00158306	0.0029722	0.00447528	0.000885286	0.000754943	0.00172478	0.00386312	0.00083498
RP23-327M13.6	0.144913	0.136037	0.0682776	0.0810388	0.138214	0.0789431	0.176815	0.152868
Pard3bos2	0	0	0.127691	0.0757781	0.0129242	0	0.198404	0.0142944
RP23-26A10.3	0.185186	0.0993389	0.149576	0.088766	0.0504645	0	0	0.111629
Gm11599	0.303706	0	0.0715475	0	0.144834	0.0827237	0.185282	0.160189
Nrp2	2.59923	0.781565	2.37483	1.93592	2.12359	0.402944	1.76629	1.64636
Gm29083	0.0993845	0	0.149844	0.0222312	0.0189581	0.0433127	0.0727579	0.020968
RP23-149A5.4	0.364864	0.0489307	0.466613	0.233189	0.273427	0.0851844	0.508783	0.164954
Gm4208	0.0120904	0	0.0227861	0	0	0.0131727	0.00737597	0.012754
Ino80d	0.120604	0.100015	0.122483	0.0834122	0.110965	0.0747547	0.0941163	0.0908104
Rps27-ps1	1.35893	3.3168	4.60999	1.51989	4.14756	3.25729	4.97426	2.29364
Ino80dos	0.135496	0.136875	0.12213	0.0790672	0.144685	0.0882549	0.104226	0.0823424
Gm20342	0.883816	1.04192	0.723087	0.421454	0.686131	0.634493	0.71892	0.440869
Ndufs1	5.48135	5.04969	5.12934	6.06338	5.52033	5.08367	5.06002	5.71883
Eef1b2	45.4527	43.0784	44.2366	60.9264	48.1569	47.6194	50.2435	52.5525
Gm26457	1.72955	2.43541	4.07449	1.93441	4.124	5.65315	1.05515	4.56122
Snora41	2.54151	5.24885	9.10073	4.54807	2.90883	5.53807	6.20201	4.82584
Gpr1	0.00209053	0.0137374	0	0.00467629	0.00598169	0.00455536	0.00255074	0
Zdbf2	0.9784	0.637028	0.824761	0.625565	0.6503	0.365281	0.550676	0.516903
Gm11605	0.92913	0.387653	0.486412	0.346394	0.984644	0.337436	0.75578	0.871228
Adam23	0.0960835	0.0320058	0.0730176	0.041599	0.0907973	0.0197792	0.0702332	0.0929501
Mdh1b	0	0	0.00597611	0.00236435	0.00201624	0.011516	0.00515866	0.00223
Fastkd2	2.23796	2.38949	2.27592	2.65483	2.57303	2.65558	2.37578	2.90134
4933402D24Rik	0	0	0.0174783	0.0259313	0	0.00505214	0	0.00978311
Gm13749	0.015587	0	0	0	0	0.0169824	0.0190183	0.0986555
Klf7	0.229526	0.19594	0.181141	0.194139	0.199761	0.158641	0.148779	0.180837
Creb1	1.8753	1.62395	1.78547	1.99385	1.89372	1.52053	1.6791	1.65879
Mettl21a	2.57224	3.23893	2.68026	2.75935	2.71872	3.11914	2.76882	3.11132
Gm28982	0.00807221	0.00757777	0.00760664	0.00902833	0.00769906	0.0439743	0.0196985	0.0340612
2810408I11Rik	0.290102	0.179624	0.238472	0.448726	0.512174	0.228648	0.25606	0.449272
Ccnyl1	0.999127	0.86332	1.02353	1.27197	1.00709	0.705097	1.03668	1.13382
Fzd5	0.240689	0.156425	0.942123	0.579811	0.220734	0.181548	0.993977	0.332025
Plekhm3	0.130181	0.136477	0.130018	0.14778	0.115241	0.122301	0.0884554	0.118002
Rpl10a-ps1	2.95718	2.77605	4.70844	4.1058	4.47387	3.11082	4.60354	3.65735
Akr1cl	0	0.00934364	0	0.00742149	0	0	0	0.0139995
Crygb	0.128734	0.151061	0.121309	0	0.0613915	0.0350646	0.314147	0
Idh1	5.80767	5.32416	5.65948	6.14568	5.98334	5.45338	6.17418	5.88463
Pikfyve	0.444342	0.460604	0.437127	0.408748	0.349257	0.313811	0.328475	0.3359
Pth2r	0	0.000583171	0	0	0	0.00270735	0.00303192	0
Map2	0.0351235	0.024086	0.0626744	0.0353832	0.0294609	0.0132987	0.0826718	0.024701
Gm10558	0.0204257	0.0191745	0.0384952	0.022845	0	0.0222542	0.0498444	0.0430937
Unc80	0.000287637	0.000270018	0	0	0.000823021	0.000313387	0.00105287	0.000303426
Rpe	2.27059	1.9009	2.31821	2.70831	2.38989	2.19856	2.40219	2.42484
Kansl1l	0.534386	0.410733	0.499736	0.562079	0.504516	0.378557	0.411545	0.49513
RP24-429G21.5	0.128672	0.161054	0.202084	0.167898	0.0818158	0.0934605	0.0523326	0.0904898
RP24-429G21.4	0.387739	0.266925	0.462809	0.0867329	0.295852	0.08449	0	0.218145
RP24-429G21.3	0.144882	0.0544029	0.0955679	0.0324085	0.0552738	0.0631408	0.0353552	0.0305669
RP24-429G21.2	0.225891	0.753972	0.543982	0.196503	0.0478775	0.0546918	0	0.105907
RP24-429G21.1	0.351077	0.43943	0.220552	0.130887	0.111616	0.0637511	0.285576	0.185174
Acadl	1.79001	1.6823	1.64808	2.41759	2.05773	1.94802	1.98119	2.68732
Gm15793	0.134793	0.379609	0.127018	0.301517	0.771371	0.587439	0	0.284384
Myl1	0	0.011845	0.0148626	0.0070562	0.00902594	0.00343686	0.0230934	0.00998286
Rpl31-ps14	1.58963	0.829032	0.998628	0.987728	0.505381	0.962185	0.86203	0.931601
Lancl1	2.62496	3.00851	3.19993	2.10288	2.74041	2.64622	3.09268	2.2581
Cps1	0.0184567	0.00115508	0.00927586	0.00894524	0.00528107	0.000670301	0.000750661	0.00324498
Erbb4	0.000433242	0.000174302	0.000699865	0.00055378	0.000472246	0	0.0004531	0
Ikzf2	0.0226182	0.0172266	0.0394102	0.0071596	0.0162813	0.0185985	0.0270767	0.0130553
Gm29112	0.0764058	0	0.0359995	0	0.0182185	0	0	0.0402999
Spag16	0.000370688	0.000347983	0.00041917	0.000497514	0.000212132	0	0.000271375	0.000234622
Bard1	0.0563347	0.0280947	0.0555739	0.10534	0.0486933	0.0412383	0.0687363	0.0538557
Atic	2.6776	1.85739	2.31105	2.955	2.3815	1.833	2.1937	2.79646
Fn1	13.103	8.11472	15.1815	17.943	9.18486	3.41198	10.0994	16.4709
Apol7d	0.133095	0.112449	0.106606	0.037215	0.101554	0.0362526	0.0893173	0.119341
Gm5256	0.304053	0	0.143258	0.340067	0.217498	0.248455	0	0.0801858
Gm8885	0.223074	0.418821	0.52552	0.623741	0.212762	0.972177	0.544364	0.352979
Gm4319	0.0269113	0.00842099	0	0.0150494	0.0171116	0	0.0218904	0.03312
Mreg	0.0428257	0.024831	0.017804	0.0422631	0.0324365	0.0137234	0.0215161	0.0252457
Gm25360	3.50461	0.657989	1.65124	2.35183	2.00556	1.14551	3.4209	0
D230017M19Rik	0.109234	0.11882	0.2026	0.10278	0.157104	0.170018	0.150205	0.0695038
Gm23472	1.05138	0.986984	1.98149	0.391972	1.00278	1.90918	2.13806	0
Gm24497	0.350461	0.657989	0	0	0.668522	0.763671	0.427612	1.84849
Gm25939	0.350461	0.657989	0.660496	0.783944	0.668522	0.381835	1.28284	1.84849
Pecr	1.03005	0.947068	1.0405	0.980281	0.977381	0.97224	1.01126	1.05027
Tmem169	0.106626	0.193516	0.147365	0.13118	0.172884	0.0929367	0.108415	0.164968
Xrcc5	0.705199	0.765553	0.780656	0.927413	0.760394	0.822204	0.82517	0.794465
March4	0.00242538	0.00284603	0.00285687	0.000678164	0	0.00264251	0.00221948	0.00127926
Gm15843	0.126113	0.118388	0.594196	0.846303	0.481133	0.137403	0.461627	0.665177
Smarcal1	0.957106	0.902241	0.949704	1.14064	1.00708	0.996249	1.09777	1.17299
Rpl37a	87.2248	75.7269	79.314	102.056	96.3232	85.4988	94.952	79.5294
Igfbp2	9.72473	5.46403	11.8266	21.9183	8.84606	4.07991	12.9577	18.3775
Igfbp5	52.9614	77.1259	55.3738	7.16103	57.8674	60.3517	56.4391	17.3286
Pinc	0.00396497	0.0037221	0.0149451	0	0.00378168	0.00863984	0.0193513	0.00418261
D530049I02Rik	0.00418501	0.00982166	0.00394363	0.00234035	0.0139704	0.0159588	0.0127657	0
6030407O03Rik	0.0024324	0.00126856	0.00178275	0.00362734	0.00231996	0.000588922	0.000989288	0.00285101
Tns1	0.419635	0.744384	0.300235	0.220415	0.300029	0.581831	0.225665	0.248223
Rufy4	0.0352284	0.0330706	0.0470285	0.0262674	0.028	0.0607718	0.00358197	0.00309685
Arpc2	11.9454	8.14709	9.04731	10.0752	11.154	8.74424	9.80267	10.4145
Gpbar1	12.6479	1.80426	3.6807	7.83579	10.4075	0.9457	4.5389	12.8844
Aamp	52.313	39.9455	48.9756	60.1514	50.3097	42.5398	48.6184	59.8598
Pnkd	1.13684	0.950852	1.26837	1.35814	1.02795	0.823986	1.15317	1.32387
RP23-280F6.5	1.88456	2.35883	1.77586	0.936788	1.19829	2.05327	1.02197	1.54622
Tmbim1	3.52962	4.39272	3.53551	2.47749	3.13253	3.78297	3.0067	3.33931
RP23-280F6.6	0.232418	0.196363	0.262815	0.207957	0.177339	0.151935	0.113433	0.0490351
Catip	0.203096	0.190655	0.0956909	0.144551	0.184902	0.0804644	0.090111	0.253197
Slc11a1	0.0612751	0.0977871	0.0346446	0.047973	0.0350655	0.0600845	0.0598114	0.148669
Ctdsp1	3.02042	2.74884	2.98744	2.56587	3.10071	3.16521	3.23522	3.4416
Vil1	0.0432338	0.0190991	0.0191719	0.00853317	0.0266816	0.00277083	0.0310302	0.00268276
Usp37	0.989268	0.95913	0.915482	0.995524	0.794066	0.844389	0.7798	0.803342
RP23-102B12.2	0.517229	0.485548	0.487398	0.226367	0.193038	0.196011	0.246949	0.474453
Rqcd1	3.82051	3.05685	3.34699	5.60123	3.69259	3.36047	3.77318	4.65375
Plcd4	0.00534712	0.00501959	0.00251936	0.0149511	0.00509994	0.0029129	0	0.00846094
Zfp142	1.66764	1.66824	1.69631	1.8394	1.33508	1.52823	1.62359	1.54954
Gm25035	1.75231	4.11243	4.1281	9.7993	1.6713	0.954588	1.06903	0.924246
Bcs1l	4.08759	4.3338	4.3201	4.55382	4.4949	5.16958	5.49596	5.19127
Rnf25	4.65739	5.14847	4.47901	4.21591	4.97349	5.52011	4.88604	4.53653
Stk36	0.409493	0.573089	0.440747	0.380262	0.467601	0.460477	0.472136	0.4181
Ttll4	2.06495	1.83574	1.91746	3.03859	1.96194	1.59146	1.86353	2.16325
Cyp27a1	0.186198	0.16194	0.144495	0.208252	0.148863	0.158117	0.193778	0.27152
Prkag3	0	0.0182083	0	0	0.0308329	0	0	0.0341017
Wnt6	0.0247906	0.0279266	0.0607381	0.0055454	0.0189157	0.0540199	0.0604961	0.0209211
Cdk5r2	0.0713949	0.0446812	0	0.0798513	0	0	0.0580746	0.0251046
Fev	0.0170301	0.175856	0	0	0	0.0742186	0.0415582	0
Ihh	0.0523735	0.0294993	0.977185	0.0351461	0.129876	0.0114124	0.766836	0.0220993
Nhej1	0.0425491	0.0470614	0.041683	0.0391077	0.0385732	0.0472762	0.0442056	0.0457735
Slc23a3	0.0478531	0.052409	0	0	0.0456411	0.00868951	0	0.00841331
Cnppd1	8.49794	9.24952	8.7386	7.45934	8.93042	9.57889	9.00413	7.5952
Fam134a	12.2153	13.6704	11.8407	11.3271	12.368	12.9274	13.3855	12.0924
Zfand2b	6.786	8.6754	6.92049	7.06548	8.32458	7.9772	8.47053	9.20714
Abcb6	0.452873	0.461161	0.433986	0.343399	0.417296	0.459963	0.299698	0.331983
Atg9a	3.86509	4.36173	4.11266	3.42284	3.96094	4.1151	4.10675	4.1702
Ankzf1	4.64715	5.56327	4.44849	4.62122	4.12514	4.97294	4.28912	3.75676
Glb1l	2.06482	3.44428	2.26502	1.49222	1.74718	2.63037	2.29327	2.07204
Stk16	14.6498	15.1553	16.0816	15.4635	15.0515	16.7373	16.5117	15.4393
Tuba4a	0.165376	1.44158	1.20218	0.369929	0.225331	0.669245	1.61426	0.398752
Dnajb2	3.49933	4.74573	3.87186	3.20002	4.38398	5.21888	4.22593	3.85026
Ptprn	0.0114314	0.071541	0.0251348	0.0127854	0.0290745	0.058122	0.0371943	0
Resp18	0.0107123	0.0603369	0.0504723	0	0.0408684	0.0233426	0.0130705	0.0226006
Dnpep	10.3899	11.6484	10.549	11.1705	11.1302	12.6856	9.67486	13.702
Des	12.6153	21.6849	5.73471	1.76934	14.4032	24.5874	5.71186	2.75011
Gm15179	0.0097923	0.018385	0.00922752	0.0109522	0	0.0320068	0.011948	0.0103298
Speg	1.26582	0.910948	1.16861	1.1872	1.27413	0.899496	1.25952	1.14684
Gm15178	0.0314686	0.0147706	0.088961	0	0.030014	0.0685716	0.0383962	0.016598
Gmppa	5.79622	7.64008	6.24961	5.51702	5.89625	7.86637	6.08591	6.8702
Asic4	0.0389939	0.164724	0.0682405	0.00934555	0.0212522	0.127454	0.0883592	0.0146908
Chpf	20.7577	33.0224	22.4078	14.1624	19.4764	22.7997	20.303	17.8201
Obsl1	9.50411	9.97214	8.82649	7.89417	9.88373	11.3974	9.09089	10.1216
Tmem198	0.151017	0.313912	0.162636	0.168904	0.164612	0.31732	0.157939	0.159306
Inha	3.52273	3.05988	3.6248	2.55872	2.56819	2.8896	3.26072	1.92212
Stk11ip	4.0443	4.55589	3.58873	4.6317	3.60019	4.46602	3.24862	4.39961
Slc4a3	3.23184	3.87881	3.97249	2.71098	3.38989	3.20189	3.51424	2.50835
Epha4	0.462367	1.58911	0.405154	0.312193	0.444429	1.51079	0.399357	0.302527
Gm28386	0.144129	0.270602	0.101862	0.0806003	0	0.314064	0.0879289	0
Sgpp2	0.259824	0.0540125	0.0713399	0.00135477	0.289404	0.030354	0.0569014	0.00319448
Farsb	1.9003	1.62526	1.6925	2.2115	1.95037	1.69091	1.87759	1.99471
RP24-300L5.1	0.765893	1.14191	0.721719	0.151166	0.429699	0.245429	0.549704	0.237628
BC035947	0.0264027	0.0165237	0.0165866	0.00984333	0.0377733	0.0191776	0.0429534	0.037136
Acsl3	3.36953	2.47942	2.92756	3.02864	3.02039	2.34717	2.92316	2.8692
Utp14b	0.978503	0.830422	0.987264	1.08335	0.791866	0.753809	0.801971	0.891458
Gm6159	0.888866	0.653025	0.619095	0.778029	0.552898	0.715803	0.613002	0.570748
Kcne4	4.093	7.72282	3.83775	4.82833	3.14634	12.4021	3.35421	8.29165
Gm5830	0	0.141423	0.283924	0.168495	0.718434	0.492412	0.183815	0.476761
Scg2	0.195451	0.263751	0.2072	0.0136626	0.128161	0.252876	0.0894291	0.0128862
Ap1s3	0.00306874	0.000960258	0.00192783	0	0	0.00111449	0.0024962	0.00107906
Wdfy1	0.504718	0.472957	0.405965	0.449584	0.367917	0.37413	0.39259	0.443052
Mrpl44	5.63179	5.0795	5.22604	6.51842	6.29595	6.22954	5.50924	5.65618
Serpine2	2.76359	4.37767	2.55923	1.50544	2.82452	5.56168	2.37615	2.00295
Gm5529	1.34672	1.12376	1.05754	1.58991	0.784949	0.570608	1.36932	1.02602
Cul3	3.76487	3.24057	3.38662	3.5228	3.41684	3.3088	3.40224	3.52994
RP24-193D9.4	0.395884	0.371635	0.373051	0.265665	0.4531	0.17253	0.28982	0.167046
RP24-193D9.3	0.256529	0.688046	0.690667	0.204939	0.034953	0.0798555	0.0894291	0.154635
Dock10	0.0382786	0.101489	0.0818905	0.0292166	0.0416894	0.0896102	0.0694267	0.0660263
RP23-328G14.3	0	0.087917	0.123553	0.0209493	0	0	0.0457082	0.0395177
RP23-328G14.2	0.0358963	0.13479	0.270608	0	0.034237	0.234659	0.0437985	0.0378667
RP23-328G14.1	0.0726939	0.0682412	0.137002	0.0813042	0	0.277206	0	0
Gm5530	0.270681	0.127051	0.318837	1.0596	0.451796	0	0.495404	0.713849
Irs1	0.413354	0.584196	0.534774	0.757326	0.376821	0.4205	0.426329	0.580588
Rhbdd1	0.167871	0.179894	0.157703	0.206242	0.151736	0.132813	0.15945	0.238113
Col4a4	0.00481034	0.0045157	0.0113323	0.00591812	0.00321158	0.00314459	0.00469544	0.0243571
Col4a3	0.00443464	0.00601324	0.011608	0.0027555	0.00563953	0.00161055	0.00300605	0.00831656
C430014B12Rik	0	0.00752191	0.00755057	0	0.0114635	0.00218251	0.00244416	0
Mff	5.93149	5.81817	6.13236	5.50491	6.0383	5.94285	5.68641	6.17535
Gm28941	0.720929	0.246098	0.370554	0.366509	0.375056	0.214219	0.159934	0.138273
Tm4sf20	0.0112746	0	0	0	0.0322602	0	0.00687828	0
Agfg1	1.84117	1.56427	1.7482	2.15099	1.86723	1.60974	1.76453	1.80562
Gm7553	0.140184	0.043866	0.0880662	0.104526	0.0445681	0	0.0570149	0
Slc19a3	0.0282532	0.0289338	0.00968133	0.0258543	0.0171482	0.0195889	0.031339	0.0704459
Sphkap	0.0129665	0.0653244	0.0146624	0.0246539	0.0272076	0.0565091	0.0258409	0.0474179
Gm6374	0.169219	0.317708	0.159459	0	0.0806983	0	0.206471	0
Pid1	0.058691	0.470127	0.0813322	0.0183981	0.0596581	0.432127	0.0535226	0.0691964
Dner	0.00734463	0.0293027	0.00365276	0.00456365	0.0042809	0.0253401	0.00199144	0.0139891
RP24-208F6.1	0.0313059	0.161636	0	0	0	0	0.0190988	0.0330243
Trip12	1.51225	1.49191	1.60855	1.5628	1.43436	1.24028	1.26574	1.30034
RP23-447L15.3	0.0141225	0.0530299	0.0665399	0.0947716	0	0.0153868	0.12062	0.0148977
Fbxo36	0.0362331	0.084519	0.0403512	0.0577171	0.0397943	0.058617	0.0482285	0.0602286
Slc16a14	0.00911036	0.128285	0.0236085	0.0152842	0.0108615	0.181148	0.0472427	0.00720783
Rpl19-ps1	0.902883	0.529737	0.850809	0.378685	0.430573	0.61482	0.275411	0.238111
Sp140	0.00745512	0.0265942	0.00562011	0.00333526	0.0071105	0.00649802	0.0109156	0.00629147
Sp100	0.00221922	0.00312493	0.00104561	0.00372311	0	0.00120894	0.00135388	0.00117052
A630001G21Rik	0.00216334	0.0132004	0.00917356	0.0169371	0.00412668	0.00353551	0.0184771	0.0193978
Cab39	3.08913	2.50961	2.85052	2.81322	2.88953	2.7517	2.80487	2.96147
Itm2c	16.603	20.819	19.0064	13.1782	15.6281	20.3776	17.5543	17.5631
4933407L21Rik	0	0.00514859	0.0361774	0.0122683	0.005231	0.0239021	0.0200757	0.0173567
Gm18180	0.314304	0.337203	0.169244	0.0502189	0.642376	0.880564	0.986132	0.615749
2810459M11Rik	0.0138825	0.0521288	0.0523274	0.00776344	0.0198612	0.0529387	0.0423467	0.0219669
Psmd1	4.45764	4.00986	4.1611	5.58231	4.55569	4.23663	4.42506	5.09411
Htr2b	0.0154329	0.173851	0.0242379	0.0115072	0.0196259	0.123306	0.0313838	0.0217067
RP24-308M3.2	0.0497294	0.0933667	0.281167	0.0834294	0.166007	0	0.0910153	0.104918
Armc9	0.364468	0.4459	0.371898	0.349145	0.370246	0.378886	0.330237	0.351487
Gm16341	0.00514866	0.00966659	0.00485171	0	0.022098	0.00280479	0.00628209	0
B3gnt7	6.74362	6.62402	6.28453	3.01362	6.06273	4.62249	6.06668	3.03082
Ncl	44.227	33.5218	41.0692	60.1489	41.5336	33.47	39.8401	45.3102
C130036L24Rik	0.220132	0.158284	0.101511	0.193822	0.183153	0.13778	0.160012	0.113637
Ptma	193.966	143.805	179.694	232.878	200.343	159.749	188.623	191.837
Pde6d	1.00297	1.00935	0.984703	1.34725	1.12005	1.1916	1.19097	1.29728
RP23-11K8.3	0.226874	0.159733	0.0534473	0	0.16229	0	0.0692047	0.059832
Cops7b	2.40481	2.51018	2.51264	2.76843	2.40401	2.51047	2.526	2.62438
RP23-11K8.4	0	0.0832343	0.0278505	0	0	0	0.216368	0
Nppc	0.0777893	0.0438147	0.190587	0.0696025	0.044516	0.0678025	0.360673	0.213354
Dis3l2	0.149986	0.141341	0.149309	0.160224	0.135717	0.157128	0.141477	0.138949
Gm29055	0.194815	0.512069	0.367157	0.0435779	0.0743236	0.212255	0.237701	0.205508
RP23-26I10.2	0.487135	0.809064	0.688559	0.335283	0.268048	0.183719	0.205745	0.454582
RP23-26I10.3	0.0239266	0.089844	0	0.0802817	0	0.0782056	0.0875814	0
RP23-26I10.5	0.256271	0.160382	0.281738	0.0955416	0.0814747	0.232677	0.208457	0.270338
Gm6136	1.57117	1.47493	1.19854	2.25934	2.49757	1.54879	2.73864	1.57849
RP23-26I10.6	0.149972	0.117322	0.117769	0.0559119	0.0715198	0.108932	0.0304979	0.0791022
RP24-286D13.3	0.0682483	0.405764	0.40731	0.152664	0.19528	0.173502	0.11103	0.143989
Akp-ps1	0.0224201	0.0420936	0.042254	0.0250756	0	0.0244272	0.0273557	0.0236507
Gm29374	0	0.0456381	0.213789	0	0	0.0353121	0.158182	0.0170948
Ecel1	0.0375522	1.32548	6.32001	0.210001	0.136102	1.15378	4.97595	0.261449
Chrng	0.00828514	0	0	0	0.0237064	0.0270805	0	0.0349597
Eif4e2	5.13677	5.27377	5.16163	5.49578	5.38925	5.91332	5.4421	6.07428
Gigyf2	0.764856	0.789706	0.841879	0.73393	0.814659	0.769451	0.829539	0.718893
Kcnj13	0.0159186	0.00747179	0.0150005	0	0.00759139	0	0.019423	0.0251886
Ngef	0.0398005	0.031565	0.0258655	0.0145824	0.0386152	0.0314012	0.0251184	0.0101344
Gm17181	2.729	1.02474	1.54296	0	2.08228	1.78399	1.33191	2.8788
Inpp5d	0.00863955	0.0124775	0.00939375	0.00222989	0.00760631	0.00506853	0.00567617	0.0035053
Atg16l1	1.37882	1.56794	1.33877	1.41176	1.5166	1.58163	1.37566	1.40839
Gm25395	2.45711	1.38396	1.85231	0.549629	1.40612	1.60624	0.899406	1.29599
Sag	0.00481612	0.0180845	0.00605112	0.00359104	0.00153116	0.00524727	0.0097939	0.00338699
Dgkd	0.949254	0.802679	0.897919	0.943364	1.04498	0.875546	0.826671	0.809496
Gm19582	0.83934	1.5102	1.31822	0.860527	0.867252	0.45724	0.512057	0.368922
RP23-473M13.2	0.236967	0.222452	0.148866	0	0.0753375	0.0860602	0.0963776	0
RP24-398O5.2	0.756678	1.00282	0.90178	0.224021	0.509435	0.509199	0.271545	0.539967
Usp40	1.81292	1.84575	1.84882	1.77287	1.67705	1.75905	1.56903	1.68763
Gm5832	0.126352	0.118613	0.0396883	0.188424	0.200852	0.0458879	0.205557	0.0888586
Ugt1a7c	0.00266478	0.00750468	0.00602662	0.000596083	0.00050832	0.00638735	0.00455198	0.00168664
Dnajb3	5.13676	6.36996	6.1552	3.83013	5.20173	6.21846	5.57117	6.1546
Mroh2a	0.0735608	0.0602018	0.0924242	0.137123	0.0971452	0.0719261	0.103563	0.0875472
Hjurp	28.9943	24.8972	27.1772	24.4025	19.1676	17.1635	17.6028	28.2741
Glrp1	0	0	0.0184641	0.0365251	0	0.00711611	0.00796923	0.0413395
Arl4c	0.215124	0.393152	0.196247	0.366025	0.205179	0.433856	0.209426	0.265559
Sh3bp4	1.09494	0.801918	1.02512	0.958943	1.04283	0.767884	0.996228	0.937643
Agap1	0.239397	0.200876	0.260448	0.217633	0.186594	0.169571	0.194854	0.233343
RP23-102K8.1	3.60462	4.17076	4.63428	1.53137	0.746231	1.40044	1.26148	2.71185
Gm25180	2.33641	1.09665	2.20165	0	0	0	0	0.616164
4933400F21Rik	0	0.00749082	0.0187984	0	0.0171241	0	0.00486811	0.0063132
RP24-78E16.3	0.0977314	0.244654	0.122793	0	0.0932136	0	0	0.0343653
Iqca	0.00239375	0.00280891	0.00338354	0.00669321	0.0045662	0.00130402	0.000730179	0.00252515
4930434B07Rik	0.0342412	0.053573	0.0215108	0.0127656	0.119747	0.0373065	0.0557054	0.0120402
Ackr3	2.80512	5.56027	3.13465	3.42895	2.79977	5.21492	3.12363	3.2561
Gm28723	0.0385568	0.0361951	0.036333	0.172495	0.0367745	0.14703	0.0470448	0.0610099
RP24-393L8.1	0.0950912	0.0446333	0	0.0797658	0	0.077703	0.0290062	0.0250777
Cops8	14.9565	14.5472	14.96	17.8782	15.8467	16.7716	15.6611	17.0996
Col6a3	4.77856	4.72453	5.57865	2.71665	3.47867	2.97081	4.32214	5.18577
Mlph	0.0147739	0.0173362	0.00696088	0.0103274	0.0176137	0.00804823	0	0.0136367
Rab17	0.190613	0.0921801	0.141519	0.0258413	0.154256	0.106985	0.105716	0.115771
Lrrfip1	0.370764	0.367737	0.27854	0.294565	0.388743	0.450759	0.316357	0.282143
Rbm44	0.0699396	0.0632239	0.0268505	0.0231774	0.130942	0.141112	0.0537301	0.0464532
Gm7776	0	0.434694	0.26181	0.725066	0.353322	0.201805	0.112999	0.39078
Ramp1	0.151155	0.501461	0.11478	0.0114895	0.200156	0.605985	0.148619	0.0123847
Ube2f	1.49033	1.21324	1.36519	1.52547	1.49759	1.37729	1.36381	1.45809
Gm7785	0.82207	0.912028	1.05635	0.417927	1.42558	1.05851	0.911855	1.49788
Gm26683	0.0184914	0	0.0435623	0.0206817	0	0.0100734	0.0112811	0
Scly	0.442219	0.494859	0.460869	0.432364	0.42457	0.552005	0.385917	0.494297
Espnl	0.0279236	0.0262132	0.0143526	0.00851756	0.00484233	0.0248919	0.0123894	0.0160671
Klhl30	0.0467282	0.0274162	0.0330248	0.0130657	0.11142	0.0127278	0.0570149	0.0184849
Fam132b	0.128267	0.224766	0.185332	0.296483	0.203896	0.251549	0.281707	0.279636
Ilkap	4.44825	4.29352	4.49343	4.9602	4.90943	5.27675	5.04004	5.0105
Hes6	13.2133	12.3305	17.3629	13.6415	15.113	15.106	20.1923	14.131
Per2	0.551543	0.302868	0.537105	0.730279	0.455712	0.321382	0.537993	0.632058
Traf3ip1	0.44379	0.477925	0.496039	0.526437	0.535049	0.445842	0.471163	0.470176
Asb1	1.48944	1.74612	1.46284	1.22397	1.41058	1.40564	1.59549	0.922063
Gm29100	0.377567	0.737235	0.227706	0.422288	0.360113	0.608824	0.165846	0.350497
Twist2	0.161582	0.191955	0.0929747	0.262285	0.141838	0.218112	0.129109	0.298668
Gm29101	0.181191	0.765416	0.298796	0.202652	0.388834	0.493529	0.386887	1.09904
Hdac4	0.145054	0.182387	0.146166	0.151577	0.144913	0.16871	0.148242	0.12258
Ndufa10	4.20352	4.11106	4.14113	5.0412	4.52312	4.38415	4.13575	4.6076
Myeov2	16.3718	15.6014	14.8052	16.0798	17.1764	16.3385	16.4339	15.7611
Gpc1	8.51144	18.0657	10.4887	9.04923	7.84986	21.6097	10.9792	11.2981
Gm29480	0	0.00947968	0.00951579	0.0225886	0.00963141	0.0330067	0.0369637	0.021305
Ankmy1	0.00406307	0.0152568	0.00957182	0.00681649	0.00387525	0.011067	0.00991504	0.00214305
Dusp28	3.98427	3.05236	3.75447	3.94398	4.1932	3.6923	4.47022	3.28508
5033417F24Rik	0.306984	0.261982	0.26298	0.156066	0.186323	0.182436	0.340513	0.0588791
Rnpepl1	4.03413	3.51587	4.23512	4.17247	4.07645	3.90454	4.03812	4.19876
9430060I03Rik	0.0585334	0.0476217	0.0514803	0.061102	0.0893243	0.106289	0.0285676	0.086445
Capn10	2.54766	2.86164	2.67363	2.99765	2.78103	3.07523	3.19834	2.97748
Gpr35	0.00187434	0.00703811	0.0158961	0.00838537	0.00178769	0.00816852	0.0182956	0
Kif1a	0.110868	0.327408	0.212574	0.260055	0.114555	0.247458	0.177548	0.297257
2310007B03Rik	0.131802	0.0195361	0.0130737	0	0.099244	0.0831374	0.0338562	0.0439063
E030010N08Rik	0.0267004	0.0671741	0.0493145	0.16126	0.0305594	0.0511996	0.049519	0.0957645
Sned1	0.470638	3.42906	0.664759	0.494412	0.463488	3.40253	0.508225	0.988636
Mterf4	3.3274	3.34736	3.7813	3.9548	4.15881	3.40884	4.65373	3.54147
Gm28535	0.00586934	0.0385688	0.0221233	0.0131291	0.00559802	0.0255791	0	0
Pask	1.73989	1.42082	1.4642	2.32787	1.5881	1.76607	1.54478	1.68565
Ppp1r7	2.76045	2.53219	2.50497	3.26488	2.77174	2.6855	2.70246	2.91426
Ano7	0.00438466	0.0391028	0.0103294	0.004904	0.00836395	0.0143316	0.0401243	0.013876
Hdlbp	4.89208	4.9158	5.1429	6.43727	4.89078	4.60429	5.00466	5.96834
Gm17415	0	0.158652	0.318513	0	0	0	0.103104	0.267422
Sept2	11.5362	12.7091	10.7847	10.3278	10.7432	12.7939	10.7451	11.7745
Farp2	0.129059	0.129686	0.125612	0.110461	0.102288	0.138632	0.120505	0.0965145
RP23-302H1.1	0.390543	0.130936	0.210296	0.0624002	0.425703	0.151966	0.068074	0.20599
Stk25	2.85635	3.79957	3.78986	2.61661	4.19501	4.64291	4.08236	3.22978
Bok	2.84698	2.09106	2.91876	4.80577	2.7028	1.84531	3.11991	5.01237
Thap4	0.489384	0.421616	0.463529	0.543128	0.532756	0.478367	0.492737	0.550752
Gm10550	0	0.00626092	0.00314238	0.0037297	0.00636113	0.0072665	0.00406883	0
Atg4b	2.88756	2.80819	2.77076	2.92871	2.72485	2.86411	2.86471	2.72278
Dtymk	13.4485	13.2726	13.0818	14.5161	14.4149	15.2648	15.1762	13.4135
Ing5	3.3705	2.81594	3.43905	4.41855	2.86101	2.82418	3.37332	3.67171
D2hgdh	0.752293	1.03882	0.75464	0.662262	0.717517	0.769404	0.743206	0.670709
Gm9994	0.00273584	0	0.0103122	0	0.00521875	0.011923	0.0133524	0
Gm6086	0.00749917	0.00469322	0.0094222	0	0.00238417	0.0136175	0.00305002	0.00527387
Gm7895	0.624969	0.640024	0.696001	0.953174	0.921214	0.74282	0.970519	0.839077
Fam174a	1.29726	1.50061	1.87422	0.966132	1.37217	1.61435	1.86415	1.27443
RP23-192P10.3	0.131233	0.0739168	0.222595	0.176132	0.0500667	0.0571925	0.288221	0.110749
Gm15427	23.3685	19.8142	23.4414	27.5416	23.1271	22.1753	28.6661	28.6272
St8sia4	0.0958527	0.143188	0.651906	0.0922905	0.0651877	0.148023	0.448493	0.0641855
WI1-2075L23.1	0.0384012	0.072098	0.361864	0	0.0732521	0	0	0
Gm28901	0.126955	0	0.239265	0.425975	0.181629	0.20748	0.232354	0.133923
Gm6430	0.427186	0.451147	0.503185	0.597231	0.560229	0.40725	0.586381	0.394306
D1Ertd622e	0.466959	0.375574	0.576199	0.292524	0.396394	0.370837	0.559556	0.254484
Ppip5k2	1.96774	1.84527	2.24518	2.18577	1.70311	1.6175	1.78365	1.77345
Gin1	0.48377	0.501942	0.503854	0.452474	0.520769	0.416114	0.510874	0.480481
Pam	0.626145	0.231706	0.377695	0.169254	0.224637	0.0811107	0.153824	0.163376
RP24-244I20.2	1.3452	0.779969	1.04392	0.309758	0.528303	0.12932	0.434472	0.292156
Gm3531	5.1851	3.97086	3.47167	5.64664	3.90428	3.71664	4.99465	6.33336
B230216N24Rik	0.135361	0.0753007	0.0968466	0.0504647	0.0286898	0.0191176	0.0397607	0.0819728
1810006J02Rik	0.0151347	0.00473589	0.00950786	0.00564245	0.00962339	0	0.00615549	0.00532182
Gm3555	0.0477673	0.0448415	0.135037	0.0534252	0.0911184	0	0.116566	0.100779
Cntnap5b	0	0.000350595	0	0	0	0.00142417	0.000113922	9.84927e-05
Tdpx-ps1	5.13931	4.71964	5.47458	2.12428	7.35262	7.79047	9.40603	9.42855
Gm29668	1.06031	0	0	0.474361	0.404519	0.231047	0	1.56592
Gm29667	0.272342	0.25566	0.898221	1.3707	1.16889	0.296723	0.664591	0.861874
Psmb6-ps2	0.378339	0.177582	0.0891295	0	0.180425	0.103052	0.115407	0.0997766
Cdh20	0.0002934	0.000275428	0.00165887	0.000328152	0.000839511	0.00159833	0.00143196	0
Rnf152	0.0267031	0.0509184	0.047967	0.0186663	0.023877	0.0381855	0.0254544	0.0290492
Gm3608	20.4329	18.1972	18.4202	23.4004	21.6217	23.506	21.8609	24.4055
Pign	0.400658	0.37956	0.422044	0.269689	0.39744	0.329642	0.37867	0.242758
Gm20302	0.729062	0.228135	0.458008	0	0.69536	0.264776	0.296519	0.512721
2310035C23Rik	0.628474	0.704963	0.706275	0.678451	0.55005	0.567172	0.544429	0.632208
RP24-283P23.1	0.0152934	0.244064	0.216171	0	0.0437594	0.199951	0.0746406	0.0806646
Gm10193	0.868534	1.08711	1.09125	1.61901	1.65677	1.89258	1.05973	2.44323
Tnfrsf11a	0.289068	0.0250917	0.146459	0.365381	0.196393	0.0140216	0.126828	0.576453
Gm7160	0.146186	0.0743338	0.103316	0.0749379	0.122	0.106182	0.156071	0.109232
Zcchc2	0.625193	0.322078	0.580513	0.820333	0.573023	0.335597	0.532116	0.717419
Gm20753	0.00704668	0	0	0	0.00336047	0.0191938	0.00429897	0
Phlpp1	0.174177	0.141595	0.126905	0.138909	0.15271	0.122926	0.1048	0.121545
RP24-92A2.1	0.0941453	0.11363	0.202778	0.0902541	0.0897933	0.0293067	0	0.0141876
Bcl2	0.305531	0.247415	0.451462	0.580247	0.262195	0.203932	0.370484	0.595142
D630008O14Rik	0.00804636	0.00377675	0.0113734	0	0.0057558	0	0.00245442	0.0127321
RP23-395G18.1	0.670345	0.689217	0.812163	0.856851	0.0608912	0	0.0778967	1.0102
Kdsr	0.49176	0.702008	0.765404	0.504489	0.583858	0.700213	0.67657	0.61356
Vps4b	4.41647	4.13638	4.00804	4.33069	3.87782	4.66967	4.13732	4.38573
Serpinb3a	0.0396591	0	0.0373717	0.0110891	0.0189129	0	0	0
Serpinb7	0	0.0165012	0.0070989	0.00140428	0	0.0082078	0.0107238	0.00529794
Serpinb8	0	0.0152625	0.00919237	0	0	0	0	0.00343016
D830032E09Rik	0	0.00225099	0	0.00134094	0.00114351	0.00261253	0	0
Gm8141	0.6187	0.363002	0.364385	0.691983	0.331931	0.421305	0.566176	0.448705
Cdh7	0.00844346	0.0435945	0.0131282	0.000472177	0.0285887	0.0482965	0.0108173	0.000890693
Cdh19	0.0261105	0.00350159	0.0119508	0	0.0170767	0.0016256	0.0327687	0.00393481
Gm8173	0.11719	0	0	0	0.0447093	0.0255363	0.0571956	0.0741739
Dsel	8.56984	9.0807	10.4478	6.36198	8.0613	8.62508	10.4433	7.79721
Cntnap5a	0.000295103	0	0.00145994	0	0.000633289	0.000160761	0.00225042	0.000155651
Gm29106	0.0129221	0.0291134	0.0121768	0.00867161	0.00739486	0.00563157	0.00946008	0.00272628
Tsn	9.64208	8.88194	9.46701	10.6041	9.36111	9.66261	9.6139	9.71579
Nifk	7.66844	7.26655	7.35707	8.88127	7.95526	7.61026	7.84461	8.15972
Clasp1	0.633955	0.602671	0.639481	0.794969	0.608058	0.51941	0.518462	0.576404
Gm22710	3.22198	6.04926	1.51808	3.60361	6.14609	3.51042	3.93127	3.39884
Tfcp2l1	0.0186184	0.026217	0.0317996	0.0130148	0.0166479	0.0177495	0.031236	0.0147303
Gli2	0.326132	0.245779	0.357637	0.399371	0.262734	0.274016	0.302424	0.365476
Gm26831	0.338008	0.181317	0.364015	0.0540063	0.414493	0.263048	0.17675	0.20375
Inhbb	0.0196337	0.0921554	0.111008	0	0	0.032087	0.0718676	0.0207114
Ralb	3.93861	3.94567	3.70963	3.63207	4.24084	4.92858	3.59953	4.31163
Gm29454	0.509599	0.637847	0.320138	0.189986	0	0.370147	0	0.179191
Gm27184	0.0106217	0.0398845	0.0200182	0.0118798	0.0101307	0.0115726	0	0
Tmem185b	0.141525	0.110714	0.15559	0.158288	0.247469	0.30839	0.345362	0.248823
3830432H09Rik	0.0199215	0.0187013	0.0187725	0.0222811	0	0.0434099	0.0364606	0
Epb4.1l5	0.636651	0.498446	0.543197	0.785128	0.65487	0.462663	0.534541	0.667543
RP23-386K20.6	0.86384	0.540618	0.474843	0.161026	0.274636	0.392155	0.0878338	0.531567
Ptpn4	0.104298	0.0519935	0.0870989	0.06798	0.0634595	0.0556421	0.0710893	0.0671522
Gm3851	0.210056	0.197189	0.395881	2.11442	2.40415	2.05974	1.02519	0.443172
RP23-274C16.4	0.0897408	0.0459512	0.146067	0.0638719	0.0389056	0.0622202	0.0497711	0.00860607
Gm3551	0	0.094282	0.189282	0.22466	0.0957912	0.21885	0.122543	0
Tmem177	3.45585	3.53802	2.73737	3.80916	3.59465	4.17448	3.71246	3.81725
Cfap221	0.00270341	0.00338376	0.00764246	0.00503936	0.00171896	0.000981808	0.00329854	0.0076048
Sctr	0.0293897	0.0518683	0.031018	0.00262966	0.0257886	0.0230549	0.0286877	0.0322431
Tmem37	0.85509	0.79338	0.3373	0.389221	0.445714	0.498319	0.327557	0.63981
Dbi	15.2252	10.5411	14.5401	22.0521	17.4777	12.1411	17.5037	18.457
3110009E18Rik	0.0636042	0.0681048	0.0945861	0.100038	0.0796215	0.0757949	0.0970076	0.0807243
Steap3	0.0268145	0.0312743	0.0704439	0.0336257	0.0309999	0.0212472	0.0694006	0.0420009
C1ql2	0.179828	0.289393	0	0	0.0490043	0.223916	0.0940351	0
Insig2	1.47155	1.38141	1.2289	1.21856	1.33605	1.15108	1.44158	1.34087
RP24-98O21.4	0.544551	0.552091	0.533669	0.219258	0.415502	0.498372	0.531543	0.344665
Ccdc93	0.570416	0.537134	0.58328	0.492804	0.592894	0.51758	0.540845	0.443377
Htr5b	0.0143022	0	0.0134773	0.0119972	0.00682055	0.0077913	0	0.00377183
Ddx18	3.66481	3.2151	3.47561	4.96182	4.17743	3.28043	3.96071	3.88583
Dpp10	0.00551764	0.00492069	0.00554603	0.00226277	0.00385923	0.00510986	0.00605907	0.00300727
RP23-247F18.3	0.0571731	0.0536711	0.0179585	0	0.0545302	0	0.0232531	0
Actr3	9.18531	6.18346	8.72733	10.5428	9.24716	5.78059	9.2133	9.6649
Slc35f5	2.98487	3.69109	3.15829	2.70202	2.82886	2.99463	3.12991	3.5934
Gpr39	0.00135295	0.00317519	0.00159364	0.0011349	0.000967804	0.0022111	0.00247618	0.00249762
Lypd1	0.00878484	0.032987	0.031733	0.00327512	0.0125681	0.0111665	0.0232239	0.00772255
Nckap5	0.0113983	0.014653	0.00889371	0.00438478	0.00637049	0.0103621	0.00504922	0.00597368
Mgat5	0.0881345	0.0575843	0.0730851	0.0754417	0.0602993	0.0519813	0.0590734	0.0466101
RP23-323H18.2	0.251749	0.407011	0.237229	0.0938559	0.186754	0.0457144	0.0682599	0.206553
Gm8451	1.6423	1.96217	1.40689	4.67554	1.56638	2.11465	1.27517	0.472485
Tmem163	0	0.00226714	0	0	0.000329062	0.00150358	0.000841922	0.00109184
2900009J06Rik	0.00975595	0.015264	0.0153221	0.0109115	0.0155083	0.0141724	0.0357109	0.0102915
Ccnt2	4.78138	5.64659	4.60371	4.11954	5.17677	5.14949	4.85603	3.86266
Rab3gap1	0.889372	0.862365	0.868993	0.837028	0.803437	0.787365	0.772486	1.04857
Zranb3	0.233942	0.144869	0.147528	0.244642	0.247446	0.156927	0.174104	0.248199
Gm28800	0.00839058	0.00787664	0	0.0281532	0.0160054	0.0182834	0.0102377	0
RP24-338G10.1	0.264876	0.281085	0.206191	0.154565	0.208696	0.150568	0.140516	0.133634
Rpl28-ps1	0.967375	0.908121	1.36737	1.80326	2.15287	1.22964	1.96722	1.53071
RP23-264E23.1	0.0686647	0.128918	0.0970567	0.0575984	0.0163727	0.0935147	0.0209452	0.0181085
R3hdm1	0.799438	0.67282	0.766865	0.788317	0.703903	0.593622	0.739729	0.744567
RP23-114N13.2	0.0800653	0.100215	0.0502983	0.149248	0.127274	0	0	0.0281534
RP23-114N13.3	0.121777	0.0228636	0	0	0.0464591	0.0265357	0	0
RP23-114N13.4	0.607644	0.380283	0.81118	0.339808	0.38637	0.331021	0.43249	0.587582
Ubxn4	2.41426	2.427	2.27147	2.13031	2.55731	2.58122	2.63831	2.37422
Lct	0.00458571	0.0114795	0.00720205	0.013677	0.00437374	0.0133233	0.00746029	0.00322495
Mcm6	16.8046	15.0138	17.0625	23.2942	18.1475	18.5985	18.0354	19.461
Dars	3.7475	2.95765	3.17822	4.29963	3.72576	3.05142	3.18711	3.86289
Gm6170	0.672117	0.585881	0.588113	0.912811	0.778416	5.33523	0.820078	0.810298
Cxcr4	0.211441	0.167953	0.321859	0.291059	0.186154	0.159487	0.238143	0.223047
Thsd7b	0	0.00290747	0.00185726	0.000708551	0.000537092	0.00138045	0.00334956	0.000668288
Gm15790	0.21308	0.300043	0.250989	0.357478	0.254038	0.174117	0.259988	0.280971
Rpl31-ps9	0.35325	0	0.499314	0.592637	0.336921	0.769748	0	0
Gm15674	0.0176508	0.0124272	0.020791	0	0.0168349	0.00480774	0.0323047	0.00930984
Gm15675	0.098848	0.0843576	0.177826	0.0100506	0.0942787	0.0391626	0.120609	0.104274
Cd55	1.79405	0.619371	2.78588	0.960882	2.20651	0.562844	2.80904	1.21134
Gm16083	0.0147974	0.00727626	0.0239039	0.0055167	0.00806479	0.000767719	0.0103171	0.00594654
RP24-483O2.1	0.11822	0.0554896	0.250654	0.0661116	0.0281889	0.0322009	0.180307	0.0311774
RP24-483O2.2	0.254475	0.159259	0.399663	0	0.364067	0.0924188	0.0517492	0.178962
Zp3r	0.00755133	0	0.00237193	0.00140763	0	0	0.00307123	0.0066382
Pfkfb2	0.262555	0.35567	0.322575	0.150544	0.255173	0.313217	0.259528	0.192825
Yod1	4.08182	4.2941	4.01596	3.89798	3.73958	3.59081	3.53596	3.45669
RP24-87I22.4	0.0788486	0.222057	0	0.0881879	0.0752037	0.171815	0.0962064	0.0831767
AA986860	0.163231	0.158176	0.238167	0.123673	0.195862	0.131948	0.224863	0.0888727
Il19	0.0357086	0.0167607	0.00841227	0.0499227	0.0255435	0.00972633	0.0108924	0.0188344
Il10	0.0129826	0	0.0978704	0	0	0	0.0950434	0
Mapkapk2	5.50496	4.16764	5.49318	6.62113	5.59303	4.33063	5.23647	6.16053
Gm25549	0.715996	1.34428	1.3494	1.60161	0.682898	0	0	0.755298
RP23-122P5.3	0.271003	0.498206	0.276653	0.101034	0.172317	0.18454	0.261774	0.273967
Dyrk3	0.263047	0.304362	0.501516	0.581566	0.35591	0.186621	0.574733	0.367831
Eif2d	2.07622	1.93816	2.04201	2.24653	2.0705	2.0706	1.93	2.33076
Rassf5	0.0193434	0.062647	0.028253	0.0129807	0.0138369	0.0453113	0.0129809	0.0224457
Ikbke	0.263578	0.638377	0.33034	0.291849	0.394688	0.591578	0.36341	0.494922
Srgap2	0.246436	0.219465	0.241813	0.243941	0.209861	0.18699	0.199675	0.211801
RP24-81A5.2	0.707695	0.513359	0.939691	0.467715	0.613619	0.45562	0.117748	0.916209
Gm29488	0.277333	0.390518	0.365873	0.155091	0.132256	0.332376	0.169193	0.497345
Fam72a	0.20028	0.198458	0.152032	0.304893	0.291839	0.157596	0.237582	0.252355
Avpr1b	0.00521806	0.0244922	0	0	0.00497685	0.0113704	0	0
Ctse	0	0.00504118	0.0253019	0	0.00170729	0.00195029	0.0567866	0.0151064
5430435G22Rik	0.0722047	0.198671	0.0281546	0	0.0569933	0.127497	0.0243034	0.0288913
Slc26a9	0	0.00454909	0.00684963	0	0	0.00263986	0.0236508	0
Pm20d1	0.0193472	0.0337297	0.0260448	0	0.0184529	0.0240906	0.010117	0.0174936
Slc41a1	1.77904	1.71979	1.92598	2.24762	1.75326	1.6226	1.84374	2.10347
Rab29	1.86958	1.93167	1.90579	1.61759	1.46914	2.02414	1.77901	2.39393
Nucks1	9.4096	6.48676	7.64052	12.6873	9.47213	6.76056	8.21064	9.07351
RP24-325N3.3	0.174313	0.196363	0.0985557	0.116976	0.0665021	0.0759673	0.0425373	0
Slc45a3	0.103201	0.10938	0.122345	0.0372336	0.123831	0.130575	0.166538	0.0667239
Elk4	0.940029	0.812454	0.873265	0.929258	0.855938	0.74275	0.792805	0.750042
Mfsd4	0.416393	0.353595	0.438132	0.411408	0.324172	0.232446	0.337509	0.246787
RP24-340N18.1	0.14529	0.188849	0.2001	0.112499	0.0746168	0.170474	0.081819	0.0825275
Cdk18	0.121302	0.0797105	0.0868726	0.116676	0.0763586	0.0792969	0.109524	0.0972501
Lemd1	0.00294653	0.00829814	0.0101808	0.00659107	0.0103045	0.00321031	0.00359518	0.00207218
Gm7241	0.187044	0.351174	0	0.627596	0.178398	0	0.45644	0.197311
Nuak2	0.0882108	0.0936087	0.0469826	0.167291	0.131687	0.0835719	0.0280773	0.165877
Tmcc2	0.660811	0.611396	0.579629	0.647495	0.735611	0.626601	0.743546	0.556462
Dstyk	1.11602	1.15521	1.20152	0.872838	1.19555	1.10579	1.17093	0.752149
6030442K20Rik	0.119007	0.176396	0.182971	0.112087	0.125454	0.0818911	0.168133	0.0792882
Rbbp5	2.90647	2.94053	2.73884	3.31127	2.77661	2.90769	2.75664	2.9543
Tmem81	0.608106	1.24551	0.989785	0.83471	1.02817	1.23474	1.18042	0.495694
Cntn2	0.0236203	0.0461948	0.0315322	0.0968662	0.0244058	0.0643372	0.0168117	0.0311461
Nfasc	0.0372214	0.0547064	0.0333032	0.00462557	0.0358594	0.0253972	0.0344056	0.00832885
Lrrn2	0.130428	0.45313	0.118704	0.0523662	0.131842	0.380161	0.122416	0.121124
Mdm4	1.52142	1.32446	1.49812	1.60419	1.61729	1.29017	1.44485	1.20568
Gm29257	1.87865	1.56762	0.885148	1.28405	1.19454	1.13713	0.764072	1.32118
Pik3c2b	0.175397	0.0585216	0.218052	0.16781	0.139072	0.0932473	0.18049	0.22961
Gm28609	0.014573	0.00684018	0.0102994	0	0.00694967	0	0.00444528	0.0153729
RP23-304O9.1	0.0214384	0.0201252	0.0404038	0.071933	0.122684	0.0467152	0.130789	0.203537
Ppp1r15b	19.6526	15.1642	17.3644	23.5664	16.9359	15.3074	15.5346	19.5281
Plekha6	0.317359	0.323515	0.322178	0.15247	0.339095	0.601236	0.254822	0.201328
Gm19461	0.0754729	0.138479	0.0905162	0.0460431	0.088344	0.209311	0.0795301	0.0579023
Ren1	0.0542742	0.0636872	0.0767158	0.0758784	0.0258826	0.0739162	0.124167	0.0143133
Etnk2	0.13505	0.0894903	0.183405	0.102178	0.136384	0.0822254	0.106622	0.129893
Sox13	1.6222	0.667075	0.605489	0.886814	1.62268	1.08459	0.561931	0.9416
Snrpe	27.3092	19.7069	24.1019	39.163	29.2421	23.4484	29.727	31.6202
Gm26706	0.0166013	0.0623376	0.0469313	0.0371352	0.0633354	0.0904372	0.0405117	0.0175125
Zc3h11a	0.242178	0.29359	0.293197	0.177585	0.29217	0.267353	0.299405	0.221634
Zbed6	0.366909	0.379181	0.432185	0.239382	0.33767	0.250724	0.353433	0.264823
Lax1	0.0483526	0.0510648	0.0284774	0.01352	0.0288234	0.0263406	0.0442478	0.0191275
Atp2b4	0.485721	0.396281	0.412615	0.265394	0.438885	0.224965	0.369505	0.294568
RP23-18J18.1	0.0829494	0.0973357	0.0586239	0.0463872	0.0197787	0.0451876	0.050605	0.0437513
Gm28441	0.0209198	0.157107	0.0788528	0.0233976	0.0199527	0.0455851	0.0255251	0.11034
Optc	0.184966	0.121545	0.226587	0.0482706	0.276384	0.100762	0.331003	0.110567
Prelp	0.641303	0.793318	0.237208	0.0134068	0.177209	0.228551	0.182822	0.177029
Gm1627	0.0272454	0.00639413	0.00641849	0	0	0.00742111	0.00831079	0.0215557
Fmod	4.25272	7.47976	3.99036	1.14857	4.14255	4.13981	4.48133	3.05237
Btg2	12.3229	10.6028	23.3356	32.4295	16.2552	11.0935	26.3896	22.2287
RP23-393C3.4	0.0241785	0	0.091136	0.0540847	0.0922434	0.0790291	0.118005	0.0765171
Chil1	0.00831826	0.0156175	0.00783849	0.00930352	0.00793373	0.0181259	0.0101494	0
Mybph	0.0171088	0.00803045	0	0.028703	0	0	0	0.027072
Adora1	0.325509	0.0638763	0.09358	0.0226254	0.280643	0.0500916	0.0852673	0.0232797
Myog	0.026021	0.0488542	0.0735605	0	0	0.113402	0.126997	0.713681
Ppfia4	0.250544	0.271515	0.236094	0.189561	0.256533	0.258923	0.287717	0.23709
Tmem183a	7.14008	5.84078	6.89025	9.55669	7.17392	6.12567	7.42277	8.76597
Cyb5r1	6.06517	5.93638	6.49703	7.84388	6.1136	6.02127	6.02019	8.3073
Adipor1	7.2282	6.88632	7.00332	7.74457	7.27217	7.06798	6.98864	7.68359
RP24-547I3.2	0.407264	0.254879	0.319812	0.303668	0.194219	0.0739538	0.24846	0.0716032
Klhl12	2.0115	1.66282	1.94145	2.55615	1.99189	1.85425	2.00557	2.27432
Rabif	4.27545	3.98702	3.85118	5.2089	4.6398	4.386	4.49771	5.18641
Gm15454	0.552594	0.129687	0.911265	2.31768	0.52705	0.602064	0.842804	1.16585
Kdm5b	4.65583	4.91324	5.01299	5.36594	4.27066	4.57329	4.33629	5.05822
Syt2	0.0614659	0.0587795	0.0595447	0.053969	0.076705	0.073853	0.0665861	0.0248452
Ppp1r12b	1.02387	0.201858	0.68114	0.710396	0.980327	0.131917	0.645421	0.697946
RP24-541A5.3	12.4892	4.39656	9.66726	3.95535	6.13824	0.833095	4.19837	9.57855
RP24-541A5.1	0.0785129	0.131029	0.0411025	0.0585416	0.0499223	0.0665323	0.0957968	0.055215
Gm28892	0.0162766	0.0203728	0.0102252	0.0121363	0	0.0118225	0.0198598	0.00572335
Ube2t	1.19429	0.959438	1.11459	2.40179	1.45672	1.60775	1.40116	1.32042
Lgr6	0.0529535	0.0635467	0.0257213	0.155086	0.0458196	0.0820801	0.0253114	0.0950199
Ptprv	0.237645	0.243841	0.18488	0.0772655	0.173948	0.204727	0.182068	0.19239
Ptpn7	0.0105552	0.0198174	0.0149197	0.0118054	0	0.0115002	0.0321972	0
Arl8a	6.76099	7.55138	6.20496	7.07293	6.14587	7.85784	6.43433	6.77513
Gm26280	3.32938	6.87599	5.01977	5.95797	6.98605	2.17646	1.62493	1.40485
Gm15445	0.7109	1.03811	1.26536	0.706758	1.73276	1.46302	1.06015	0.166649
Gm4204	11.5852	9.45258	11.8352	16.5903	11.979	9.49622	12.22	13.8201
Gm26642	0.0111712	0.0139825	0.0105269	0.00832957	0	0.00405708	0.00454347	0
Elf3	0.173371	0.338022	1.00536	0.223737	0.368872	0.203421	1.17159	0.0281365
Rnpep	1.77904	1.56185	2.10801	2.7076	2.43079	1.96885	2.51661	1.97529
Timm17a	4.65558	3.50172	3.58603	4.54911	4.01617	3.69289	4.03496	4.45709
Lmod1	0.35866	0.0404608	0.469973	0.421802	0.283354	0.0184483	0.415078	0.290662
Shisa4	6.99329	12.5317	8.96173	7.67909	7.9159	13.1733	9.71846	6.99066
Ipo9	9.9784	9.00398	9.59691	12.1077	9.95471	9.59497	9.63753	10.7142
Gm28277	0.116718	0.0821766	0.0549931	0.0652714	0.0974073	0.0158959	0.0178016	0.0923436
Nav1	0.591796	0.651818	0.670286	0.778747	0.533919	0.542283	0.441242	0.675118
RP23-2M16.4	0.45608	0.489307	1.10514	0	0	0.070987	0	0.687307
RP24-331B5.1	0.59189	1.19462	0.418314	0.198599	0.338718	0.548146	0.433314	0.437066
Gm4793	0.00877597	0.0123576	0.0289443	0	0	0.0143424	0.0214158	0
Csrp1	8.01842	3.4955	6.32523	9.13716	6.33299	3.14135	6.02068	14.3058
Phlda3	12.9997	13.8817	12.2499	13.6755	12.2725	17.2655	12.3876	16.414
Tnni1	0.050645	0.390248	0.0656205	0.134529	0.0563545	0.395449	0.0772426	0.0601031
Lad1	0.130971	0.292534	0.297904	0.0101024	0.0990721	0.255869	0.35818	0.0238208
Tnnt2	0.406073	0.212215	0.14596	0.0608683	0.547014	0.205249	0.12259	0.163396
Gm28883	0.723779	0.509584	0.341017	0.809507	0	0.394287	0.441556	0.763508
Pkp1	0	0.00261478	0.010499	0	0	0	0.00509786	0
Tmem9	5.28695	6.02975	5.15739	4.83406	5.37187	5.22665	5.36921	5.46091
Cacna1s	0.0317689	0.00652378	0.0140328	0.00666221	0.0142033	0.00540827	0.00484532	0.00209455
Gm15850	0	0.0624465	0.0125369	0.0892803	0.0761353	0.0144952	0	0
Kif21b	0.561457	0.637039	0.453685	0.626361	0.461922	0.547902	0.421841	0.363202
5730559C18Rik	1.09518	1.13664	1.29532	1.03811	1.06293	1.22122	1.31276	0.572566
Gm26781	0.00443947	0.0166702	0.0209171	0.00993062	0.0211713	0.00967381	0	0
Camsap2	1.0853	0.908204	0.848902	1.16323	0.978937	0.7973	0.795991	0.839515
9230116N13Rik	0.62836	0.728664	0.853347	0.372063	0.687447	0.604069	0.428443	0.331426
Ddx59	0.69298	0.663092	0.675703	0.891769	0.819165	0.845386	0.767183	0.795936
Kif14	0.136919	0.109349	0.109765	0.148565	0.117921	0.105759	0.0910106	0.139045
Gm29485	0.473933	0.889808	0.446599	1.85524	0.678038	0	0.578265	0.749922
RP24-68C1.3	0	0.00438106	0.00439775	0.0052197	0.0133536	0.0152541	0.0056943	0.0049231
RP24-68C1.4	0.157356	0.0738586	0.123567	0.263991	0.125068	0.0285737	0.127997	0.110662
Zfp281	18.3788	16.7799	17.2214	19.2403	20.0686	17.8133	18.2142	19.1968
Gm19705	0.00664713	0.00935997	0.00626375	0.0111517	0.0126797	0	0	0.01753
RP23-302C16.5	0.985024	0.369876	0.556927	1.54237	1.50318	0.858565	0.240374	1.03909
RP23-302C16.4	0.27978	0.787928	0.395465	0.469378	0	0.609653	0.682742	0.295138
Nr5a2	0.00112978	0.00477261	0	0	0	0.00307731	0	0
Gm4258	0.0268211	0.0190372	0.0215755	0.00804823	0.0106069	0.00926557	0.0167619	0.0110413
RP23-393I12.1	0.378828	0.436448	0.535468	0.115554	0.213505	0.469025	0.273132	0.181647
Gm26979	0.0367684	0	0.0692956	0.0205618	0.0175344	0	0	0.0193934
RP23-393I12.3	1.17055	0.879082	0.756369	0.112217	0.38278	0.145753	0.326454	0.599762
RP23-393I12.4	0.132206	0.186162	0.145344	0.0246442	0.0630472	0.0720206	0.0537699	0.0464876
RP23-393I12.5	1.44639	1.40809	2.01922	0.718983	0.715313	0.175097	0.261452	1.46928
RP23-44N5.3	0.061741	0.318776	0.14545	0.0690539	0.117774	0.0336341	0.0753327	0.06513
RP23-44N5.4	0.140292	0.155644	0.180273	0.0998511	0.170299	0.111164	0.155614	0.0807233
A430106G13Rik	0.157278	0.129189	0.129681	0.0439768	0.131257	0.0428395	0.0239877	0.0207389
RP23-44N5.7	0.291795	0.766981	0.384952	0.0652714	0.278307	0	0.142412	0.307812
Ptprc	0.00236028	0.00720105	0.00333622	0.000659961	0.00337676	0.00128579	0.00719969	0.00124492
Nek7	0.775674	0.930809	0.778019	0.737335	0.834666	0.810231	0.815032	0.774243
RP23-209N14.3	0.138551	0.0780387	0.026112	0.0309924	0.0264293	0.0603818	0.0676207	0.0584625
RP23-209N14.4	0.21838	0.290422	0.0857436	0.0407077	0.0867854	0.118965	0.199841	0.0575917
Lhx9	0	0.80705	0.58211	0.292919	0.00543026	1.20341	0.746781	0.300298
2310009B15Rik	2.47533	1.69464	2.35833	2.18728	2.73917	2.44362	2.41953	2.09185
Dennd1b	0.0818492	0.0562285	0.0978143	0.0578726	0.078963	0.0444174	0.0788227	0.0469754
RP23-114L12.3	0.398609	0.392903	0.319276	0.111456	0.171082	0.065144	0.0729539	0.210245
RP23-114L12.6	0.0476136	0.15644	0.201904	0	0.158944	0	0.0290477	0.150682
Gm16304	0.430153	0.969132	0.567481	0	0.328215	0.374929	0.419878	0.272259
RP24-260D21.1	0.32914	0.261444	0.310157	0.0849521	0.0965925	0.0551701	0.123569	0.0801248
Crb1	0.000744737	0.00209736	0.00245624	0.00166589	0.00355155	0.00324563	0.00499776	0.00235685
Zbtb41	2.17654	1.91871	1.8666	1.82393	1.72752	1.56592	1.87304	1.59872
Aspm	2.06631	1.72987	2.00778	2.15383	1.61217	1.55376	1.56231	2.16901
RP23-13N24.1	0.827478	0.456937	0.917356	0.925489	1.1142	0.636392	0.950249	1.23233
Cfh	0.0900778	0.107278	0.108954	0.0067666	0.0615502	0.110593	0.0943237	0.0553115
Kcnt2	0.0222014	0.0165707	0.0509304	0.0130261	0.0138853	0.0118962	0.0357484	0.0190048
RP24-351P4.1	0.0395766	0.0185762	0.093235	0.0221321	0.0188736	0	0.048289	0.041749
RP23-310C14.2	0.40935	0.128092	0.25716	0.152612	0.260285	0.297331	0.332977	0.28788
Gm5835	3.14835	2.21663	1.97785	3.05176	2.90272	2.74416	2.49693	1.54988
Cdc73	0.655686	0.597508	0.738429	0.743366	0.619275	0.526205	0.665	0.634319
B3galt2	0.0143199	0.0313665	0.02249	0	0.00455266	0.0260031	0.0116482	0
Gm6397	0.187044	0.117058	0.235008	0.139466	0.237863	0.0679295	0	0.0657703
Glrx2	1.44408	1.45501	1.69017	1.00527	1.42495	1.44497	1.63282	1.2073
Trove2	3.29416	2.96393	3.56024	3.26489	3.19264	2.62001	3.06397	2.75058
Uchl5	2.00244	1.58788	1.76018	2.37281	2.10969	1.99669	2.25759	2.21239
Gm29170	1.47165	1.44973	1.93463	0.955064	1.85417	1.30647	1.5296	0.862462
Rgs2	5.97811	4.84727	6.62208	3.35082	7.04491	5.95673	6.40133	3.62646
Rgs1	0.0383459	0.00899928	0.00903356	0	0.0640033	0.031334	0	0.0101127
Gm7266	0.164821	0.30945	0.310629	0.184343	0.314404	0.538728	0	0.347736
Gm5263	0.332938	0.208363	0.209157	0.868871	0.211698	0	0.135411	0.234142
Brinp3	0.00440965	0.00475281	0.0115425	0.000182665	0.00373849	0.00729559	0.00976441	0.000861426
Gm15583	0.246691	0.0356278	0.0894089	0	0.235288	0.144725	0.277844	0.0200179
Pla2g4a	1.27793	0.392604	0.761513	0.774317	1.09634	0.300835	0.688612	0.847146
Ptgs2os	0.0238856	0.00996556	0.0150053	0.0148415	0.037969	0	0.00647639	0.0111985
Ptgs2	0.966804	0.152535	0.168428	0.454335	0.922113	0.106221	0.16852	0.317104
Gm15453	1.43508	0.808306	0.270462	1.28405	0.821244	1.25084	0.700399	1.36247
BC003331	1.52979	1.78428	1.44945	1.2891	1.47706	1.79916	1.38585	1.36617
Tpr	3.81121	3.36099	3.55842	4.11524	2.94651	2.87034	3.16322	3.51232
Prg4	0.011924	0.0223873	0.0112363	0.00444545	0.0151637	0.0216525	0.014549	0.00838569
Ska2l-ps	0.741924	0	0.174783	0.829801	0	0.202086	0.452626	0.195662
Hmcn1	0.0199341	0.0568645	0.0920287	0.0547873	0.0166544	0.0500033	0.058072	0.0728654
Gm20631	0.00252492	0.00118513	0.00277584	0	0	0	0	0.00044392
Gm10138	0.556179	0.577655	0.535252	0.55588	0.541756	0.773578	0.75081	0.724023
Ivns1abp	16.8564	19.6067	20.7762	23.696	17.4655	22.032	21.113	20.7541
Swt1	0.519497	0.504138	0.494698	0.443739	0.38886	0.571974	0.488098	0.423149
Trmt1l	1.73781	1.70523	1.73715	2.01154	2.12063	2.15547	2.2685	1.87589
RP24-167M10.4	0.710705	0.359247	0.283341	0.24458	0.338926	0.416947	0.366876	0.346023
Rnf2	4.69746	4.00514	4.67634	4.56028	4.86476	4.55045	5.19435	4.89316
RP24-395F2.1	0.0879625	0.165149	0.186501	0.122977	0.0629223	0.215634	0.187822	0.0231977
Gm19503	1.66469	2.865	2.09157	4.34436	3.70472	2.41829	2.36968	3.80481
Fam129a	0.0101591	0.0286105	0.168155	0.283072	0.0151662	0.0413868	0.113716	0.451501
2810414N06Rik	0.307209	0.38109	0.382541	0.269969	0.36626	0.585745	0.388226	0.324073
Edem3	1.63973	1.69959	1.7136	1.5469	1.41439	1.46447	1.41706	1.58647
1700025G04Rik	0.437527	0.2264	0.346041	0.358711	0.435469	0.197148	0.315796	0.397129
Tsen15	3.35589	2.77025	3.04434	3.28187	3.59886	3.50169	3.13211	2.64186
Colgalt2	0.0558576	0.0157872	0.0390525	0.0275422	0.0458284	0.00588949	0.0381077	0.0285115
Rgl1	0.550915	0.360141	0.573192	0.298387	0.576339	0.328748	0.609044	0.461829
Gm7278	0.523189	0.446493	0.71711	0.106392	0.0907279	0.0518205	0.464265	0.15052
Gm28792	0	0	0.0243465	0	0	0	0.00394055	0.00681373
Arpc5	20.9359	18.984	25.8195	16.8935	22.1565	19.9659	27.6803	20.3553
Ncf2	0.0398111	0.0492638	0.0323993	0.0222633	0.0379708	0.0453466	0.0287035	0.0171803
Smg7	1.78917	1.5577	1.82265	1.89218	1.6755	1.45869	1.48011	0.927639
Gm28791	1.12353	0.703138	0.988144	0.502641	0.428636	0.530446	0.182781	0.355559
Nmnat2	0.00567504	0.0087522	0.00687564	0.00226686	0.00386622	0.00706638	0.00494596	0.0149664
Lamc2	0.140094	0.14329	0.263043	0.300513	0.116667	0.101378	0.206652	0.279025
Lamc1	4.63571	2.69823	3.28493	4.60856	3.91162	1.75982	2.62511	4.97962
RP24-571N3.1	0.159491	0.262014	0.413304	0.0891912	0.304237	0.0868847	0.0486505	0.441646
Gm8818	0.190978	0.05976	0	0.427197	0.3643	0	0.155347	0
Shcbp1l	0.00728743	0.0091214	0	0.00815059	0.00231685	0.00529321	0.0029639	0.0102499
Dhx9	2.5882	2.13771	2.35435	2.79671	1.99873	1.5987	1.75725	2.66201
Npl	0.0962781	0.101014	0.0787174	0.0918463	0.0972292	0.154261	0.108835	0.109031
Gm6652	0.186869	0.0584743	0.234788	0.139335	0.415872	0.33933	0.456013	0.0657088
Rgs8	0.042235	0.0938335	0.103477	0.0094475	0.0389398	0.0521514	0.108218	0.0252469
Rgs16	0.260159	0.757093	0.845781	0.625593	0.583112	0.496035	0.888805	0.946815
Rnasel	0.427565	0.883027	0.513174	0.156047	0.527994	0.671793	0.593079	0.199405
Gm28512	0.769799	2.09568	1.95858	0.344392	1.0279	1.34194	0.939264	0.487233
Rgsl1	0.00102821	0.0038609	0.00387561	0	0.000980676	0.00336076	0	0
Teddm2	0.0197059	0.0160324	0.0173314	0.0117547	0.016289	0.017176	0.0176323	0.00831504
Glul	2.32195	2.95318	2.22653	3.47279	2.80562	3.79102	2.73341	3.15334
Zfp648	0.044372	0.111078	0.0696881	0.0165426	0.0423209	0.0161148	0.198514	0.0156026
Cacna1e	0.00741706	0.00721593	0.00648096	0	0.00655971	0.00337935	0.00246814	0.000426774
Gm9530	0.0167989	0.00315399	0.00949803	0.0187887	0.0256358	0.0439268	0.0245965	0.0248095
Ier5	16.0217	19.8502	15.5	33.1782	18.0154	14.8863	16.5718	24.0219
Mr1	1.03953	1.25101	1.25578	1.41424	0.88745	1.09545	0.902413	2.22194
Stx6	2.23791	2.33048	2.26969	2.6458	2.28189	2.60813	2.34681	2.64716
RP24-290D14.2	0.79406	1.06489	0.641368	0.507493	1.19013	0.741554	0.553637	0.478656
BC034090	0.499829	0.512224	0.400351	0.656862	0.433024	0.471965	0.322719	0.531659
Xpr1	0.328911	0.243483	0.320125	0.234911	0.260825	0.148462	0.255697	0.245354
Gm5532	0.0477673	0.0538097	0.00900246	0.0427401	0.0455592	0	0.0233131	0.0100779
Acbd6	0.304421	0.26982	0.283095	0.301902	0.275569	0.251614	0.265921	0.29002
Qsox1	1.32417	1.10061	1.22056	1.51131	1.21126	0.87586	1.13736	1.68651
Cep350	0.281837	0.263599	0.291015	0.231625	0.213859	0.228463	0.225454	0.283619
RP24-310B3.1	0.0560502	0.052617	0.0528175	0	0	0.30534	0	0.0591269
Tor1aip1	1.31166	1.14897	1.16909	1.48104	1.1315	1.1196	1.20031	1.50925
RP24-321N12.1	0.844663	0.710329	0.480884	0.570763	0.251756	0.364277	0.450891	0.445514
Tor1aip2	5.06303	4.67444	5.09171	5.83858	5.42122	5.29295	5.62153	5.22968
Fam163a	0.0319885	0.0130772	0.0301435	0.000577055	0.0300177	0.00618345	0.0365124	0.00598691
Tdrd5	0	0.00646181	0.009081	0.00461925	0.00131305	0.00149993	0	0.00871354
Axdnd1	0	0.0019204	0.00192772	0.00381335	0.000650379	0.00148589	0.00166403	0.000719332
Gm2000	14.2474	15.4865	13.9909	19.1219	17.8799	19.1176	13.724	13.6056
Soat1	1.93723	2.66949	2.02329	1.80482	1.74821	2.1223	1.78786	1.64162
RP24-228M19.3	0.129952	0.341579	0.195932	0.0581379	0.297469	0.0566344	0.15856	0.0822514
Csnk2a1	26.5899	19.9171	21.6019	25.527	24.5465	19.5597	23.8041	20.6861
Abl2	0.171637	0.130827	0.188693	0.201811	0.139217	0.148642	0.155723	0.114515
RP23-363M8.2	0.168412	0.231064	0.231945	0.202849	0.123559	0.0705727	0.0158067	0.191323
Tor3a	0.211909	0.217014	0.242045	0.283693	0.177615	0.23088	0.231136	0.291281
Fam20b	2.41531	1.86661	2.24506	2.87218	2.42581	1.58321	2.18171	2.75574
Gm15428	1.40396	1.12968	0.944987	2.69186	1.91294	0.437041	0.489436	2.32732
Ralgps2	0.650834	0.35163	0.453024	1.0512	0.598244	0.304205	0.472027	0.892942
Gm28693	0.151508	0.0237046	0.0951796	0.0847266	0.024084	0	0.0308101	0.346286
Angptl1	3.14662	0.0971671	1.62469	3.78062	2.47934	0.0451094	2.01708	2.98865
RP24-444I15.1	0.428459	0.212937	0.118749	0.479209	0.3125	0.0823793	0.184511	0.505152
RP24-444I15.4	0.0844378	0.0475595	0.111395	0.0188878	0.0805346	0.0551981	0.0206052	0.0890727
4930439D14Rik	0	0.349212	0.701085	0.624089	0.532203	0	0.45389	1.56967
Rasal2	0.0540069	0.0543041	0.0504396	0.0408061	0.0396058	0.0475964	0.0357303	0.0440579
RP24-227F14.5	0.0492512	0.115586	0.162437	0.0550848	0.0234873	0.0268301	0	0.077932
RP24-227F14.1	0.555823	0.678311	0.419013	0.186497	0.344584	0.393628	0.237364	0.293167
2810025M15Rik	2.77026	2.11693	2.34784	3.99579	2.77915	2.37412	2.59691	3.58163
BC026585	0.263919	0.464307	0.268961	0.185853	0.337489	0.451553	0.236146	0.243347
Sec16b	0.139226	0.420462	0.145434	0.167787	0.117349	0.356294	0.129052	0.0865269
Brinp2	0.00239832	0.00844282	0.00903999	0.00268239	0	0.0163314	0.010242	0.0088549
Astn1	0.0115187	0.0197292	0.0356098	0.0108489	0.0121427	0.00638501	0.0498068	0.012151
Pappa2	0.000247756	0.0183738	0.0635029	0.0227223	0.00070891	0.00674839	0.0532043	0.0185563
Gm4953	0.276297	0.518747	0.650904	0.309024	0.263525	0.451548	0.842804	0.437195
Rfwd2	1.13116	1.09765	1.25581	1.31745	1.17745	1.18398	1.23222	1.2231
RP23-375F6.4	0.420849	0.504813	0.616896	0.156899	0.245297	0.331156	0.34233	0.394622
RP23-145H3.3	1.15727	0.835682	0.922752	0.59739	0.594341	0.387961	0.868944	0.469537
Tnr	0.000979326	0.000306447	0.000615228	0	0.00140108	0	0.000597458	0
4930523C07Rik	0.135681	0.164011	0.348537	0.0540485	0.0673634	0.192378	0.29935	0.135286
Tnn	0.718806	0.00455931	1.40229	0.0162962	0.654079	0.0105832	1.26342	0.174195
Mrps14	11.8335	10.138	10.9165	11.8431	13.1494	10.8588	13.5508	11.0793
Cacybp	21.0257	19.6069	18.8695	26.0534	24.1576	23.7502	22.4456	24.2922
RP23-71J17.5	0.355513	0.367111	0.234506	0.318098	0.576435	0.735945	0.477154	0.300022
Rabgap1l	0.0569554	0.0540113	0.058808	0.036197	0.0480163	0.0347554	0.0516603	0.0387901
RP24-540L1.1	0.000372522	0.000349705	0.00175518	0	0	0.000405872	0.00045453	0
RP24-540L1.2	0.0617467	0.266637	0.209467	0.0690603	0.0353354	0.174913	0.105476	0.0390816
RP24-546N2.4	0.529313	0.298135	0.149635	0	0.100969	0.0576699	0.129167	0
RP24-546N2.2	0.209575	0.232508	0.323161	0.0639268	0.163544	0.0415157	0.139479	0.261275
RP24-546N2.1	0.14609	0.0822848	0.0825982	0.163393	0.222938	0.127334	0.10695	0.0308217
RP24-400M20.1	0.0332772	0.0780972	0.0156789	0.0186094	0	0	0.0203014	0.0175519
Gm6177	0	0.134718	0.135231	0.321012	0.136874	0.156355	0.525299	0
Rc3h1	0.532235	0.603573	0.508859	0.471441	0.502074	0.457133	0.45624	0.429284
RP24-188H2.3	0.10916	0.307421	0.240016	0.162786	0.312342	0.237865	0.133191	0.038384
RP24-188H2.4	0.143199	0.268856	0.13494	0.240241	0.0682898	0.312038	0.174723	0.0755298
RP24-188H2.5	0.335079	0.471832	0.508713	0.124923	0.301835	0.30423	0.204422	0.157099
Serpinc1	0.00488215	0.0137493	0.00690085	0.00546042	0.00232823	0	0.0119138	0.0283258
Zbtb37	0.364984	0.413111	0.422546	0.249594	0.274511	0.284041	0.30537	0.303614
RP24-297J20.5	0.380936	0.286082	0.861517	0.426056	0.290662	0.249023	0.464796	0
Gas5	48.2142	58.0603	51.8803	47.3042	54.6704	61.7642	56.8152	40.3166
Dars2	1.26498	1.21661	1.08555	1.94258	1.18749	1.25271	1.16502	1.85089
Cenpl	2.4163	1.54994	2.28086	3.06532	2.34824	2.02997	2.56765	2.64984
Klhl20	0.913851	0.854977	0.861144	0.982383	0.824493	0.777019	0.889008	0.895621
Ankrd45	0.215517	0.168597	0.261757	0.43388	0.125617	0.117405	0.204526	0.270291
4930469G21Rik	0.0140008	0.0131432	0.0131933	0.0313182	0.0133536	0.0152541	0	0.0295386
Prdx6	19.6819	15.8763	18.0722	28.7385	20.8706	20.2943	18.6676	23.8548
Gm15429	0.160195	0.300765	0.100637	0.179169	0.203719	0.0581786	0.130307	0
RP24-75E15.1	0.0419054	0.236031	0.118465	0.140607	0.0399682	0.0456568	0.153391	0.0442056
Suco	1.9701	1.76583	1.62234	1.89974	1.62947	1.29603	1.44335	1.44735
RP24-75E15.4	0.110703	0.103922	0.0521589	0.123815	0.158378	0.120613	0	0.0583896
4930558K02Rik	0	0.00166469	0	0.00396669	0.00338267	0.00772823	0.00216368	0
Pigc	12.0356	18.3158	13.2465	10.3588	14.1846	17.2792	13.1172	12.3987
RP24-499I2.1	0.00459971	0.00431796	0.00541802	0.00128613	0	0	0.00280614	0
Dnm3	0.0146455	0.0523451	0.0283614	0.0121725	0.0140967	0.0385009	0.0155744	0.0123312
2810442N19Rik	0.254217	0.130171	0.299444	0.12924	0.143275	0.169962	0.246735	0.109707
RP24-153N24.3	0	0.136408	0.0342319	0	0.0346479	0.0791585	0.0443242	0
Dnm3os	5.09046	9.62041	8.58053	6.45441	6.77798	9.88427	9.08089	6.19398
Mettl13	3.42182	3.6423	3.15187	3.29205	2.70681	3.39686	2.82462	3.12209
Vamp4	2.08137	2.00858	1.64506	1.42855	2.14077	1.81569	1.77741	1.72109
Prrc2c	1.59911	1.72853	1.73781	1.35445	1.31874	1.61344	1.26702	1.57121
Gm27616	2.14799	7.05747	6.0723	2.40241	4.09739	4.68056	5.2417	2.26589
Fmo4	0.00640759	0.0511284	0.00603802	0	0.00611139	0	0	0
Fmo1	0.163553	0.23452	0.118554	0	0.133708	0.135115	0.129384	0.0682539
Fmo2	0.00545599	0.0665834	0.0514131	0	0	0.0326943	0.0599137	0.0345329
Prrx1	0.00582476	1.18108	0.171068	0.054289	0.00740733	1.29039	0.228609	0.117769
Gm20471	0	0.0747603	0.00938065	0	0	0.0216919	0	0.0105012
Gm26523	0	5.80685	0.308592	0.0813931	0	2.02185	0.0443969	0.345456
RP24-485J8.3	0	0.468335	0.0829623	0	0	0.319739	0	0
Gorab	2.17924	2.75878	2.65223	2.60806	2.16991	3.19801	2.84087	2.20152
Rpsa-ps1	0.451442	0.353158	0.283603	0.252457	0.215287	0.245928	0.183607	0.0793703
Kifap3	0.821657	0.939503	0.933501	0.761935	0.77213	0.855122	0.941688	0.740091
Scyl3	1.22297	1.15286	1.08733	1.10742	1.0493	1.22931	1.08949	1.23882
BC055324	0.873227	0.722395	0.86272	1.20556	0.839368	0.881532	0.948925	1.09244
Mettl18	2.29125	2.81476	2.58559	3.32194	2.85982	3.05111	2.6921	3.07349
F5	0.000972949	0.0118736	0.00183367	0	0.00278392	0.00318015	0.0035614	0.00410542
Slc19a2	1.61793	1.71776	1.85104	2.12863	1.59755	1.55408	1.66083	2.12805
Ccdc181	0.825422	0.856427	1.15137	0.862453	0.792445	0.828317	0.934246	0.532749
Blzf1	1.92358	2.42064	2.29861	1.86513	2.007	2.37058	1.98419	2.29126
Nme7	0.210821	0.223641	0.212752	0.298782	0.232449	0.234039	0.252975	0.281804
Atp1b1	0.523399	1.64761	1.33492	0.0806231	0.875849	0.945872	1.65965	0.204982
Dpt	0.00241067	0.00905206	0.0658774	0	0.00229924	0.0157589	0.0352963	0.033059
Sft2d2	3.11721	2.87029	3.95506	2.45643	3.76615	2.2341	4.06615	2.00584
Tiprl	3.77267	3.41004	3.73791	3.37864	3.97352	4.11922	3.99162	4.07641
RP23-187M7.5	0.742353	0.670584	0.435561	0.516968	0.454212	0.27469	0.375982	0.280734
Gpr161	1.60683	1.08032	1.70874	1.8573	1.44638	0.846042	1.41202	1.42727
Dcaf6	0.130874	0.137563	0.169513	0.0859038	0.0968714	0.0798285	0.128241	0.101278
RP24-323I23.1	0.129969	0.142343	0.204122	0	0	0.0708023	0.132151	0.0914024
Mpc2	2.53057	2.56695	2.78714	2.18607	2.48767	2.53499	2.62964	2.61144
RP24-323I23.2	0.128921	0.181536	0.0607426	0	0.184442	0	0.157302	0.135998
Mpzl1	8.19397	10.16	8.70194	6.86326	7.82721	8.64966	8.07315	8.51422
RP23-469D21.6	0.16879	0.316902	0.159055	0.0943912	0.0804937	0.1839	0	0.0890275
Rcsd1	1.8763	2.15081	1.6639	1.65575	1.79158	2.56968	1.34252	1.59499
Creg1	3.2597	5.16313	3.77177	3.12405	3.12549	5.25197	3.35188	4.45928
Gm16565	0.0160607	0.0603078	0.0681047	0.0269445	0	0.131239	0.0293945	0.0423557
Cd247	0.000751587	0.00634996	0.00637415	0.00168122	0	0.00491323	0.00183409	0.000792843
Pou2f1	0.174308	0.157268	0.191631	0.204702	0.117761	0.11342	0.154784	0.13995
Dusp27	0.433869	0.180553	0.373018	0.340181	0.375417	0.326511	0.196471	0.311414
Gpa33	0.00183579	0.00517002	0.00345981	0	0.00525277	0.00200013	0.00223992	0
Mael	0	0.00832432	0.00334241	0	0	0	0.0129835	0.00748338
Ildr2	0.0860443	0.311129	0.164165	0.085543	0.0678824	0.354156	0.181458	0.0930085
RP24-229G16.1	0.32641	0.245133	0.215309	0.0730144	0.311321	0.355631	0.23896	0.137731
Tada1	2.09978	2.08736	2.21628	2.32797	2.30443	2.65739	2.27673	2.52456
Gm15853	0.407264	0.669056	0.383775	0	0.0971094	0.554654	0.496919	0.429619
Pogk	5.27087	3.15009	4.76054	4.99822	4.8687	3.05244	4.36472	4.57506
Gm16418	3.52523	6.2509	3.69101	4.81895	5.97737	4.69433	4.30127	6.19789
Gm16701	0.0523076	0.220967	0.0739361	0	0.0997793	0.0854855	0.127645	0.0551789
Fam78b	0.0392629	0.0570255	0.0628274	0.0314851	0.043807	0.0419707	0.0524257	0.0195368
Uck2	1.6637	1.20939	1.63508	2.89492	1.79328	1.41758	1.88161	1.8574
RP23-79H24.4	0	0.039166	0.0393152	0.0155544	0.039793	0.0151522	0.0169687	0.0586823
Tmco1	2.34357	2.71523	2.1986	2.18478	2.44363	2.89061	2.46595	2.5024
Gm25911	32.6885	35.2323	43.3526	32.498	50.8076	36.9339	91.5867	39.5914
Aldh9a1	3.88227	4.1131	3.52299	4.05692	4.10015	4.6485	3.80794	3.61424
Mgst3	2.10645	1.24304	1.42275	1.12691	2.01779	1.11435	1.48565	1.67298
Lrrc52	0	0.0088829	0.0059445	0.0141111	0	0	0.0115456	0.0166365
Rxrg	0.0371376	0.101557	0.0882498	0.0884905	0.0693016	0.124905	0.189133	0.0953853
Lmx1a	0.00459214	0.0101893	0.0129818	0.0168089	0.00199085	0.00818711	0.00458432	0.0145326
Pbx1	0.516262	0.54497	0.527595	0.4377	0.58495	0.453508	0.492298	0.401155
RP24-93F24.2	0.826931	0.628417	1.1503	0.220209	0.488246	0.386126	0.144139	0.290774
RP24-93F24.1	0.380668	0.522283	0.855392	0.163753	0.0558571	0.0957107	0.21437	0.061779
Gm27264	0.951252	0.892985	3.58555	6.38354	0.907279	2.07282	2.32132	2.00694
Gm5265	0.390543	0.366622	0.368018	0.436802	0	0	0.238259	0.617971
Nuf2	2.0018	1.64801	1.76283	2.85194	2.09489	1.97545	2.05236	2.86585
Rgs5	1.73935	3.4517	0.999297	0.785169	1.53449	3.31501	0.761835	1.46891
Rgs4	0.648055	5.7997	0.681923	0.217444	0.700511	9.0377	0.896147	1.29889
Hsd17b7	2.37547	2.51229	1.87547	1.79138	1.89504	1.83341	1.77698	2.47022
3110045C21Rik	0.824822	0.795226	0.462148	1.27158	0.978051	1.0201	0.571199	0.846581
Ddr2	1.28169	1.68626	1.22363	1.04729	1.08391	1.19836	1.13782	1.67521
Uap1	1.73432	2.10894	1.82242	2.14725	1.87149	2.23893	2.1604	2.19329
RP23-124N16.3	0.0584615	0.219522	0.165269	0	0.390313	0.0636951	0.213994	0.246682
Uhmk1	3.37831	2.93246	3.44899	4.26305	3.01986	2.07971	2.86508	2.39075
Gm6345	0.118203	0.0739751	0.222771	0.0440679	0.0375796	0.0858565	0.144224	0.290946
Gm7694	3.15213	2.00601	4.00415	4.05659	3.10793	2.28359	3.44645	3.25606
Nos1ap	0.0626013	0.0531078	0.0736292	0.0630146	0.0579384	0.0406707	0.0645007	0.0579663
1700015E13Rik	0.0801778	0.05645	0.0944418	0.0896745	0.152943	0.0655166	0.0978282	0.169158
RP24-212P5.2	0.344419	0.107774	0	0.770428	0	0.500336	0	0.121108
Olfml2b	1.7475	1.92803	6.06035	1.72866	1.51399	1.37106	4.95034	2.34283
Atf6	0.240063	0.294346	0.295467	0.247492	0.24571	0.279791	0.267505	0.230414
Gm9929	0.071293	0.0621457	0.0479865	0.0455642	0.0679974	0.0443859	0.0434937	0.0322313
Dusp12	1.76395	1.80125	2.02696	1.83682	1.79844	2.01223	1.84191	1.57495
Gm26620	0.65282	0.766041	0.922752	0.45634	0.778303	1.06689	0.497833	0.430409
Gm2962	1.39138	1.49275	0.561915	1.55619	1.13748	1.51594	2.18274	2.51616
Fcgr2b	0.00371376	0.0104588	0.00349956	0	0.00708417	0.0323698	0.0226565	0.00391761
Fcgr3	0.0241943	0.0408823	0.0364782	0.0324721	0.0415367	0.094897	0.10037	0.0255224
1700009P17Rik	0.0306174	0.014371	0.0240429	0.0228292	0.038936	0.00555972	0.00622625	0.043064
Sdhc	6.44057	5.45933	5.51494	6.69185	6.34879	6.58071	6.13906	6.899
Pcp4l1	1.34877	0.480922	1.541	2.06209	1.04625	0.274352	1.59625	2.51281
Nr1i3	0.00989268	0.0278602	0.00932211	0.0110644	0.0188708	0.0215566	0.0120705	0
Tomm40l	1.41305	1.08619	1.29296	1.66059	1.3868	1.19371	1.19939	1.59864
Apoa2	0	0.518943	0	0.168622	0.143795	0.273769	0.429226	1.90848
Fcer1g	0.180605	0.169542	0.27492	0.0310764	0.185507	0.438955	0.203412	0.234484
Ndufs2	12.3792	10.3961	11.2364	13.0573	12.5444	12.4432	12.2643	13.4878
Adamts4	1.77289	3.16339	1.61536	1.29762	1.3055	2.01682	1.1134	1.69144
B4galt3	5.11979	6.62397	5.96136	6.05504	6.18851	7.0693	5.49229	6.58793
Ppox	12.969	14.6769	16.0611	14.3474	15.1807	16.8247	15.3705	12.2749
Usp21	18.9873	17.8139	20.0301	21.1993	19.2545	20.9511	21.2052	21.7955
Ufc1	7.08028	6.02741	6.79817	8.24166	7.2543	7.27621	7.41918	8.49088
Rpl27-ps1	0.327212	0.921508	0.770849	0.914922	2.49669	0.534757	1.39736	0.51776
RP23-395H6.2	0.155244	0.560518	0.180049	0.240413	0.364474	0.455381	0.291414	0.390517
Dedd	0.504987	0.583089	0.485379	0.497025	0.510542	0.467666	0.616156	0.538034
Nit1	3.8882	3.84645	3.87754	3.76371	4.06601	3.87534	4.16975	3.4027
Pfdn2	3.79408	3.56629	3.62145	3.98032	3.95065	3.78659	4.17476	4.0644
RP23-191A19.1	0.103317	0.145483	0.0973579	0	0.0985408	0.112566	0.126061	0
Klhdc9	0.509599	0.318923	0.320138	0.823274	0.297026	0.27761	0.379978	0.328516
Pvrl4	0	0.0101371	0.125501	0.00805175	0.0171657	0.0235306	0.0746628	0.0873335
Arhgap30	0.0280776	0.0175719	0.00881941	0.00697851	0.0119021	0.0475863	0.0152261	0.0131639
Usf1	7.63772	7.27369	7.58191	7.54354	8.42846	9.6466	8.20869	8.43379
Tstd1	0.314942	0.633537	0.720744	0.301924	0.429119	0.931369	0.274481	0.37969
Gm26641	0.009423	0.0132687	0.0133193	0	0.0179748	0.035933	0.0344922	0.00994024
F11r	0.777364	2.06454	0.915661	0.795152	0.685119	1.79844	1.12559	1.92033
B930036N10Rik	0.244324	0.141144	0.230232	0.441425	0.394358	0.143336	0.229315	0.337038
Alyref2	3.03623	3.98052	3.15709	2.81036	3.29531	4.67688	3.83237	2.92678
Gm9765	0.27597	0	0.222903	0	0.0752037	0	0.14431	0.0415884
Itln1	0.0930645	0	0.164432	0	0.133144	0	0.132477	0.0654486
Ly9	0.00354454	0.00332742	0	0	0.00338068	0.0154474	0.00864966	0
RP23-145F9.2	0.498784	0.117058	0	0.557863	0.118932	0.271718	0.304293	0.131541
Tma7-ps	11.3268	17.3994	16.8188	20.3462	18.0053	20.194	18.0082	23.1729
Cd84	0	0	0.00614915	0	0	0.00426582	0.00159241	0.00137674
Vangl2	2.02544	2.09925	2.13464	2.17322	1.85325	1.99823	1.83871	2.11873
Ncstn	11.8082	13.5768	11.8263	10.9613	11.3569	13.0468	11.4593	13.2139
Copa	16.3855	19.3883	17.821	18.0868	16.753	19.09	16.5714	17.9856
RP23-244J9.1	0.404788	0.569991	1.33505	0	0	0.441026	0.987797	0.213504
RP23-244J9.2	0.240475	0.316044	0.226606	0.107583	0.0917437	0.288204	0.146707	0.10147
Pex19	14.3049	13.8588	12.6938	19.2649	15.685	16.6956	14.5422	16.0279
Gm10171	0	0.299086	0.400301	0.237559	0.303873	0.462831	0.647897	0.11203
Dcaf8	6.52932	6.33638	6.42978	5.98739	6.81428	6.98927	6.29264	5.87833
Pea15a	11.2477	15.1247	10.107	7.52434	12.6628	15.1347	10.7001	10.5057
Casq1	0.914629	0.225619	0.591361	0.112003	0.865981	0.152749	0.521332	0.197192
Igsf8	0.82262	1.06759	0.850644	0.83816	0.796597	0.971056	0.866906	0.868982
Atp1a2	0.346139	0.607183	0.247608	0.149769	0.351827	0.597347	0.209628	0.127932
Pigm	7.141	6.37256	6.45499	6.68527	6.25594	6.3683	6.58318	6.27748
Slamf9	0.165589	0.194308	0.195049	0.208353	0.0987093	0.180413	0.126277	0.174679
Igsf9	4.08721	3.20775	4.93092	5.23371	4.35165	3.06921	4.85861	4.05262
Tagln2	7.84559	4.77363	5.27956	9.26236	6.20112	5.37215	5.10767	9.62688
RP24-144H23.5	0.256435	0.0401213	0.161097	0.33461	0.203818	0.0931306	0.0521478	0.135256
Cfap45	0.0398426	0.0548565	0.0150179	0.0475326	0.0481344	0.0173638	0.0324091	0.0364257
4933439K11Rik	0.00333005	0.0187564	0.0251039	0.0409693	0.0254089	0.0145126	0.0243788	0.0140514
Fcrl6	0	0.0105786	0	0.0126036	0	0	0	0.0832119
Dusp23	1.57532	1.87698	1.91267	3.15111	1.44471	2.4755	1.84819	2.23703
Gm10075	0.442443	0.103836	0.104231	0.123712	0.316493	0.361538	0.134961	0.350047
Crp	0.00197332	0.00509423	0.000464876	0	0.000941049	0.00644992	0.000601931	0.00156123
Ackr1	0.107169	0.637162	0.336626	0.319634	0.136287	0.311368	0.261522	0.226103
Cadm3	0.0309377	0.136138	0.0655951	0.0389274	0.0258191	0.117976	0.0448262	0.0632321
Aim2	0.0179246	0.0113987	0.0103524	0.0737238	0.0115812	0.0239391	0.011288	0.0109791
Pydc3	0.016164	0	0.00507725	0	0.00256947	0	0	0
AI607873	0.0217382	0.0272089	0.0273125	0	0	0.00789474	0	0.0038219
Ifi204	0	0.101796	0.0894107	0	0.00323204	0.0110761	0.0454814	0
Mndal	0.00234268	0.000733063	0.00294342	0	0.000744797	0.000850802	0.0038112	0.000823759
Mnda	0	0.00748566	0.00751418	0	0	0	0.0243238	0
Ifi203	0.0209348	0.0252675	0.0732731	0	0.00285244	0.00977526	0.0875774	0.0063097
Ifi202b	0	0.00309819	0.0155499	0	0	0	0.00805376	0.0104445
Spta1	0.00703942	0.00413015	0.00165835	0.0019683	0.0016785	0.0201327	0	0.00371291
Fmn2	0.011205	0.00389581	0.0140783	0.0162454	0.010885	0.00429545	0.0086081	0.0107256
Grem2	0.0703438	0.0362128	0.0833929	0.0837516	0.0728635	0.0173061	0.0885981	0.0478743
Rgs7	0.00921813	0.00475942	0.0110029	0.00343666	0.00923161	0.00284562	0.0103101	0.0025931
Fh1	5.21398	4.12998	4.38169	5.95538	5.12883	4.5176	5.04312	5.68649
Kmo	0.00638195	0.00449328	0.00300693	0.0053534	0.0045652	0.00173832	0	0.00673226
Opn3	0.24788	0.152386	0.208778	0.370472	0.311742	0.219881	0.192711	0.330908
Chml	2.80896	1.69661	2.31865	3.61658	3.37485	1.61325	2.35131	2.29702
Exo1	2.10843	1.1549	1.70463	3.26342	1.88359	1.64683	1.79488	2.25619
Pld5	0.00276557	0.0115829	0.00601399	0.0014276	0.00263773	0.00648986	0.00778704	0.00179531
B020018G12Rik	0.249019	0.0935063	0.234656	0.557028	0.475015	0.271312	0.303838	0.420301
Cep170	1.77039	1.7428	1.77206	2.10419	1.56219	1.55989	1.56604	1.57582
RP23-440J24.4	0.175786	0.198022	0.132518	0	0.100596	0.153218	0.0857933	0.111261
Sdccag8	0.074426	0.116952	0.0710482	0.0828795	0.0814791	0.107531	0.0777809	0.0774873
RP23-293I7.1	1.97005	0.739751	2.04207	2.64407	1.31529	1.07321	1.20187	0.831275
RP23-293I7.4	0.368396	0.259373	0	0.103008	0.175683	0.401376	0.449495	0
RP23-293I7.7	0.0602876	0.0565948	0.0852157	0.134857	0.0287504	0.0328423	0	0.0953953
Akt3	0.0771771	0.0669373	0.0874818	0.0697428	0.0789435	0.0661113	0.0692605	0.0598802
RP23-268A12.1	0.0351201	0.164844	0.198567	0.0785598	0.133986	0.0382641	0.0857028	0.0740957
RP23-268A12.2	0.0869858	0	0.0409844	0	0.0829648	0.142159	0.159202	0.0458803
RP23-268A12.3	0.204885	0.288503	0.193068	0.0572882	0.293121	0.0558067	0.249989	0.216131
RP23-379C24.1	0.154615	0.145145	0.0485659	0	0.098312	0	0.188652	0.108735
RP23-379C24.2	0.45773	0.294	0.817256	0	0.206797	0.183734	0.117578	0.101654
Zbtb18	1.29012	0.624124	1.54388	0.964904	1.40411	1.03481	1.79625	0.801534
Adss	3.27093	2.70352	3.08976	2.98796	2.74869	2.54955	2.83826	3.04638
Gm16432	0.00211076	0.00363269	0.00265202	0.0019673	0.000671061	0.00306629	0.00214618	0.000371103
RP23-243J5.2	0	0.0275461	0.0138255	0	0.00699676	0.0159852	0.0358032	0.00773854
RP23-393P20.1	0.274305	0.128752	0.387727	0.69029	0.196219	0.373577	0.0836728	0.651065
Desi2	0.931869	0.892679	0.884407	0.956989	0.945137	0.95508	0.966111	0.968948
RP24-252K15.3	5.93355	6.18901	6.3679	7.00504	6.75968	5.92601	4.62541	8.34567
B230369F24Rik	0.318845	0.179589	0.192292	0.185438	0.170299	0.264016	0.280106	0.121085
Cox20	0.149509	0.210527	0.070443	0.167218	0.124773	0.183255	0.114014	0.157716
Gm16586	3.84787	5.28561	4.32244	3.67146	4.89332	3.74231	3.60741	2.84365
Hnrnpu	26.1372	21.0144	22.0599	26.2106	24.4238	22.0493	22.6456	25.4365
RP24-252K15.4	0.106882	0.301006	0.302153	0.119542	0.271844	0.155267	0.130411	0.150332
Efcab2	0.174051	0.176142	0.172813	0.107304	0.170054	0.164656	0.146067	0.123597
Kif26b	0.239185	0.321329	0.270375	0.332895	0.183525	0.302349	0.172171	0.240837
Gm16564	0.0104962	0.0361286	0.0494539	0.0156525	0.010011	0	0	0
Smyd3	0.0683425	0.0553225	0.0816926	0.191028	0.0587884	0.0601069	0.0762113	0.132648
Gm5561	0.417042	0.391497	0.392988	0.777397	0.265176	0.151459	0.339233	0.293289
Tfb2m	1.06031	0.8821	0.92336	0.916007	0.965964	0.90427	1.03498	1.04909
Cnst	0.614089	0.477056	0.671506	0.598677	0.614674	0.576039	0.57598	0.580246
Sccpdh	4.28387	4.19932	4.27153	4.70494	4.126	4.63679	4.41784	5.09268
Ahctf1	2.35378	1.8502	2.08566	2.38806	1.89494	1.56609	1.72897	1.90824
RP23-204N23.1	0.145071	0.408555	0.820224	0.486763	0.55346	0.474175	0.354014	0
Cdc42bpa	0.254819	0.235859	0.267346	0.219651	0.193813	0.15703	0.192886	0.216415
RP23-226J18.3	0.149635	0.0234116	0.0940032	0	0.0475727	0	0	0.0263081
Adck3	0.350726	0.367443	0.354235	0.190716	0.347451	0.342012	0.349914	0.230981
Psen2	0.255867	0.372302	0.311721	0.245292	0.275416	0.342493	0.245295	0.221714
RP23-226J18.5	0.00718546	0.00337267	0.0169276	0.00401827	0.00342665	0.0195718	0.00876727	0.00378994
Gm5069	0.446398	0.331752	0.385597	0.228833	0.549943	0.36477	0.771613	0.392417
Itpkb	0.536559	0.343969	0.48765	0.212408	0.413445	0.200761	0.371271	0.175761
RP24-74O18.2	0.453039	0.32322	0.409833	0.0912059	0.276542	0.167823	0.198998	0.0573488
RP24-74O18.3	0.229349	0.143534	0.144081	0.342019	0.51041	0.0832936	0.279838	0.241938
RP24-74O18.4	0.108449	0.0814449	0.306582	0.0242588	0.0620614	0.047263	0.0529292	0.0686411
6330403A02Rik	0.0143292	0.0244572	0.033143	0.00145695	0.019879	0.0170312	0.0317884	0.00137416
Parp1	10.8728	7.41485	10.0516	14.7959	10.7375	8.45766	10.1401	11.4326
Lin9	0.682757	0.522338	0.612983	0.799704	0.629404	0.628197	0.649393	0.693297
Mixl1	0.100107	0.0626499	0.0157222	0.0186607	0.079566	0.0545342	0.0814295	0.105602
Acbd3	4.10247	4.35061	3.98617	3.82674	3.86547	3.78446	3.82848	3.68661
RP23-201I6.5	0.163489	0.133672	0.173939	0.153361	0.206232	0.126412	0.0579136	0.105703
RP23-201I6.6	0	0.024233	0.0121627	0.0144359	0	0.0140626	0.0314969	0.0680779
H3f3a	27.278	26.4272	26.303	26.9702	29.1414	29.7975	27.5882	26.6377
Gm17275	0.327401	0.307347	0.272222	0.0430801	0.183686	0.241305	0.223236	0.172686
H3f3aos	0.539958	0.669087	0.508816	0.555601	0.514998	0.564765	0.553413	0.387326
Sde2	4.8061	4.96436	5.34529	5.44552	5.19712	4.75799	4.50093	4.71428
RP23-172B15.2	13.9985	9.58945	9.26946	14.3872	7.57784	10.3052	7.38603	11.5741
Lefty2	0.0111072	0.135549	0.0209332	0.062114	0.0211875	0.0968123	0	0.0351507
Pycr2	19.8622	18.0856	17.7246	20.3898	20.3164	19.8625	21.2375	21.0636
Lefty1	0.177409	0.629161	0.297204	0.352752	0.20681	0.40806	0.14431	0.561443
Tmem63a	0.692944	0.574194	0.844467	0.622744	0.598891	0.515865	0.773585	0.801721
2210411M09Rik	0.0218858	0.0308179	0.0206235	0.0122391	0.0208741	0.0119226	0	0.0115436
Ephx1	0.0476754	0.0951047	0.0336943	0.0533224	0.0497345	0.0535667	0.0399924	0.0455775
Nvl	1.73044	1.46124	1.50639	1.74748	1.73392	1.9985	1.77681	1.52263
Cnih4	2.45789	2.43852	2.23608	2.60191	2.62913	2.40625	2.62452	2.93678
Wdr26	2.74871	2.40745	2.39207	2.33972	2.81222	2.38144	2.37438	2.48903
A430110L20Rik	0.0795235	0.0497683	0.024979	0.0592951	0.0758474	0.144404	0.226403	0.0559257
Rpl35a-ps2	1.40396	1.31796	0.377995	0.224321	0.573881	0.437041	0.734153	0.211574
RP23-292F19.4	0.252499	0.37248	0.40789	2.90475	0.584866	0.903912	0.616169	0.380513
Cnih3	0.00308239	0.00405102	0.00116184	0.000689497	0.000587981	0.00335833	0.00300876	0
RP23-47K10.3	0.0204403	0.00639609	0.0128409	0.0304818	0.0389908	0.0148468	0.0166267	0.0143749
Lbr	6.68255	4.64909	5.90087	8.73453	6.82514	5.14708	6.2743	6.93277
Enah	0.448744	0.432383	0.372099	0.301861	0.442901	0.402051	0.379262	0.351765
RP23-73N8.4	0.390122	0.173475	0.154788	0.0688942	0	0.0894835	0.150317	0.129959
RP23-73N8.3	0.449107	0.955623	0.761768	0.234408	0.257008	0.456692	0.401848	0.536927
RP23-73N8.2	0.65417	0.711064	0.61644	0.327319	0.279127	0.300098	0.294066	0.526639
RP23-73N8.1	0.122855	0.422878	0.11577	0	0.156235	0.0446179	0.0999339	0.172799
Srp9	9.24587	8.4432	8.49172	11.0013	10.6815	11.8424	10.9423	12.0796
Degs1	18.6354	22.2942	17.7569	17.7608	18.5507	21.7378	18.7056	21.6462
Fbxo28	1.99574	1.53386	1.90043	1.78309	1.77213	1.5437	1.76579	1.75564
Gm10517	0.527775	0.495448	0.331557	1.37734	0.587275	0.479186	0.858613	0.649536
Trp53bp2	1.87411	1.87081	1.94273	1.94786	1.73381	1.76536	1.94497	1.75937
Capn2	4.33531	3.55701	3.66652	3.86662	4.11472	3.5721	3.75507	4.23566
RP23-67I3.4	0.0642273	0.0452199	0.0226961	0	0.0765729	0.0437357	0	0.0762219
RP23-67I3.5	0.0804004	0.0603806	0.212137	0.0179847	0.107357	0.0350392	0.0980999	0.0848137
RP23-191P7.1	0.409141	0.256053	0.257029	0.0762669	0.195114	0.297179	0.291205	0.0359666
Susd4	0.338128	0.168127	0.117712	0.132418	0.323933	0.146485	0.119362	0.15453
Tlr5	0.253745	0.132335	0.112175	0.0455481	0.2211	0.122871	0.160536	0.0660921
CAAA01116243.1	1.30564	0.817111	0.820224	0	1.24529	0.474175	1.59306	0.918206
Disp1	0.376123	0.482488	0.288554	0.280266	0.373762	0.416232	0.229462	0.267456
RP24-268A16.1	0.40329	0.673044	0.591157	0.651528	0.854772	0.97643	0.437396	0.236348
Brox	2.64224	2.26224	2.42385	2.4603	2.82676	2.63946	2.51309	2.19624
Aida	1.23789	1.34167	1.13391	1.26591	1.29939	1.43912	1.2882	1.26936
Mia3	2.39434	2.74831	2.3295	2.16322	2.18876	2.33258	2.25558	2.12231
CAAA01083517.1	0	0.15987	0.160479	0	0.162429	0.55664	0.623373	0.179649
Taf1a	1.57862	1.7294	1.26872	1.46373	1.32605	1.86356	1.27516	1.53947
CAAA01187608.3	0.174313	0.981817	1.14982	1.75464	0.997532	0.379836	0.63806	0.183881
Hhipl2	0	0.00336196	0.0101243	0.0240331	0.00341578	0.00390194	0.0174789	0.0113337
Dusp10	0.413409	0.244685	0.202332	0.433701	0.454411	0.178072	0.181173	0.338063
1700056E22Rik	0.733459	0.54099	0.691156	0.292977	0.649586	0.39956	0.575308	0.718454
Hlx	17.4764	10.5532	2.98905	14.952	19.3229	6.91192	3.27714	13.6665
RP23-433P9.4	0.183293	0.0983232	0.123372	0.117145	0.199794	0.199702	0.063898	0.27622
Marc1	0.00542554	0.00509321	0.00766892	0.0182045	0	0.00295562	0.00330996	0.0572335
Marc2	1.91687	1.98108	1.40971	1.63749	2.02611	2.07326	1.54544	1.70857
C130074G19Rik	0.0766595	0.0608926	0.0166703	0	0.0168729	0.0642479	0	0.0373234
Mark1	0.511809	0.479851	0.467638	0.398528	0.490622	0.443278	0.533574	0.582275
RP24-190B16.4	0.0343873	0.0258248	0.0291636	0.00769207	0.0196786	0.0337192	0.0209787	0.0290199
Rab3gap2	0.63492	0.701923	0.70156	0.690298	0.684725	0.776035	0.749131	0.677421
Iars2	2.07648	2.11162	1.90896	2.00066	1.93216	1.84011	1.837	2.01749
RP24-150H14.3	0.221313	0.80506	0.391029	0.123763	0.369395	0.0301407	0.472558	0.379375
Bpnt1	0.924973	0.726849	0.788379	1.05197	1.14985	0.97947	1.08421	0.759218
RP24-150H14.4	1.03669	0.823472	0.300585	0.0891912	0.608475	0.347539	0.194602	0
4930532G15Rik	0.254301	0.440721	0.239634	0.284421	0.391804	0.596758	0.596697	0.247624
Eprs	5.55814	5.44355	5.38648	6.55969	5.04451	4.89501	5.06266	6.43429
Slc30a10	0.014357	0.0269551	0	0.0481725	0.0136933	0.00521408	0.0291959	0.0605802
Lyplal1	0.472748	0.551569	0.517607	0.616866	0.416541	0.483184	0.590553	0.493948
Tgfb2	0.410585	0.877562	1.02873	0.452056	0.522141	0.695865	1.17089	0.449164
Gm29491	0.0995331	0.140155	0.281377	0	0	0.0542218	0.121444	0
Rrp15	1.72921	1.7158	1.62064	1.86055	1.80593	1.66417	1.46575	1.90581
A430105J06Rik	0.207791	0.124131	0.195807	0.190148	0.270253	0.246974	0.230486	0.139489
Gm3809	0.132513	0.062198	0.062435	0.148208	0	0.216563	0.0808421	0.139787
D1Pas1	0.124424	0.116803	0.214954	0.0231936	0.0988937	0.0225938	0.253025	0.0437513
Spata17	0.00350837	0.00768477	0.00220401	0.00566788	0.00371799	0.00806961	0.00380507	0.00452338
Gpatch2	0.311925	0.318521	0.327566	0.305125	0.253673	0.327065	0.258898	0.257874
RP23-306B14.3	2.14989	1.68644	1.91488	1.94339	2.30331	1.82896	1.14988	1.36695
RP23-306B14.2	0.114412	0.107404	0.215626	0.0639817	0.109123	0.0623271	0.348996	0
RP23-349L18.2	0.0102446	0.0153873	0.0250996	0.0045832	0.0117252	0.0111617	0.00999985	0.00648414
RP23-349L18.1	0	0.0169092	0.0084868	0.020146	0	0.00490625	0.00549444	0.0047503
Esrrg	0.00648195	0.00546611	0.00900685	0.00503793	0.00639188	0.00562584	0.0063003	0.00683775
RP24-240J15.1	0	0.0125118	0.00358842	0.00212955	0.00181601	0.00207448	0	0
Ush2a	0.000568301	0	0	0	9.03384e-05	0.000309588	0	0
Kctd3	2.33762	1.8423	2.16693	2.54356	2.46461	2.31984	2.2663	2.32065
Kcnk2	0.0226135	0.00643285	0.0206636	0.0157117	0.00424828	0.00298642	0.0117056	0.0325293
RP23-411B11.2	6.3083	6.90889	8.09108	7.64345	7.688	5.72753	5.77276	8.68792
RP23-411B11.3	0.0908426	0	0.0856032	0.0508013	0.0433217	0	0.110841	0.239573
Cenpf	2.89463	2.00508	2.44751	2.90495	2.40769	1.85956	2.31008	2.63632
Ptpn14	0.176308	0.138135	0.221942	0.138486	0.180567	0.115842	0.178447	0.130616
Gm26574	0.0191399	0.161708	0.0901798	0.107035	0.0730205	0.0208533	0.116767	0.0605715
RP24-288J3.2	0.423496	0.331296	0.558698	0.647331	0.376991	0.307605	0.344483	0.491416
Smyd2	0.981218	0.638959	0.926124	1.04764	1.02232	0.774505	1.11379	0.988106
RP24-288J3.1	0.101661	0.14315	0.239493	0.113702	0	0.0276904	0.15505	0.107241
Prox1	0.048033	0.0711961	0.019058	0.0212062	0.0470182	0.0977801	0.0231344	0.00533364
Rps6kc1	0.224091	0.205046	0.215022	0.221416	0.208028	0.208146	0.224652	0.20153
Angel2	4.21468	3.77343	4.18697	4.16513	4.76685	4.0707	4.28728	4.8543
Vash2	3.96791	4.14159	3.88378	4.77203	3.92896	4.80449	3.87621	4.22788
Mfsd7b	0.990078	0.9202	0.889724	1.41169	1.05062	0.782245	1.03603	1.16547
Tatdn3	0.681213	0.573712	0.594238	0.535507	0.735116	0.597999	0.660192	0.63648
Nsl1	2.49469	1.59856	1.84267	3.3679	2.44705	2.1738	2.07081	2.59571
RP23-399N18.7	0.311521	0.14622	0.0733885	0	0.0742802	0.0848523	0	0.0821552
Batf3	0.383998	0.214033	0.508852	0.610668	0.400583	0.209187	0.592985	0.778506
Atf3	0.149234	0.128309	0.131427	0.886028	0.27935	0.145879	0.182086	0.138299
D730003I15Rik	1.73776	0.963958	1.22815	1.41352	1.46908	0.946662	1.06015	0.833247
RP24-443M8.1	0.0722993	0.0678708	0	0	0	0.0787717	0.0441077	0.0762679
RP24-443M8.2	0	0.0145127	0.00291359	0.0069163	0	0.0134749	0	0.00326164
Nenf	3.61985	5.0643	3.71916	3.38907	3.77549	4.89807	3.85395	3.68305
Tmem206	1.18517	1.37759	1.30504	1.54001	1.23199	1.45086	1.31608	1.40193
Ppp2r5a	2.04707	1.69991	1.42994	1.72042	2.26073	1.94606	1.59018	1.73632
RP23-103B18.6	0.229217	0.430354	0.647991	0.128184	0.109311	0.374606	0.419516	0.241799
RP24-566B6.4	0.462873	0.744894	0.373866	0.517699	0.378408	0.576355	0.322726	0.976562
Dtl	5.19093	4.31153	5.11993	6.53711	4.85119	4.36569	4.63164	5.42989
Ints7	4.28471	3.20402	3.72419	4.79222	3.81041	3.98737	4.06299	3.69545
RP24-566B6.2	2.56517	2.70906	2.92081	1.19542	2.65048	2.67836	2.08658	2.70598
Lpgat1	1.90777	1.60364	1.98668	1.58097	1.93241	1.21677	1.71004	1.49324
RP23-355E19.1	1.10774	0.423659	0.734563	0.78008	0.665226	0.625805	0.951127	0.692473
Nek2	4.64151	2.84377	3.82235	6.62867	4.31204	3.2505	4.41023	5.21706
1700034H15Rik	0.018672	0.0408995	0.0263927	0.0174031	0.0118726	0.033906	0.0189854	0.0131313
Slc30a1	2.05517	1.95823	2.10125	1.52857	1.40152	1.18675	1.64248	1.68019
Rd3	0.0366101	0.126015	0.0459981	0.0204732	0.0116392	0.0598313	0.0893389	0.00643661
Gm26670	0.263433	0.190228	0.0572859	0.113321	0.154618	0.176625	0.0988999	0.0855054
WI1-2736D10.3	1.72955	0.541203	0	0.644802	0.549866	0	0.703431	0
Traf5	0.303071	0.143565	0.320467	0.426444	0.293057	0.162819	0.322927	0.368326
WI1-1003N17.1	4.12209	3.77038	3.28675	4.01927	2.41941	2.76376	2.96613	2.56442
Rcor3	0.869501	0.819406	0.817764	0.687905	0.811629	0.725194	0.919048	0.885233
Gm10516	0.108388	0.132715	0.142102	0.216098	0.305637	0.123225	0.252996	0.109366
Kcnh1	0.00416974	0.00685009	0.00451863	0.00699544	0.00397699	0.00704169	0.00763151	0.00615807
Hhat	0.135353	0.121597	0.0861735	0.106892	0.110356	0.114699	0.0748795	0.14227
A730013G03Rik	0.0635378	0.029823	0.149683	0.177659	0.121201	0.0346129	0.15505	0.0335128
Sertad4	11.9194	12.1712	8.92092	11.9894	11.0527	11.5635	8.82548	15.0609
Gm15867	1.05695	0.23624	0.616563	0.337754	0.57605	0.219346	0.798339	0.424748
RP23-381K21.5	0.5655	0.663577	0.932548	1.10684	0.26968	0.770156	0.344995	1.64049
Syt14	0.0898326	0.0800055	0.10983	0.0875918	0.0703016	0.0732805	0.0848763	0.0709513
Diexf	0.166605	0.256943	0.17622	0.230071	0.225384	0.279689	0.219876	0.229551
Irf6	0.862625	0.657746	0.69343	0.252029	0.795884	0.37594	0.923644	0.397418
A130010J15Rik	2.05492	2.32508	1.88511	2.1385	2.22601	1.92752	1.76839	1.75858
Traf3ip3	0.0101467	0.0119065	0.00239037	0	0.0120971	0.00829128	0.00928529	0.00267591
Lamb3	0.00733457	0.021115	0.00967616	0.00273444	0.00932736	0.0106549	0.0250578	0.00618974
Hsd11b1	0.0203963	0.0147284	0.0177415	0.0263217	0.0164606	0.0119658	0.0134003	0.0231709
G0s2	11.0979	21.1323	7.2492	9.52091	12.3892	24.4577	8.15541	8.51427
Camk1g	1.4067	1.83727	1.35963	1.81896	1.28865	1.87793	1.25506	1.72146
Plxna2	0.387825	0.579932	0.321236	1.31778	0.351355	0.504351	0.246621	0.577427
RP23-288J11.1	1.61533	3.67303	1.62365	2.168	0.718976	1.87727	0.569381	2.42347
RP23-288J11.3	0.0373773	0.105264	0.0528323	0.0627067	0.0356495	0.0610851	0.0228028	0.118287
Cd34	0.42692	1.85634	0.600652	0.185689	0.40153	1.17577	0.51005	0.322128
Gm16897	0.00314078	0.0324324	0.00591926	0.00702558	0.00299559	0.0205317	0.00766438	0.00662636
A330023F24Rik	0.00649329	0.00812742	0.010198	0.0036312	0.00516094	0.0011791	0.00132046	0.0057081
RP23-445K23.5	0.246438	0.16194	0.487672	0.19294	0.164533	0	0.180414	0.207973
RP23-82P18.2	0.0960861	0.0601337	0.0301814	0.0716447	0.122192	0	0.078159	0.0337868
Cd46	0.0665733	0.0906798	0.0787245	0.0262795	0.0448206	0.0568887	0.0366326	0.0234092
RP23-82P18.3	0.0290016	0.108901	0.109316	0.0324367	0.027661	0.189587	0.070772	0
RP23-82P18.4	0.059533	0.139716	0.280497	0.0332922	0.113562	0.0972938	0.181597	0
Cr1l	1.78909	2.43245	1.74461	1.43924	1.84565	2.13591	1.79814	1.8339
Cr2	0.00333731	0.0125316	0.00314483	0	0.00477456	0.00181804	0	0
Fam171a1	0.947969	1.00052	1.03582	1.07533	0.828663	0.954908	0.969245	1.10019
Nmt2	0.818462	0.666165	0.78109	0.860381	0.689626	0.5685	0.722149	0.693542
Rpp38	2.68586	2.60595	2.36109	2.66125	3.06029	2.90666	2.94721	3.63193
Acbd7	0	0.0388657	0.0260092	0.0617407	0	0.060144	0.0168386	0.0582323
Meig1	0.00489435	0.00459456	0	0.0109481	0.0140043	0.0053325	0.0059718	0
Dclre1c	0.233063	0.407881	0.199227	0.294182	0.277861	0.301085	0.18484	0.305563
Suv39h2	1.38262	1.16781	1.22777	2.51918	1.58972	1.41579	1.51787	1.74364
Gm13184	0.0673396	0	0.010576	0.0376578	0.0214089	0	0	0
Hspa14	4.74316	4.32742	4.2994	6.42377	4.87903	4.81963	4.58036	5.32009
Cdnf	0.0199573	0.0421535	0.0141047	0.0167409	0.0190348	0.010872	0.00608769	0.0105264
Gm13182	1.49876	1.20596	0.807037	2.87362	1.63369	0.466551	2.35118	0.903443
Fam107b	0.726048	0.77327	0.577597	0.528095	0.66533	0.645418	0.519177	0.513104
Gm13181	0.062348	0.058529	0.176256	0.139466	0.237863	0.135859	0.0760733	0.460392
Frmd4a	0.249009	0.264365	0.250851	0.18571	0.221842	0.209498	0.202596	0.195182
RP23-416H10.6	0	0.245037	0.17218	0	0.0248959	0.199075	0	0.0550707
Gm13187	0.112844	0.12896	0.110959	0.0987728	0.0982685	0.0534547	0.0658495	0.103511
RP23-416H10.8	0.387298	0.337606	0.573509	0.402231	0.34301	0.241126	0.40505	0.379375
Prpf18	2.66749	2.67049	2.40091	2.4606	2.63928	2.69146	2.60323	2.44932
Bend7	0.0229038	0.0170524	0.0431656	0.00353333	0.0248581	0.0197913	0.0462552	0.00583197
Sephs1	8.74116	6.6793	7.78252	9.62753	8.54957	7.2316	7.95565	8.22765
Phyh	1.68572	1.46196	1.86545	1.73048	1.83012	1.66364	1.76416	1.89229
Gm13192	2.89511	0.603952	1.21251	1.79891	1.22724	3.15429	2.35497	1.35735
Mcm10	2.19006	1.19454	1.59879	3.90171	2.1879	1.60018	2.0279	2.68771
Optn	0.104309	0.11664	0.0838382	0.0909295	0.102414	0.155429	0.0673793	0.139162
Ccdc3	0.070806	0.0584121	0.136814	0.0615943	0.0593471	0.038962	0.118682	0.297261
Camk1d	0.0426988	0.0472093	0.115641	0.0435113	0.0354458	0.0420415	0.103811	0.0693989
Cdc123	2.91509	2.73776	2.88264	3.34528	3.0525	3.24736	3.05532	3.42445
Nudt5	2.13073	1.72344	2.00783	2.88466	2.58755	1.72221	2.15238	2.55086
Gm13199	0.311886	0.951542	0.514321	0.610448	0.594937	0.849517	0.856226	0.658011
Sec61a2	3.59837	4.73836	3.60645	3.75648	3.54635	4.33304	3.49647	3.69532
Dhtkd1	0.158348	0.190164	0.172068	0.13562	0.114292	0.237804	0.139249	0.159516
Upf2	0.436603	0.476982	0.517556	0.501763	0.469529	0.417779	0.4586	0.399827
Proser2	0.116412	0.0517649	0.088528	0.111927	0.122718	0.0222515	0.0946927	0.105567
Echdc3	0.0813102	0.109406	0.0970527	0.112161	0.0749665	0.0944952	0.105824	0.0714779
A230108P19Rik	0.00622508	0.00292189	0.00195535	0.0011604	0.00395821	0.00339118	0.00316478	0.00109446
Usp6nl	0.657141	0.550199	0.614169	0.678996	0.602125	0.576998	0.55555	0.576258
Celf2	0.15942	0.26064	0.227085	0.102896	0.166195	0.182369	0.237908	0.155931
Gm13389	0.0752686	0.094211	0.0709274	0.0561226	0	0	0	0.0529335
Gm10855	0.0786468	0.319928	0.0741108	0	0.0250038	0.0285625	0	0.110618
Gm10115	0.542687	1.22267	0.357971	0.18209	0.5176	0.236508	0.463508	0.515228
Gm13217	0	0.229812	0.138413	0.164282	0.0933964	0.0533447	0	0
Gata3	0.012123	0.138462	0.767299	0.00451964	0.0134897	0.0902566	0.534969	0.010657
Taf3	0.218574	0.186533	0.217202	0.220573	0.196625	0.179689	0.185472	0.207515
RP23-393G10.4	0.0396119	0	0.149309	0	0.0377808	0.0431581	0.0483321	0.125359
Atp5c1	13.7884	11.6014	12.9931	15.2695	14.5434	13.3848	14.2365	14.6915
Kin	1.69563	1.82721	1.92665	2.02453	1.66405	2.57214	1.98243	1.967
Itih2	0	0.0203817	0.0170495	0	0	0.00197127	0.0088304	0.0400809
Itih5	0.32596	0.312065	0.458302	0.214835	0.218365	0.235351	0.301444	0.515096
Sfmbt2	0.0441462	0.0497862	0.0550014	0.0294926	0.0350408	0.0797335	0.0448269	0.0240661
Gm13294	0	0.141104	0.0944276	0.168114	0.0955749	0.109178	0	0.105708
Prkcq	0.0778748	0.00774621	0.138019	0.00634495	0.0624697	0.0112379	0.110121	0.00272018
Gm13293	0.0720178	0.0405639	0.0950097	0	0.0549509	0.031386	0.0527231	0.106359
Gm13292	0.866506	0.563144	0.628099	1.41644	0.699304	0.508349	0.731949	0.492191
Pfkfb3	0.386744	0.448524	0.386456	0.490226	0.403447	0.567967	0.384387	0.508266
Rbm17	6.5997	5.85479	6.27941	7.61221	6.64753	6.20982	6.32485	7.03328
Il15ra	0.00458798	0	0.0108084	0.0128285	0.0153156	0.00999741	0	0.0120995
Fbxo18	6.5182	7.70984	6.99003	5.782	6.6559	7.40636	6.89952	5.5016
Ankrd16	6.14384	8.22209	6.77707	4.47338	6.24743	6.46082	6.34808	4.39969
RP23-38B1.1	0	0	0.00613484	0.0218443	0	0	0.0238306	0.0274708
Gm13310	0.24126	0.0452964	0.0909379	0.37777	0.184086	0.105143	0.235497	0.407204
Itga8	1.66495	1.40612	1.27075	0.461439	1.67254	2.0224	1.36333	0.558949
RP23-202C2.3	0.242357	0.113756	0.228379	0.0677658	0.288942	0.19804	0.221782	0.0639151
E030013I19Rik	1.23582	0.472845	0.70645	0.117912	1.53621	1.15501	0.971897	0.0803198
Fam188a	0.316307	0.264036	0.299801	0.292919	0.346542	0.35668	0.272295	0.319077
RP23-232K16.3	0.0950573	0.535409	0.134362	0	0.181326	0.155351	0.34795	0.0501376
RP23-232K16.2	0.0653033	0.245213	0.246148	0	0.0830462	0.047433	0.132799	0.0229626
RP23-232K16.4	0.204022	0.0478813	0.0240318	0.0285234	0.0729715	0	0.0622339	0.0269026
Pter	0.46536	0.340039	0.367409	0.372308	0.479836	0.269497	0.412298	0.518325
C1ql3	0.0319021	0.037435	0.0225466	0.0356808	0.0304274	0.0521371	0.0681188	0.0420666
RP23-415C3.6	0.082334	0.0966136	0.0193963	0	0.078528	0	0.0502296	0.0434267
RP23-415C3.7	0.206537	0	0.038925	0	0.039398	0	0	0.130725
Rsu1	0.825356	0.631212	0.815802	0.734819	0.766642	0.596141	0.771154	0.861998
RP23-415C3.9	0.0884298	0.110684	0.138883	0.032968	0.028114	0	0	0.0310946
RP23-415C3.8	1.03154	0.834789	0.972044	1.03437	1.5606	0.736339	0.781214	0.863025
RP23-336A16.3	0.315581	0.185157	0.223035	0.0441201	0.0376241	0.0429791	0.0962634	0.249678
Gm13270	0.00245593	0.0126802	0.00462856	0.00137341	0.00585601	0.00267579	0.00449487	0.0116583
Cubn	0.00618054	0.00551187	0.000582408	0.00483882	0.00383165	0.00707053	0.00113117	0.00097797
Trdmt1	0.356713	0.299799	0.350218	0.357188	0.318848	0.229932	0.266613	0.32507
Vim	24.6926	34.6367	22.6127	17.9931	24.9285	40.64	23.2263	19.4413
St8sia6	0.00139652	0.000436994	0.00438659	0	0.000443989	0.00355027	0.00511187	0.00196424
Ptpla	0.144268	0.0753073	0.153322	0.158824	0.145929	0.0694287	0.164187	0.196206
RP23-334M9.3	0.0168023	0.0157731	0.063333	0.0939625	0.0160256	0.0183065	0.0410024	0
RP23-334M9.5	0	0	0	0	0.0977822	0.111699	0.0312726	0
Stamos	0.554589	0.381787	0.296141	0.496222	0.317371	0.120847	0.38345	0.273014
Stam	1.38665	1.44571	1.4155	1.36751	1.4512	1.35712	1.59188	1.26749
RP23-211O3.4	0.153207	0.287646	0.360927	0.214192	0.310515	0.166923	0.233668	0.161617
Mrc1	0.0110261	0.0529711	0.0177243	0.00145083	0.0160838	0.040986	0.0205757	0.0150523
Slc39a12	0.000624292	0.00117211	0.00117657	0.000698237	0.000595434	0	0.00228517	0.000658561
Cacnb2	0.0616007	0.0233909	0.0564173	0.0543823	0.0361431	0.0099919	0.0475038	0.0498318
Gm13268	1.84966	1.59166	2.32397	2.93072	1.32312	1.84731	1.12842	2.60158
RP23-446D4.7	0.567508	0.133187	0.579341	0.26447	0.405956	0	0.461627	0.648548
Gm13315	0.0672602	0.252562	0.253524	0	0.0641511	0.0732815	0.164134	0.283809
RP23-303M15.3	0.103183	0	0.0324107	0	0.0328045	0	0	0.14513
Nsun6	0.252184	0.288882	0.270092	0.290752	0.318936	0.271129	0.272457	0.288293
RP23-303M15.7	0.0280369	0.105278	0.0792595	0.0313578	0.106963	0.0305468	0.0684179	0.0295759
Arl5b	2.50955	1.9966	2.51285	3.46006	2.32054	1.94642	2.43289	2.39872
RP23-379F6.3	0.723779	0.928575	0.932113	0.404754	0.506236	0.736002	0.765364	0.814408
Gm13313	0.122969	0.115437	0.0579383	0	0.117284	0	0.0750197	0.259438
Gm13365	0.205517	0.128619	0.193664	0.15324	0.196017	0	0.417934	0.505863
Plxdc2	0.236995	0.598281	0.227095	0.244748	0.231126	0.503893	0.201115	0.226269
Nebl	0.004639	0.00225807	0.0063143	0.0265188	0.00344132	0.00262074	0.00545059	0.00761232
A930004D18Rik	1.50756	1.89361	1.48564	1.72175	1.43281	1.57312	1.55446	1.42793
Skida1	2.31367	2.15703	2.5923	2.93452	2.10814	2.30423	2.50287	2.28132
1810059C17Rik	0	0.0258302	0	0.184648	0.0524872	0.0299788	0.134291	0.0580518
Mllt10	0.350838	0.353612	0.342182	0.390972	0.323709	0.325001	0.302959	0.324505
Gm23638	0.532701	0.500072	1.50593	0	0	0.58039	0.64997	1.12388
Gm13351	0.483687	0.908121	0.30386	0.180326	0.461328	0	0	1.02048
Dnajc1	0.186752	0.197821	0.272404	0.197541	0.20743	0.168884	0.244757	0.236546
Gm13349	0.162409	0.457383	0.765209	0	0.154901	0.176948	0.594485	0.342647
Gm13352	1.53075	0.718494	0.961642	1.42672	0.486663	0.555929	0.933866	1.07652
Commd3	28.5425	22.927	27.4182	30.2003	29.1546	25.2327	29.9473	30.4744
Bmi1	9.20768	7.55753	11.719	11.0732	9.4098	8.19768	12.5449	10.9775
Pip4k2a	0.262726	0.220968	0.385651	0.641203	0.283585	0.201536	0.325254	0.613781
4930426L09Rik	0.548046	0.128619	0.473401	1.277	0.392034	0.199036	0.557245	0.529952
Armc3	0.00180066	0.00507108	0.0045248	0.00335656	0.00801462	0.00457766	0.0109853	0.00379899
4930447M23Rik	0.00988974	0.0185679	0.0186387	0.0331834	0.00943258	0.0215502	0.0603344	0.0834608
Msrb2	0.458328	0.318707	0.773142	0.683486	0.499204	0.228102	0.700756	0.775965
Ptf1a	0	0.374102	0	0	0.0345536	0.276301	0	0
Otud1	3.08124	2.87042	2.65972	2.26239	2.6696	3.74147	3.47255	2.50601
Etl4	0.0875829	0.0861731	0.0722934	0.0654698	0.0845212	0.0717489	0.0707914	0.0697022
Gm13363	0.511229	0	0.120436	0.428837	0.365698	0	0.155943	0.269646
Gm13328	0.392076	0.613435	0.0615772	0.219258	0	0.427176	0.159463	0.275732
Gm27446	2.27003	1.42066	1.42607	0	2.1651	0.824417	0	0
Gm13362	0.0172552	0	0.0162599	0.0385979	0.0164575	0	0.0631612	0.0182023
Arhgap21	0.418918	0.429949	0.471529	0.510404	0.376452	0.35566	0.405687	0.489531
Gm13380	0.0139758	0.0196796	0.0329243	0	0.0133297	0	0	0.0147429
Gm13375	0.917963	1.0606	0.931559	0.631811	0.942878	0.153868	1.12004	0.744886
Enkur	0.0216246	0.0177626	0.0127359	0.024186	0.0154688	0.0117803	0.0164907	0.00570291
Thnsl1	1.34108	1.36665	1.89221	1.30742	1.5732	1.42988	1.95131	1.08182
Gpr158	0.000287632	0.000270014	0.00108417	0	0.000137168	0.000313382	0	0
Gm13337	0.0418001	0	0.118168	0.187005	0.0398679	0.0455422	0	0.0881892
Gm13342	3.55565	3.03442	6.70115	9.03819	3.08299	4.57832	3.944	3.40984
Gm13341	5.65648	6.33474	7.10698	2.77476	7.95052	4.64917	5.81196	4.39671
Gm13340	5.0027	4.81773	5.8927	3.23174	5.47071	4.83971	5.41993	3.45754
Gm13339	1.96231	1.5965	1.97241	2.04842	1.8716	2.56557	2.55391	1.65602
Apbb1ip	0.00131131	0.00246198	0.00370704	0.00219994	0.00125069	0	0.00639993	0.00414987
A130006I12Rik	0	0.451872	0.302396	0.179457	0.765175	0.174816	0.195774	0.507779
Pdss1	0.302103	0.283598	0.335164	0.359524	0.278202	0.398869	0.252397	0.379911
Gm25544	2.23824	2.10114	0.527287	1.25168	0.533694	1.21931	0	0
Gm14441	0.370618	0.115972	0.349242	0.276344	0	0	0.150735	0.13032
Abi1	0.860864	0.836216	0.883877	0.838665	0.892715	0.926342	0.89951	0.828175
Acbd5	0.837698	0.983321	0.983005	0.891922	0.978504	0.965918	0.943216	1.00039
Mastl	0.746306	0.538204	0.633402	0.996853	0.63167	0.565413	0.679431	0.828982
Yme1l1	3.08789	3.1159	2.91565	2.98135	2.89185	2.91947	2.91715	2.86598
Gm13423	0.0403561	0.151537	0.114086	0	0	0	0	0.0851427
Gm13422	0.794286	0.248545	0.748475	1.18449	0.631308	0.72116	0.161523	0.279295
Nxph2	0.00412425	0.00154865	0.00621821	0.00092255	0.00865392	0.00449346	0.00704503	0
RP23-183O12.1	1.18515	1.56582	1.15815	0.196374	0.418652	0.430414	0.642687	0.416733
Spopl	0.618517	0.565452	0.548559	0.516573	0.483893	0.491102	0.503119	0.463764
Hnmt	0.0644618	0.154645	0.040496	0.0272367	0.0655808	0.124858	0.0454437	0.0287112
Gm13410	0.314304	0.337203	0.338488	0.100438	0.128475	0.391362	0.21914	0.0473653
Psd4	0.0267059	0.0197922	0.0357617	0.00786029	0.0227902	0.0260339	0.0463049	0.0103791
Pax8	0.00120983	0.00681433	0.0205209	0	0	0	0.0177139	0.00127624
Gm13418	0.494288	0.198862	0.3327	0.315905	0.40409	0.153868	0.0861573	0.297954
Cacna1b	0.00919805	0.0211941	0.00906153	0.00374092	0.00877286	0.00728835	0.00561146	0.0030873
Ehmt1	1.50292	1.52488	1.54579	1.78325	1.41916	1.65267	1.46803	1.74135
RP23-358I10.4	0.0150719	0.0141487	0.0710131	0	0	0	0.0367797	0.0635969
Arrdc1	0.894561	1.34489	1.40706	0.78236	1.01359	1.5609	1.63313	1.00752
Zmynd19	2.58045	1.83715	2.58488	3.40754	2.44566	2.51614	2.43415	2.55054
Dph7	2.71452	3.09248	2.80861	3.13521	2.81672	3.73779	3.53679	3.33119
Mrpl41	37.604	35.1733	33.7722	35.4533	40.9802	38.8997	37.1033	42.0311
Pnpla7	0.131427	0.270789	0.161645	0.166085	0.161167	0.238965	0.154112	0.147644
Gm13370	0.414446	0.38906	0.520723	0	0.131763	0.301032	0.337122	0.437195
Gm13369	0.337666	0.316983	0.127276	0.151064	0.257645	0.147158	0.0823999	0
Nsmf	9.63748	12.9329	11.1129	8.01	10.5104	12.5254	11.0634	9.82047
Noxa1	0	0.171402	0.0330875	0	0.00669791	0.0994657	0.0599793	0.029632
Gm13387	0.00292141	0.00822739	0.0165175	0.00326744	0	0	0.00356453	0
Nrarp	0.283791	0.484378	0.63209	0.923359	0.147639	0.477849	0.440701	0.244938
Tor4a	2.70088	7.2874	2.7692	0.588958	2.65703	4.75638	2.81875	1.70231
Nelfb	15.3168	14.2194	15.0035	17.0741	15.4554	14.8769	15.8809	15.919
Fam166a	0.0188367	0.212195	0.0532508	0.0842712	0	0.041046	0.0689502	0
Tubb4b	73.0316	68.9763	67.4618	99.114	70.5051	73.8045	73.0002	94.0346
Rnf208	1.26075	1.30811	1.87585	0.853472	1.01261	1.19288	1.78118	0.979968
Ndor1	4.01274	4.56498	3.75329	4.11569	3.80456	4.54037	3.45991	3.92572
Tmem203	5.4644	6.74188	5.36992	4.88931	4.54171	4.84792	4.76239	7.98774
Tprn	1.05375	1.25586	1.46787	1.07608	1.18856	1.27786	1.241	1.54656
Ssna1	42.4562	44.011	42.4294	48.4431	46.2589	58.962	47.5631	51.2134
Anapc2	17.3692	19.2128	17.3854	17.0377	16.6135	19.3452	18.744	17.1098
Grin1	0.0142657	0.0111599	0.0134429	0.0132962	0.00453542	0	0.00580206	0.0250813
AA543186	0.208046	0.17089	0.245058	0.130887	0.384455	0.0708345	0.317306	0.0960162
Man1b1	4.19481	5.16138	4.06338	4.939	4.2917	5.20187	4.25159	3.01131
Gm25220	0	0.664989	1.33505	0.792284	1.35127	1.54359	2.59297	0.747263
Dpp7	5.61013	8.42026	6.42378	5.10725	6.01964	9.50614	6.78545	7.29437
Uap1l1	2.43683	2.47101	2.01467	1.81269	2.13781	1.71572	2.01959	2.03708
Sapcd2	3.61644	2.86446	3.24811	4.90431	3.84808	3.41073	3.29563	4.35142
Entpd2	0.268942	0.642648	0.207352	0.164071	0.128255	0.41289	0.223737	0.618992
Npdc1	0.741832	2.24325	1.37953	0.455233	0.701279	2.0814	1.86635	0.817179
Abca2	1.18493	1.18167	1.92002	0.709569	1.12375	0.844823	1.51131	0.810888
BC029214	1.71139	2.91912	2.0343	0.863221	2.25105	2.93705	2.42934	1.26255
Clic3	0.446666	0.903123	0.35615	0.269	0.294936	0.374348	0.293459	0.21747
Ptgds	0.419041	0.936604	0.695728	0.0223179	0.475798	0.565258	0.462595	0.231546
C8g	2.51766	3.56554	2.47471	2.03907	2.81529	3.12139	1.95966	2.08347
Fbxw5	22.9622	24.5878	22.7942	20.7286	21.1878	24.941	21.3054	22.8984
Traf2	1.48775	1.50239	1.56229	1.77455	1.67338	2.24476	1.76476	2.02059
Edf1	15.3144	15.5129	15.572	17.2338	17.5457	17.9702	17.5154	18.1785
Mamdc4	0.380339	0.383687	0.262115	0.355548	0.400657	0.426757	0.339392	0.299415
Phpt1	8.01724	5.92337	8.81398	8.05356	8.31926	6.18727	7.92536	8.69224
Gm996	0.0105011	0.0295737	0.0296864	0.0117449	0.0100157	0.0228824	0.0384386	0
Rabl6	3.141	3.18881	3.25509	4.0124	3.50382	3.57296	3.5999	4.05707
Fcnaos	0.058584	0.0785651	0.0893796	0.0405618	0.0478936	0.0577496	0.0340384	0.0529712
Ccdc183	0.0368172	0.0691242	0.0624488	0.00823562	0.0912998	0.0240679	0.0359378	0.0466058
Tmem141	4.84461	5.19295	5.98979	5.68744	5.07945	6.28905	5.86919	6.23413
Bmyc	12.5445	12.1581	12.8434	9.93501	14.2929	13.1504	14.7269	12.4463
Sohlh1	0.0156566	0.0293952	0.132783	0	0	0.0852912	0.152826	0.0330321
Kcnt1	0.0146674	0.0286854	0.0310983	0.00546824	0.016321	0.0292976	0.0223704	0.0141832
Camsap1	1.68227	1.59362	1.77756	1.82215	1.55387	1.60665	1.50995	1.51949
Ubac1	3.34029	3.29463	3.82097	3.70704	3.88108	4.03639	4.07562	3.79003
Nacc2	0.382693	0.370335	0.393995	0.259674	0.409103	0.308695	0.378113	0.349735
C330006A16Rik	8.10117	8.83591	10.0544	8.2772	7.9494	8.57198	10.038	9.51223
1810012K08Rik	0	0.125394	0.0629359	0	0.0637007	0.145534	0.162982	0.140908
Qsox2	1.95697	1.76353	1.68988	2.03666	1.46199	1.48423	1.34154	1.97199
C030048H21Rik	0.0459463	0.010783	0.0432963	0.0128471	0	0.0500595	0.0280305	0
4932418E24Rik	0.0435954	0.0218267	0.0301261	0.016253	0.0194041	0.0189993	0.0319155	0.0275931
Gpsm1	3.88879	4.0594	3.87543	5.31442	3.77113	3.8977	3.50093	5.20348
Dnlz	13.0538	11.9408	12.4425	13.7598	11.6543	12.24	11.6095	13.4357
Card9	0.0304679	0.050053	0.0287107	0.0425959	0.00726488	0.0248966	0.0185876	0.0241053
Gm13562	0.144853	0.145693	0.103999	0.0810052	0.148026	0.116487	0.13466	0.054573
Snapc4	2.35633	2.57193	2.39581	2.57297	2.6486	2.64027	2.23918	1.98304
Gm13563	0.311074	0.325394	0.276382	0.228633	0.254309	0.377656	0.314488	0.328149
Sdccag3	14.6178	15.133	14.0252	13.4795	15.8043	17.2295	15.4535	13.889
Pmpca	18.4628	17.6532	17.9301	25.9604	20.1879	16.7227	17.8819	23.3751
Inpp5e	3.82439	3.9617	3.75882	3.69096	3.87803	3.61231	3.76942	3.5463
Sec16a	3.7141	3.93727	3.97857	4.20604	3.62582	3.04711	3.03553	3.04251
0610009E02Rik	0.0389003	0.0365176	0.00916418	0.0435079	0.0278266	0.0264892	0.011866	0.0359062
Notch1	0.814781	1.09465	0.737888	0.438534	0.678761	0.818581	0.447988	0.485339
Egfl7	0.721459	1.41177	0.646335	0.98307	0.683263	1.38388	0.632315	1.10943
Agpat2	1.68814	2.69625	1.73991	1.63897	1.81695	2.63755	1.79514	2.1889
Fam69b	3.52815	4.29944	4.77627	3.28837	3.45985	4.10568	4.93137	4.03634
Snhg7	1.36779	1.79354	1.59579	1.57837	1.34598	1.7741	1.32452	1.53448
Snhg7os	0.0119504	0.100966	0.0112612	0.0133659	0.022796	0.0390607	0	0.0252128
Surf6	2.71004	2.816	2.99844	3.5275	3.32009	3.28355	3.18691	2.86866
Med22	22.6386	24.7035	23.5113	23.2708	22.3662	26.9696	26.1819	24.1796
Rpl7a	58.6618	49.0722	50.5613	73.3374	56.8204	52.7782	54.1112	57.1238
Gm23969	4.5608	3.42515	3.4382	7.14141	3.47998	5.96291	1.11296	4.81115
Surf1	7.88733	9.07164	7.75123	6.90588	8.47063	9.99878	8.17881	8.18643
Surf2	6.73554	7.3222	6.31418	7.33817	7.90541	7.03434	7.26022	7.10527
Surf4	27.4779	36.3721	29.2591	28.4803	27.8083	34.7542	29.9467	34.1705
Stkld1	0.0034237	0.00964198	0.00645248	0	0.00653088	0.0037302	0.0083548	0
Rexo4	5.93093	6.28959	5.45552	7.32842	6.58392	7.05177	5.8328	6.82113
Adamts13	0.00919414	0.0224405	0.00346554	0.00205663	0.00526148	0.00601033	0.00224363	0.0232772
Cacfd1	14.501	18.6581	15.3172	12.5626	14.9742	17.7034	15.6117	13.8623
Slc2a6	0.12043	0.0471055	0.0661989	0.0561226	0.0287157	0.0656055	0.122451	0.222321
Gm13398	0.0559874	0.0175193	0.123103	0.0417459	0	0.121999	0	0.0787475
Adamtsl2	0.0674829	0.0675727	0.112344	0.0100635	0.0836725	0.0906798	0.0905725	0.0427123
Fam163b	0.00414734	0.00778661	0.00586221	0	0.00197781	0.0203338	0.0101207	0.0021875
Dbh	0.0148244	0.0313119	0.0349235	0.00414508	0.0212087	0.165553	0.0271318	0.00781908
Sardh	0.900884	1.43071	0.875094	0.709413	0.828514	1.272	0.836263	1.17181
Vav2	0.21398	0.214138	0.210389	0.352665	0.169817	0.243693	0.226602	0.273426
Brd3	3.30241	3.05885	3.05837	3.65758	3.27967	3.43561	3.01387	3.20422
Wdr5	4.8497	4.21639	4.49955	6.44834	4.51263	4.50333	5.13823	5.20134
Gm13421	0.703071	0.702587	0.577034	0.481955	0.49752	0.815432	0.664139	0.382794
Rxra	1.47926	1.35831	1.47372	1.43927	1.36097	1.37438	1.46872	1.27062
2810430I11Rik	1.74254	2.19622	2.06775	0.667691	1.55427	1.95127	1.65367	0.936116
Col5a1	4.64799	6.26972	4.93939	3.10131	4.21865	5.07641	4.41872	4.6503
Gm13372	0.132645	0.112068	0.112495	0.074178	0.0632565	0.0722597	0.129476	0.0559703
F730016J06Rik	0.0268382	0	0.0194541	0.00923602	0.00984522	0	0.0176327	0.0021778
Olfm1	1.54896	1.4458	1.23021	1.44435	1.53962	1.25899	1.20543	1.10917
Ppp1r26	2.37813	2.5842	3.1705	2.65126	2.61827	2.9576	3.01361	2.51674
1700007K13Rik	0.046124	0.0144329	0.0434637	0.0687829	0.0439918	0.0335021	0.0937962	0.0648744
Mrps2	25.3127	19.5039	21.03	28.4066	25.1426	21.3543	22.6612	29.1625
Rpsa-ps9	0.753254	1.27281	0.638828	2.69592	1.22134	0.574481	1.01098	1.27136
Gbgt1	0.726496	0.432664	0.0809735	0.157267	0.849377	0.280867	0.104846	0.28842
Gm10134	11.2148	4.93492	0.990744	2.93979	9.86069	3.43652	0	1.66364
Ralgds	2.44146	2.79097	2.00384	1.82291	2.21098	2.85975	1.98459	2.17992
Cel	0	0.838054	0	0	0.00834773	0.657973	0	0
Gm13381	0.0183677	0.012932	0.0129813	0.0102717	0.013139	0.0250151	0.0336168	0.00968798
Gtf3c5	4.69244	4.55914	4.78879	5.69663	5.30217	5.40788	5.33412	5.54209
Gfi1b	0.0159402	0.0199518	0.0350487	0.00594276	0.025339	0.00578908	0.0777973	0.0336304
Tsc1	0.842696	1.01513	0.922253	0.938036	0.81773	0.816444	0.867143	0.756735
1700026L06Rik	0.0435384	0.0653945	0.0246164	0.0584344	0.0913567	0.0284616	0.0424984	0.0551139
Ak8	0.00235706	0.0110634	0.00499752	0.00922687	0.00449621	0.0141244	0.00647089	0.00745934
Gtf3c4	7.84924	7.05004	8.41446	8.30062	7.36332	6.88492	7.13003	7.16001
Ddx31	0.379099	0.36643	0.330273	0.460574	0.366448	0.400791	0.357825	0.433324
1700101E01Rik	0.00519741	0.00390324	0.00734646	0.00232521	0.00396572	0.00283135	0.00570741	0.00274135
Gm13394	41.5923	31.7238	30.2116	0	16.2111	3.63107	24.9676	58.9926
Ttf1	0.984449	1.2071	1.0422	1.13096	1.00849	1.2712	1.03508	1.19234
Setx	0.846482	0.812863	0.919301	0.746152	0.682055	0.677072	0.588196	0.680857
Ntng2	0.00113895	0.00427675	0.00214652	0.00891699	0.0021726	0.00124091	0.00416904	0.0336412
6530402F18Rik	0.0842988	0.166184	0.15093	0.46199	0.080402	0.10103	0.154285	0.506879
Med27	0.139555	0.126792	0.114583	0.160269	0.153444	0.14838	0.135126	0.153136
Rapgef1	0.731455	0.572725	0.660807	0.845117	0.633744	0.557616	0.607716	0.629681
Trub2	1.27424	1.50784	1.46988	1.52073	1.36667	1.51332	1.35222	1.73045
Coq4	1.90032	2.1431	2.13924	2.47488	1.95236	2.17466	2.10079	2.56296
Slc27a4	3.20236	3.50584	3.1146	2.71626	3.16097	3.42082	3.2361	4.23211
Urm1	0.972355	0.977996	0.964101	0.893326	1.07009	0.966269	0.958255	0.845381
2600006K01Rik	0.375965	0.117646	0.472375	0.233609	0.119529	0.227568	0.30582	0
Cercam	2.61462	3.67028	3.94578	1.90598	2.79097	3.23594	3.8734	1.39191
Odf2	2.77781	2.39011	2.57776	3.92995	2.94511	2.43791	2.8238	2.90551
Gle1	4.69544	4.72858	4.56297	5.11127	4.69479	5.07797	4.57937	5.03484
Sptan1	2.62345	2.8223	2.71497	2.4719	2.44242	2.29457	2.27866	2.33144
Wdr34	2.39308	2.56382	2.03426	2.10514	2.31543	2.74543	2.3856	1.89232
Set	29.7605	22.8625	25.1955	36.9899	31.8613	30.1002	29.4056	29.4762
Pkn3	0.843703	0.590503	0.700954	1.30099	0.814225	0.734299	0.651773	0.805753
Zdhhc12	5.29451	5.20138	4.33939	5.20551	5.23766	5.63433	5.85911	4.67592
Zer1	2.74623	2.86192	2.82916	2.21498	2.51461	2.71838	2.47292	2.02737
Tbc1d13	0.131229	0.17452	0.14427	0.114156	0.146023	0.198579	0.15567	0.161504
Endog	1.55095	1.52875	1.60765	1.3299	1.38064	1.85878	1.41929	1.74516
D2Wsu81e	13.807	15.2089	14.4647	15.2788	15.2748	17.4488	14.7042	15.8699
Ccbl1	0.453065	0.485641	0.514743	0.398914	0.471962	0.483121	0.47047	0.301675
1700084E18Rik	0.69945	0.569059	0.571227	0.573684	0.889489	0.660458	0.455161	0.590275
Lrrc8a	0.326873	0.436304	0.28155	0.32846	0.35804	0.48134	0.314703	0.366367
Phyhd1	0.00417582	0.0392004	0.0118049	0.0233521	0.0438107	0.0272979	0.0356656	0.00440504
Dolk	19.7262	24.0465	20.7964	19.8316	18.6935	21.1471	16.5738	23.5812
Nup188	2.06314	1.70777	1.94414	2.64469	1.82619	1.73508	1.6974	2.0113
Sh3glb2	4.15256	4.08752	4.42702	3.47562	4.54639	4.38948	4.60254	3.80997
Fam73b	2.22397	2.41368	2.40814	2.0081	2.29718	2.59687	2.11054	2.18766
Dolpp1	3.6935	4.41151	3.47289	4.11298	4.23653	4.71676	4.22186	4.78754
Crat	2.35674	3.50396	2.80158	2.8252	2.65762	3.60805	2.5737	4.78907
Ppp2r4	5.63648	4.62417	5.22053	5.99464	5.38992	4.80963	5.26604	6.17584
Ier5l	9.2607	20.4401	9.40505	18.3826	9.66141	17.3933	10.6329	15.1119
Cstad	0.0766311	0.0899216	0.0722113	0.0642808	0.0730887	0.0365274	0.058438	0.0757851
9330198N18Rik	0.00223617	0.0041984	0.005268	0.00125052	0	0	0	0.00353838
Gm14486	0.00340724	0.00639707	0.00321072	0.00762162	0.00324973	0.00742452	0.0124719	0.00359427
1700001O22Rik	0.134793	0.133566	0.155245	0.335019	0.021427	0.0489533	0.164466	0.363379
Ntmt1	3.77886	4.27496	4.10144	4.62314	3.72529	4.72781	4.16196	4.70225
Asb6	4.59193	5.22636	4.85605	5.66073	4.6693	5.49429	4.56982	5.30995
Prrx2	0.149638	0.636179	0.214223	0.310586	0.204476	0.741493	0.224714	0.239814
Ptges	0.204418	0.584977	0.192628	0.197286	0.199686	0.508301	0.170973	0.273027
Tor1b	8.24649	8.82516	7.87448	8.47309	7.63457	9.23631	8.19708	9.13991
Tor1a	7.59205	7.79437	7.44618	7.44135	7.79744	8.39087	7.7621	8.66256
BC005624	4.56362	4.44622	4.07506	4.77726	5.06226	4.77675	4.46595	5.4518
Usp20	0.820517	0.873162	1.15144	0.867221	0.890213	0.865871	0.920504	0.821344
Fnbp1	1.07815	0.709287	0.817107	0.577522	1.14513	0.699789	0.76474	0.71758
D330023K18Rik	1.05006	1.05003	1.14007	0.842531	0.968864	1.18137	1.22552	0.890977
Gpr107	1.71331	1.78331	1.57295	1.27974	1.58633	1.79683	1.56725	1.40466
Ncs1	2.02155	1.60989	1.66855	2.50001	1.89645	1.59368	1.7232	1.89728
Hmcn2	0.0486928	0.00213599	0.0150089	0.00865257	0.0464419	0.00247906	0.0155471	0.0177619
Ass1	0.0409039	0.0235345	0.0323279	0.019185	0.0415301	0.0258769	0.0273692	0.0208786
Fubp3	2.0759	2.02118	2.07642	2.03799	2.04929	1.92709	1.83585	2.14915
Exosc2	5.69821	4.70258	5.33416	7.54972	5.94245	6.61767	5.37109	6.09686
Gm13427	0.00550084	0.0309834	0	0.00615239	0.00524655	0.0179799	0.0134236	0.0232111
Abl1	1.79213	1.5847	1.81226	1.81862	1.67585	1.66325	1.66418	1.56734
Qrfp	0.0150856	0.0283231	0.0142155	0.0506171	0.0431646	0	0	0.0159136
Fibcd1	0.0142477	0.066875	0.011508	0.00910587	0.0038826	0.0510048	0.0173842	0.0407951
Lamc3	0.0134866	0.164586	0.0730751	0.0993029	0.00535964	0.137143	0.0493665	0.21696
Aif1l	1.83164	1.67384	1.62368	3.23747	1.53984	1.65626	1.35277	2.2095
Nup214	1.09502	0.972933	1.04685	1.26685	0.901473	0.797189	0.900932	0.930812
Gm13608	0.0947867	0.0889808	0.223299	0.0530069	0.135608	0.0516361	0.17348	0
Fam78a	0.00573998	0.0053884	0.00180297	0.00855981	0.00729953	0.00416923	0	0.00403671
Ppapdc3	0.378834	0.698995	0.398017	0.194807	0.415312	0.759076	0.377223	0.248045
Prrc2b	2.04658	1.83958	2.00598	1.85975	1.8188	1.74732	1.64333	1.71788
Gm27805	0.853688	0.801397	3.2178	0	0	0.930112	1.04162	1.8011
Gm22192	0	2.97662	3.73495	0	0	2.59103	1.93444	0.836223
Gm13610	0.0184966	0.0173636	0.0522893	0.103437	0.0352831	0.0604573	0	0.0195119
Pomt1	2.27805	2.29466	2.42606	2.3133	2.23137	2.46228	2.52805	2.34969
Uck1	10.3297	12.3151	11.632	10.4123	12.2906	13.0129	12.6667	11.4415
Gm13611	0.840223	0.591568	0.593821	0.469872	0	0.22886	1.02519	0.221586
Swi5	22.6609	19.9564	20.6966	24.7418	24.0141	20.5681	22.332	24.489
Golga2	3.04454	3.24461	2.90867	2.97725	3.24707	3.19346	3.02246	2.94146
Dnm1	1.54824	1.56906	1.7457	1.72166	1.3804	1.88092	1.70071	1.66454
Ciz1	1.80865	2.21508	1.91245	1.98908	1.88691	2.28971	1.82388	1.9251
1110008P14Rik	1.48553	1.79483	1.68501	1.63072	1.22008	2.48773	1.62795	1.69767
Ptges2	2.87899	3.87358	3.66597	3.78557	3.42113	4.2827	3.37292	4.15368
Gm13413	0	0.208017	0.208809	0	0.317019	0.241427	0.27037	0.116876
Slc25a25	1.37471	1.20593	1.13413	1.33199	1.19259	1.05217	1.02663	1.28291
Naif1	2.63439	2.15548	2.637	2.54516	2.71793	2.68037	2.48892	2.50867
Fam102a	0.986512	0.973298	1.33792	0.956246	1.02209	0.998957	1.37362	0.969245
Dpm2	16.3227	18.4012	15.289	12.5082	15.8249	19.3037	15.6461	16.9347
9430097D07Rik	0.0443918	0.166691	0.0836628	0.198599	0.0846794	0.193463	0	0.093657
Pip5kl1	0.140809	0.0626133	0.132687	0.248663	0.148436	0.056521	0.0904244	0.156356
St6galnac4	3.60861	3.72485	3.27104	3.61057	3.88525	3.75897	3.10081	3.4277
St6galnac6	1.85588	2.43553	1.66556	2.01569	2.05608	2.67884	1.83697	2.1775
Ak1	1.48696	1.90817	1.47668	2.31823	1.76203	1.50552	1.4661	2.13897
Eng	1.22565	1.78478	0.387886	0.237417	1.00703	1.70944	0.326571	0.576367
Gm26236	1.95846	5.05587	0.461376	0	2.33491	0.533447	0.597399	0.516491
Fpgs	1.91081	2.23785	1.82682	1.72562	2.00237	2.39853	2.03719	2.01569
Cdk9	15.7246	15.7044	15.0586	17.4237	16.2258	17.8089	15.2866	16.5011
Sh2d3c	2.16245	3.35611	1.53148	1.3487	2.27629	3.7225	1.31335	1.34545
6330409D20Rik	0	0.0372255	0.0224204	0.0177405	0.0151285	0.0604861	0.00967679	0.00836621
Ttc16	0.0178932	0.00671887	0.00674447	0.024015	0.00341321	0.023394	0.0218322	0.0188753
Tor2a	8.78532	10.3059	8.34124	7.84883	8.65809	10.1365	9.45441	9.19745
Ptrh1	1.25013	0.862907	0.900842	1.27483	0.771513	1.0015	0.538352	0.930881
1700019L03Rik	0.132287	0.177406	0.0712327	0.126819	0.0360491	0.10295	0.103763	0.039871
Stxbp1	1.03616	0.960113	0.832252	0.779251	0.996779	0.773697	0.820133	0.787974
Gm13524	0.0335962	0.126153	0.253268	0.112727	0.0640863	0.183019	0.0409921	0.0708807
Gm13523	0.118589	0.361806	0.0558746	0.298429	0.197937	0.25841	0.108521	0.125098
Fam129b	2.31986	2.54539	1.7583	1.65802	2.19195	2.54821	1.88318	1.71676
Lrsam1	0.600053	0.814035	0.849891	0.587236	0.670028	0.751439	0.691971	0.602114
Rpl12	25.8542	23.0487	25.5066	35.6243	29.2889	27.1531	28.8418	29.6296
Slc2a8	2.98777	3.07973	3.07767	2.69462	2.77282	3.05577	2.9843	2.68827
Garnl3	0.187268	0.236832	0.179487	0.146461	0.179484	0.254417	0.203912	0.178227
RP23-365F1.5	0.105471	0.18152	0.0662589	0.0983034	0.0670639	0.17237	0.107242	0.0741739
Ralgps1	0.075239	0.0609155	0.132047	0.067258	0.0698936	0.052415	0.117739	0.0607807
Gm13528	0.886943	0.455582	0.205004	0.187169	0.510758	0.291726	0.16335	0.229494
Angptl2	5.44517	7.81362	4.48675	3.30392	5.06503	7.89261	3.84051	5.3046
Zbtb34	1.55801	1.57165	1.33129	1.32906	1.43561	1.30332	1.3178	1.08083
Zbtb43	1.86221	2.13814	2.12912	2.02164	2.01943	2.1123	2.24548	1.77221
Mvb12b	0.0750198	0.0542032	0.100082	0.0971042	0.0836112	0.0468373	0.129074	0.109815
Nron	0.0171287	0.0401987	0.0322815	0.00957874	0.0163369	0	0.0208994	0.0180689
Pbx3	0.425242	0.386177	0.462316	0.417636	0.409993	0.360792	0.478571	0.407139
C79798	0.0079894	0.0150001	0.0075286	0	0.00381004	0.00435231	0.0048741	0.00842795
Mapkap1	0.607037	0.587045	0.602223	0.685083	0.616236	0.629126	0.628584	0.704427
Gm13408	1.42031	1.8039	1.57458	1.96232	1.59372	1.82055	1.42716	1.32201
Gm13414	0.64203	0.172201	0.432143	0.205164	0.174957	0.299788	0.223819	0.483765
Gapvd1	2.96598	2.55182	2.75364	2.93195	2.69149	2.5294	2.73295	2.70048
Hspa5	300.785	332.395	262.78	321.735	363.372	391.753	341.768	401.115
Rabepk	1.23906	1.2834	1.33039	1.5857	1.41473	1.49926	1.46822	1.61185
Fbxw2	4.41738	4.10953	4.38715	4.01125	3.99175	3.85094	4.32379	4.96601
Psmd5	6.3008	5.70449	6.21164	7.31076	6.42312	6.76656	6.98477	7.41417
Cutal	0.0112625	0.0246695	0.0106129	0.00419883	0.00716125	0.0081805	0.0137418	0.00396024
Phf19	0.295668	0.555115	0.430305	0.271899	0.303933	0.647852	0.533117	0.46438
Traf1	0.1164	0.243517	0.43248	0.0334768	0.0824717	0.282629	0.422017	0.0806904
AI182371	0.00761132	0.0392981	0.0466201	0.0340514	0.0217784	0.0248781	0.00464344	0.0200728
Cntrl	1.11027	0.944893	0.933107	1.03016	1.0333	1.16572	0.94219	0.874361
Rab14	12.4006	11.7815	11.5594	10.3941	13.1756	13.2575	12.2054	11.5733
Gsn	15.0046	17.3716	14.1636	8.40277	15.4921	20.0589	14.3647	13.7156
Stom	10.8846	7.30586	8.4609	3.76747	8.81509	5.11533	7.3931	6.7554
Gm13443	13.7021	9.02657	9.85379	0.806585	20.4056	26.4528	25.3711	1.6483
Ggta1	0.445664	0.681083	0.296559	0.229146	0.348511	0.781269	0.31312	0.307476
Gm13446	0.328358	0	0.244279	0.19329	0.31318	0	0.231952	0.0729226
Dab2ip	0.496146	0.379625	0.423574	0.505759	0.420632	0.429678	0.408753	0.465227
Ttll11	0.00844459	0.0125744	0.00768314	0.00521093	0.00583237	0.0111041	0.00568474	0.00522201
Ndufa8	5.97151	5.52449	5.68466	5.91015	6.30726	6.02909	6.29845	6.24559
Morn5	0	0.00413146	0.0041472	0.00246116	0.00629639	0.00479502	0.00268494	0.00464261
Lhx6	0.0681349	0.0719566	0.0561795	0.00952565	0.0460312	0.0556758	0.0692784	0.0149739
Rbm18	7.35894	7.84761	6.80716	6.66508	7.78294	8.39636	7.96994	6.4934
Mrrf	0.612393	0.572579	0.641835	0.789246	0.674214	0.546877	0.765175	0.740515
Gm13428	0.731732	0.343456	0.861911	0.818403	0.52343	0.19931	0.446408	0.385949
Gm13429	0.0125768	0.0354192	0.00592569	0	0.0179931	0.0137027	0.00767271	0.0132671
Gm13431	0.0324448	0.142135	0.152868	0.0362878	0.030945	0.106048	0.0659788	0.0456344
Ptgs1	1.07291	1.4879	1.80952	1.04659	0.918659	1.02284	1.82977	2.26361
Gm13430	0.464025	1.52461	0.218631	0.778481	1.7703	0.758349	0	1.46849
Gm13436	2.94115	3.20276	3.43668	3.94742	4.15168	2.43538	3.30153	3.59901
Pdcl	8.93301	7.40007	8.21447	7.71454	8.52694	7.97738	8.36333	7.84521
Rc3h2	1.39265	1.16774	1.45366	1.06847	1.12032	0.992784	1.11488	0.971863
Zbtb6	1.11538	1.33713	1.31737	1.12106	1.29743	1.2604	1.4023	0.985807
Zbtb26	2.01836	1.1357	1.53531	1.45509	1.51917	1.84137	1.6319	1.08381
Rabgap1	1.51907	1.53107	1.51551	1.3852	1.3746	1.4819	1.42935	1.23691
Strbp	0.492848	0.340266	0.463001	0.500254	0.483019	0.26832	0.456256	0.406879
Gpr21	0.608035	0.570791	0.426052	0.19181	0.371749	0.237809	0.228273	0.312482
Gm13543	0.586306	1.17941	1.10498	0.936788	0.159772	0.0912563	0.61318	1.23698
Mir5128	1.60452	6.02496	5.29193	4.48643	0	0	0	3.38519
Crb2	2.75336	3.9769	1.95484	1.41754	2.72613	2.20624	1.78106	1.30011
Dennd1a	0.0928466	0.0770485	0.109204	0.096372	0.0908953	0.0785798	0.0948208	0.0908958
Gm13556	0.707012	0.181011	0.423967	0.21566	0.0613027	0.210083	0.392115	0
Lhx2	0.0109332	0.0595285	0.0185447	0.0366846	0	0.0190592	0.0400202	0.0576668
Gm13589	0.00209073	0.00392533	0.013791	0	0	0.0022779	0.00765295	0
Nek6	2.20076	2.54624	2.48449	2.28986	2.1115	2.60954	2.46298	2.55418
Psmb7	2.30825	1.85126	2.07213	2.84739	2.43043	2.1007	2.33081	2.51641
Gm13586	1.15054	1.6201	2.43941	1.28682	1.23453	0.783464	1.22835	0.455136
Nr6a1	0.00912525	0.0131554	0.017505	0.0164027	0.0121226	0.00887694	0.01352	0.0123765
Nr6a1os	0.171541	0.182505	0.191821	0.0639531	0.150522	0.147026	0.0948846	0.110987
Mir181b-2	1.51336	1.42066	1.42607	0	2.8868	2.47325	0.923253	0.798213
Olfml2a	0.113162	0.104264	0.238943	0.150004	0.0799491	0.276267	0.168757	0.0862145
Wdr38	0.114912	0.0719155	0.0577516	0.0599773	0.0803733	0.0918127	0.037389	0.0888944
Rpl35	32.3717	31.44	31.3891	42.0255	34.9271	35.0903	35.3996	35.1908
Arpc5l	9.46618	8.26936	8.83173	9.57545	9.37867	9.27203	9.17549	10.472
Golga1	0.929633	1.00588	0.883655	0.834213	0.878927	0.96869	0.992497	0.802489
Scai	0.298937	0.277615	0.359805	0.2536	0.289709	0.266852	0.315156	0.220573
Gm16523	0.360909	0.423503	0.0850232	0	0	0	0.440359	0.19036
Ppp6c	3.46869	2.66029	3.28427	3.83546	3.78323	2.82085	3.26787	3.65471
Gm13511	0.367887	0.690707	0.520004	0	0.350881	0	0	0.194041
Gm13453	2.05748	2.80939	1.5863	1.04599	3.56795	7.54018	6.61838	10.0629
Gm13456	7.66441	6.7825	7.86639	9.82804	8.98632	8.88243	8.45819	6.59169
Lrp1b	0.0005176	0.00109327	0.00158518	0.000180909	0.000431964	0.000951644	0.000631545	0.000136503
Gm13461	1.71871	1.70563	2.45251	4.50363	2.90383	2.08658	2.51648	3.15989
Gm13464	0	0.0669261	0.134362	0.0797373	0.339987	0	0.0869875	0
Kynu	0.00156817	0.00196282	0	0.00175391	0.00199424	0.00455615	0.00255118	0.000551416
Arhgap15	0.00102897	0.00144891	0.00106659	0.000345254	0.000490702	0.00213006	0.000627744	0.00108545
Gtdc1	0.0361127	0.0287382	0.0328207	0.0358795	0.0262259	0.0251652	0.0286295	0.0469903
Gm13477	0.0743719	0	0.0700824	0.027727	0	0	0	0.104606
Zeb2	1.64626	2.20154	1.5105	1.99826	1.33608	1.85764	1.05323	2.47602
Zeb2os	0.406435	0.402737	0.148942	0.606101	0.366111	0.762635	0.385706	0.905128
Gm13470	0.0172395	0.0593397	0.0487356	0.00321358	0.019183	0.0813923	0.0385635	0.0151548
Acvr2a	1.30546	1.07196	1.25339	0.991492	1.31279	0.957715	1.12629	0.851642
Orc4	1.9968	1.83761	1.93585	1.95081	2.37426	2.0716	2.01177	2.062
Mbd5	0.0764525	0.0648945	0.080291	0.0723222	0.0655925	0.0620833	0.066257	0.0552107
Gm13509	5.34943	5.6435	5.18492	5.58418	6.31694	5.6618	6.96219	5.96553
Epc2	0.113341	0.107021	0.119296	0.104526	0.111895	0.186315	0.119692	0.126555
Kif5c	0.0381162	0.0402039	0.101296	0.0852617	0.047383	0.0200643	0.0914465	0.05331
Lypd6b	0.0123952	0.017454	0.0272541	0.00231057	0.00669928	0.0121544	0.0262148	0.00435854
Lypd6	0.0618007	0.0806314	0.122395	0.0339746	0.0759277	0.087305	0.120777	0.0403313
Mmadhc	8.08733	6.59078	7.86564	9.4986	8.71567	7.67078	8.39833	9.03773
Gm13483	0.00825324	0.00774771	0.00640478	0.00651586	0.00555651	0.00687631	0.0059236	0.00102427
Gm13487	0.154317	0.0724322	0.218124	0.258892	0.220775	0.252197	0.376576	0
Gm13498	0.184538	0.144363	0.202878	0.412793	0.205343	0.167549	0.150109	0.259557
Rnd3	18.1473	12.9216	15.9044	11.662	18.8389	14.2316	17.7434	9.78425
Gm13493	50.2114	36.7177	36.6025	64.0301	46.4704	38.1913	46.8983	46.2574
Rbm43	2.24962	1.54012	2.33069	1.84188	1.71295	1.38801	2.49464	1.80278
Nmi	0.322194	0.299959	0.456671	0.119126	0.274284	0.188574	0.380126	0.1573
Tnfaip6	0.295913	0.404968	0.278846	0.374826	0.278834	0.248601	0.352356	0.560377
Rif1	3.7698	3.39506	3.81072	4.03443	3.43659	2.96954	3.43541	3.47769
Neb	0.000988187	0.00401985	0.00217278	0.00184206	0.000942507	0.00179442	0.000803818	0.00277981
Arl5a	8.27713	6.05143	7.8626	7.78737	7.78846	5.69622	7.7297	7.07119
A430018G15Rik	0.0337221	0.0316565	0.0127109	0.00754327	0.0128653	0.0514374	0.0493748	0
Cacnb4	0.00696661	0.011319	0.00782726	0.00269715	0.00920017	0.00583867	0.00850024	0.00254389
[truncated: 18,348 more rows]
