# Supplementary material for: Sufu- and Spop-mediated downregulation of Hedgehog signaling promotes beta cell differentiation through organ-specific niche signals
Source: Nat Commun. 2019 Oct 11;10:4647. doi: 10.1038/s41467-019-12624-5 (PMC6789033; doi:10.1038/s41467-019-12624-5)
Supplement: Supplementary file 6 — Supplementary Data 3 [file 41467_2019_12624_MOESM6_ESM.xls]

## Sheet: panc_vs_int_deTab
baseMean	log2FoldChange	lfcSE	stat	pvalue	padj	gene	pval	chr	start	end	strand	size
42.9427	1.79268	0.592078	3.02777	0.00246365	1	Xkr4	0.00246365	chr1	3205901	3671498	-	465597
1.54916	0.665275	2.58525	0.257335	0.79692	1	RP23-317L18.4	0.79692	chr1	3365731	3368549	-	2818
5.76446	0.544217	1.40064	0.388549	0.69761	1	RP23-317L18.3	0.69761	chr1	3375556	3377788	-	2232
1.95581	-0.765106	2.53338	-0.30201	0.762644	1	RP23-115I1.6	0.762644	chr1	3464977	3467285	-	2308
1.63687	2.68733	2.67635	1.0041	0.315329	1	RP23-115I1.2	0.315329	chr1	3531795	3532720	+	925
2.38709	2.82715	2.43676	1.16021	0.245963	1	RP23-122M2.3	0.245963	chr1	3647309	3658904	-	11595
3.11153	2.35561	1.7675	1.33273	0.18262	1	Sox17	0.18262	chr1	4490931	4497354	-	6423
6.26729	0.688451	1.20078	0.573336	0.566417	1	RP23-285G23.3	0.566417	chr1	4522905	4526737	+	3832
9.2597	-0.828237	1.01734	-0.814123	0.415575	1	Gm6085	0.415575	chr1	4687934	4689403	-	1469
1.18284	1.76035	3.1537	0.558186	0.576718	1	RP23-34E15.2	0.576718	chr1	4692219	4693424	-	1205
34.4914	-0.33759	0.566714	-0.595697	0.551378	1	RP23-34E15.4	0.551378	chr1	4771131	4772199	+	1068
1050.69	-0.125829	0.140617	-0.894835	0.370875	1	Mrpl15	0.370875	chr1	4773206	4785739	-	12533
970.239	-0.371901	0.153862	-2.41711	0.0156441	1	Lypla1	0.0156441	chr1	4807788	4848410	+	40622
1239.11	-0.295498	0.143457	-2.05984	0.0394138	1	Tcea1	0.0394138	chr1	4857814	4897909	+	40095
24.3824	-0.526225	0.67113	-0.784087	0.432989	1	Gm6104	0.432989	chr1	4880049	4880651	-	602
1.85194	2.43824	2.85067	0.855321	0.392373	1	RP24-426M1.4	0.392373	chr1	4905751	4906861	-	1110
16.2505	0.111466	0.846338	0.131704	0.895219	1	Rgs20	0.895219	chr1	4909576	5070285	-	160709
1123.83	0.0563435	0.140134	0.402069	0.687633	1	Atp6v1h	0.687633	chr1	5070018	5162529	+	92511
191.984	0.332668	0.39544	0.841262	0.400201	1	Oprk1	0.400201	chr1	5588466	5606131	+	17665
6.66735	0.806768	1.23942	0.650922	0.515097	1	Npbwr1	0.515097	chr1	5913707	5917398	-	3691
1396.94	0.012601	0.135467	0.093019	0.925888	1	Rb1cc1	0.925888	chr1	6206197	6276648	+	70451
40.4119	0.950747	0.52359	1.81582	0.0693975	1	4732440D04Rik	0.0693975	chr1	6209866	6215293	-	5427
4.37497	-2.39228	2.23809	-1.0689	0.285116	1	Fam150a	0.285116	chr1	6359218	6394731	+	35513
3.18852	-0.413148	1.8039	-0.22903	0.818845	1	RP23-76C20.3	0.818845	chr1	6380394	6381032	+	638
49.2811	0.223029	0.477306	0.467265	0.64031	1	RP23-76C20.4	0.64031	chr1	6429655	6441296	-	11641
13.7114	0.0999655	0.859278	0.116337	0.907386	1	St18	0.907386	chr1	6487231	6860940	+	373709
719.004	-0.288994	0.169946	-1.70051	0.0890349	1	Pcmtd1	0.0890349	chr1	7088920	7173628	+	84708
6.36397	-0.256551	1.32795	-0.193193	0.846807	1	WI1-817D1.2	0.846807	chr1	7148110	7152137	+	4027
4.60381	0.840688	1.38781	0.605768	0.544669	1	Gm9826	0.544669	chr1	7177739	7179037	+	1298
10.5547	0.3099	0.995028	0.311448	0.75546	1	Gm26901	0.75546	chr1	7349406	7397869	-	48463
15.0516	2.25161	0.856061	2.6302	0.00853347	1	Sntg1	0.00853347	chr1	8361475	9299878	-	938403
4.25768	-3.73157	1.96122	-1.90268	0.0570826	1	Gm15452	0.0570826	chr1	8791923	8792162	-	239
3.41291	-1.35846	1.69472	-0.801584	0.422794	1	RP23-397E23.1	0.422794	chr1	8815842	8816039	+	197
1.16106	-0.542122	2.87625	-0.188482	0.850499	1	Gm24276	0.850499	chr1	8816138	8816247	+	109
817.626	-0.304534	0.157642	-1.93182	0.0533823	1	Rrs1	0.0533823	chr1	9545408	9547455	+	2047
18.1395	0.130015	0.752395	0.172801	0.862808	1	Adhfe1	0.862808	chr1	9547948	9580673	+	32725
2.41971	2.6577	2.27996	1.16568	0.243743	1	2610203C22Rik	0.243743	chr1	9560832	9631175	-	70343
1.22643	-0.523814	2.714	-0.193004	0.846956	1	Gm6161	0.846956	chr1	9574548	9575649	+	1101
5.1344	0.257434	1.342	0.191829	0.847876	1	3110035E14Rik	0.847876	chr1	9601199	9627143	+	25944
52.3504	-1.04864	0.561426	-1.86782	0.0617874	1	Mybl1	0.0617874	chr1	9667415	9700209	-	32794
1175.05	-0.171221	0.15921	-1.07544	0.282177	1	Vcpip1	0.282177	chr1	9718622	9748382	-	29760
4.34001	-0.654786	1.479	-0.442722	0.657967	1	1700034P13Rik	0.657967	chr1	9747648	9791922	+	44274
269.376	-0.496347	0.217367	-2.28346	0.0224034	1	Sgk3	0.0224034	chr1	9798107	9900845	+	102738
11.5471	-0.182753	0.88781	-0.205847	0.83691	1	Mcmdc2	0.83691	chr1	9908638	9942085	+	33447
249.189	-0.0326166	0.225776	-0.144464	0.885134	1	Snhg6	0.885134	chr1	9941959	9944118	-	2159
6.19498	0.549241	1.18374	0.463986	0.642658	1	Snord87	0.642658	chr1	9942463	9942549	-	86
48.047	-2.77373	0.519183	-5.34248	9.16843e-08	0.00175685	Tcf24	9.16843e-08	chr1	9960163	9967932	-	7769
1.80594	-2.54641	2.54118	-1.00206	0.316316	1	Ppp1r42	0.316316	chr1	9968624	10009136	-	40512
1859.18	-0.150397	0.131911	-1.14014	0.254227	1	Cops5	0.254227	chr1	10024601	10038168	-	13567
728.695	-0.188097	0.190414	-0.987832	0.323235	1	Cspp1	0.323235	chr1	10037987	10136768	+	98781
67.6374	-0.41688	0.476518	-0.874847	0.381657	1	RP23-228G18.6	0.381657	chr1	10062258	10064079	+	1821
1332.56	-0.228826	0.14577	-1.56977	0.116469	1	Arfgef1	0.116469	chr1	10137571	10232670	-	95099
2.56636	1.17446	2.07047	0.567245	0.570547	1	RP24-327F2.1	0.570547	chr1	10197081	10198802	-	1721
73.0249	0.672956	0.493056	1.36487	0.172295	1	Cpa6	0.172295	chr1	10324720	10719945	-	395225
167.667	-0.097602	0.356196	-0.274012	0.784076	1	Prex2	0.784076	chr1	10993465	11303681	+	310216
252.557	-2.42562	0.280947	-8.63372	5.93892e-18	1.13802e-13	A830018L16Rik	5.93892e-18	chr1	11414105	11975901	+	561796
10.3435	-1.3368	1.06307	-1.25749	0.208576	1	RP23-2K13.1	0.208576	chr1	11416918	11419388	+	2470
2.48633	-1.46843	2.15156	-0.682497	0.494925	1	RP24-239K20.1	0.494925	chr1	11704207	11706350	+	2143
3.26936	0.0671885	1.62141	0.0414382	0.966947	1	Gm7560	0.966947	chr1	12120960	12121832	+	872
7903.89	1.51915	0.217995	6.96875	3.19776e-12	6.12754e-08	Sulf1	3.19776e-12	chr1	12692277	12861192	+	168915
39.2166	-0.0949578	0.568896	-0.166916	0.867436	1	Slco5a1	0.867436	chr1	12866549	12992650	-	126101
1159.88	0.0238002	0.163459	0.145603	0.884235	1	Ncoa2	0.884235	chr1	13139105	13374083	-	234978
9.2362	0.0500386	0.974427	0.0513518	0.959045	1	RP23-93D12.2	0.959045	chr1	13177462	13179714	-	2252
4.66568	0.984938	1.47164	0.669281	0.503316	1	RP23-93D12.1	0.503316	chr1	13234809	13236434	-	1625
13.8098	-0.233486	0.906557	-0.257553	0.796752	1	RP23-125I14.2	0.796752	chr1	13343563	13348204	-	4641
19.0727	0.150489	0.813963	0.184884	0.85332	1	RP23-125I14.1	0.85332	chr1	13354483	13356730	-	2247
3101.72	0.0651788	0.153618	0.424292	0.671353	1	Tram1	0.671353	chr1	13564698	13589910	-	25212
161.639	-0.206037	0.267796	-0.76938	0.441668	1	Lactb2	0.441668	chr1	13623330	13660546	-	37216
7.76339	1.08499	1.60641	0.675412	0.499414	1	RP23-70F22.2	0.499414	chr1	13641483	13642748	-	1265
94.8011	1.24861	0.499384	2.50031	0.0124086	1	Eya1	0.0124086	chr1	14168954	14310235	-	141281
3.06704	2.55893	2.51074	1.01919	0.308112	1	Gm9947	0.308112	chr1	14752937	14776931	+	23994
124.528	-0.195107	0.465163	-0.419439	0.674895	1	Msc	0.674895	chr1	14753346	14755992	-	2646
6.2066	0.971135	1.23524	0.786193	0.431755	1	Rpl5-ps1	0.431755	chr1	14865072	14865965	+	893
11.6161	-2.88621	1.20692	-2.39138	0.0167853	1	Trpa1	0.0167853	chr1	14872648	14918862	-	46214
263.913	-1.55056	0.298356	-5.19701	2.02516e-07	0.00388062	Kcnb2	2.02516e-07	chr1	15287254	15723750	+	436496
5.57246	-2.97831	1.75415	-1.69787	0.089533	1	RP23-445B17.1	0.089533	chr1	15364302	15365834	+	1532
2.54479	-0.825672	2.04026	-0.404689	0.685706	1	RP24-66C10.4	0.685706	chr1	15556249	15558337	+	2088
741.897	-0.402387	0.181493	-2.21709	0.026617	1	Terf1	0.026617	chr1	15805646	15844052	+	38406
8.87722	-0.349636	1.15727	-0.302121	0.76256	1	RP23-325F17.4	0.76256	chr1	15853331	15856499	+	3168
212.483	-0.172558	0.267623	-0.644782	0.519069	1	Sbspon	0.519069	chr1	15853862	15892722	-	38860
16.2393	-1.07926	0.796376	-1.35521	0.175351	1	4930444P10Rik	0.175351	chr1	16065979	16093325	-	27346
4871.56	-0.335879	0.138221	-2.43002	0.0150979	1	Rpl7	0.0150979	chr1	16101295	16104662	-	3367
3426.9	0.0257903	0.16322	0.158009	0.87445	1	Rdh10	0.87445	chr1	16105774	16133734	+	27960
969.985	-0.36344	0.187682	-1.93647	0.0528106	1	Stau2	0.0528106	chr1	16228674	16520112	-	291438
908.361	-0.027755	0.159237	-0.174299	0.86163	1	Ube2w	0.86163	chr1	16540790	16619489	-	78699
5.33555	0.0469427	1.35153	0.034733	0.972293	1	RP23-382H8.2	0.972293	chr1	16618560	16621539	+	2979
2089.56	-0.262181	0.137602	-1.90536	0.0567334	1	Tceb1	0.0567334	chr1	16641725	16657042	-	15317
1037.03	-0.138224	0.176573	-0.782817	0.433734	1	Tmem70	0.433734	chr1	16665207	16678275	+	13068
94.5873	0.560202	0.373896	1.49828	0.134059	1	Ly96	0.134059	chr1	16688051	16709611	+	21560
14.1376	-0.421258	0.858677	-0.490589	0.623717	1	Gm5828	0.623717	chr1	16768279	16770138	-	1859
76.1692	-0.488695	0.407677	-1.19873	0.230633	1	Jph1	0.230633	chr1	16964560	17097889	-	133329
10.5163	-0.467846	0.970906	-0.481865	0.629902	1	Gdap1	0.629902	chr1	17145362	17164271	+	18909
4.66277	0.600622	1.35972	0.441724	0.658689	1	Rbm6-ps1	0.658689	chr1	17397412	17400281	-	2869
187.135	2.01763	1.41793	1.42294	0.154753	1	Pi15	0.154753	chr1	17601901	17630939	+	29038
14.7457	-0.673449	0.788799	-0.853766	0.393235	1	Gm16070	0.393235	chr1	17676027	17727646	-	51619
267.11	0.114429	0.25738	0.44459	0.656616	1	Crispld1	0.656616	chr1	17727045	17766344	+	39299
1.85169	0.000661316	2.28735	0.000289119	0.999769	1	Gm28153	0.999769	chr1	17741915	17805417	-	63502
8.57126	-1.02403	1.23052	-0.832195	0.405299	1	AC098736.2	0.405299	chr1	19153422	19153966	-	544
4.01452	0.0592442	1.57065	0.0377196	0.969911	1	Tfap2b	0.969911	chr1	19208914	19238576	+	29662
4.94588	-0.179569	1.40376	-0.12792	0.898212	1	Gm4849	0.898212	chr1	19330939	19333184	+	2245
1.54033	0.955941	3.06462	0.311928	0.755095	1	Pkhd1	0.755095	chr1	20057779	20618064	-	560285
4188.66	-0.1712	0.146313	-1.17009	0.241963	1	Mcm3	0.241963	chr1	20802968	20820312	-	17344
5.05956	-0.282261	1.40065	-0.201521	0.840291	1	6720483E21Rik	0.840291	chr1	20888650	20890473	-	1823
314.192	-1.29438	0.233018	-5.55482	2.77892e-08	0.000532496	Paqr8	2.77892e-08	chr1	20890606	20939650	+	49044
87.1168	0.897099	0.398888	2.249	0.0245125	1	Efhc1	0.0245125	chr1	20951626	20990841	+	39215
442.987	-0.262158	0.182718	-1.43477	0.151354	1	Tram2	0.151354	chr1	20996299	21079229	-	82930
1.87134	-3.70865	2.70615	-1.37045	0.170546	1	Gm2693	0.170546	chr1	21178988	21187427	+	8439
100.002	0.0492868	0.345909	0.142485	0.886697	1	Tmem14a	0.886697	chr1	21218575	21230167	+	11592
7.05399	3.04763	1.23241	2.4729	0.013402	1	Gsta3	0.013402	chr1	21240589	21265661	+	25072
120.267	0.540284	0.328992	1.64224	0.10054	1	Kcnq5	0.10054	chr1	21398403	21961942	-	563539
3.67555	-0.0511638	1.80285	-0.0283794	0.97736	1	RP24-496H1.1	0.97736	chr1	21454691	21457017	-	2326
34.3587	-0.500311	0.663583	-0.753953	0.450877	1	Gm7658	0.450877	chr1	21511933	21513056	-	1123
3.37884	0.756686	1.93203	0.391653	0.695315	1	RP23-322P13.2	0.695315	chr1	21838948	21840514	-	1566
35.7717	0.0972203	0.790146	0.123041	0.902075	1	Gm26580	0.902075	chr1	21959842	21962530	+	2688
209.184	-1.3619	0.262079	-5.19651	2.03065e-07	0.00389113	Rims1	2.03065e-07	chr1	22286251	22805724	-	519473
255.628	-0.416463	0.246049	-1.69261	0.0905304	1	Ogfrl1	0.0905304	chr1	23366424	23397772	-	31348
18.9304	-0.460162	0.728094	-0.632009	0.527381	1	B3gat2	0.527381	chr1	23761753	23849158	+	87405
604.311	-0.309056	0.159046	-1.94319	0.051993	1	Smap1	0.051993	chr1	23844846	23922317	-	77471
396.383	0.196643	0.189826	1.03592	0.300241	1	1110058L19Rik	0.300241	chr1	23995939	24005656	-	9717
1307.83	-0.0954327	0.173356	-0.550501	0.581976	1	Fam135a	0.581976	chr1	24011093	24100341	-	89248
2.26637	-1.01846	2.15645	-0.472286	0.636723	1	RP23-255J24.2	0.636723	chr1	24100625	24103424	+	2799
299.063	-2.53896	0.665173	-3.817	0.000135085	1	Col9a1	0.000135085	chr1	24177610	24252684	+	75074
101.295	-0.751487	0.504577	-1.48934	0.136398	1	Col19a1	0.136398	chr1	24261890	24587472	-	325582
7.24368	0.626882	1.20397	0.520678	0.602591	1	Tubb4b-ps2	0.602591	chr1	24594087	24595423	-	1336
24.2061	-0.323029	0.699414	-0.461856	0.644185	1	Gm28439	0.644185	chr1	24611535	24612410	-	875
4.44764	-0.541438	1.61396	-0.335472	0.737269	1	Gm10222	0.737269	chr1	24612407	24612700	-	293
5.97161	0.366012	1.36042	0.269042	0.787897	1	Gm28438	0.787897	chr1	24612775	24613119	-	344
234.758	-0.495029	0.242729	-2.03943	0.0414072	1	Gm28437	0.0414072	chr1	24613189	24613971	-	782
76.9239	-0.915756	0.389397	-2.35172	0.0186866	1	Gm10925	0.0186866	chr1	24613974	24614651	-	677
71.023	-0.249333	0.409175	-0.609356	0.542289	1	Gm28661	0.542289	chr1	24614885	24615565	-	680
57.0159	-0.409289	0.472022	-0.867097	0.385889	1	Gm29216	0.385889	chr1	24615706	24616197	-	491
811.92	0.508599	0.172652	2.9458	0.00322126	1	Lmbrd1	0.00322126	chr1	24678630	24766301	+	87671
91.3999	1.76441	0.419166	4.20934	2.56115e-05	0.490768	Bai3	2.56115e-05	chr1	25067476	25829707	-	762231
2.16134	4.71382	3.06857	1.53616	0.124499	1	RP23-21P2.5	0.124499	chr1	25314276	25317708	-	3432
1.47014	0.835515	2.51027	0.332838	0.739256	1	RP23-21P2.8	0.739256	chr1	25362564	25365820	-	3256
2.64442	1.84025	2.1312	0.863478	0.387875	1	RP23-478K4.2	0.387875	chr1	25672245	25676239	-	3994
1.75934	4.26109	2.95814	1.44046	0.149736	1	RP23-478K4.1	0.149736	chr1	25686062	25691501	-	5439
3.33431	1.13462	1.75565	0.646265	0.518108	1	RP23-478K4.3	0.518108	chr1	25722038	25724778	-	2740
1.66948	2.58159	2.75509	0.937029	0.348744	1	RP23-184I13.2	0.348744	chr1	25735389	25738969	-	3580
2.67659	1.68217	2.20351	0.763404	0.445223	1	RP23-184I13.4	0.445223	chr1	25775757	25780306	-	4549
3.0551	2.65258	2.19348	1.2093	0.226547	1	RP23-184I13.6	0.226547	chr1	25804097	25807406	-	3309
1.19773	0.412699	2.66117	0.155082	0.876757	1	RP23-184I13.7	0.876757	chr1	25808956	25809972	-	1016
33.2727	-1.09648	0.54702	-2.00446	0.045021	1	Gm7846	0.045021	chr1	28580499	28580772	-	273
1.42404	1.65268	2.6851	0.615501	0.538224	1	Gm5697	0.538224	chr1	28800240	28802721	-	2481
26.9446	0.185585	0.610503	0.303988	0.761137	1	Gm5525	0.761137	chr1	29484604	29485915	-	1311
1.61605	0.633011	2.42345	0.261203	0.793936	1	Gm6473	0.793936	chr1	30769687	30771815	+	2128
1255.29	-0.124955	0.145214	-0.860484	0.389522	1	Phf3	0.389522	chr1	30802339	30873921	-	71582
1.83799	0.987373	2.34871	0.420389	0.674201	1	RP24-172B22.6	0.674201	chr1	30833548	30836431	-	2883
6.16548	1.2357	1.27467	0.96943	0.332331	1	RP23-471J16.2	0.332331	chr1	30865504	30868538	-	3034
1798.06	-0.148982	0.155002	-0.961163	0.33647	1	Ptp4a1	0.33647	chr1	30940302	30949770	-	9468
10.7814	-0.705844	1.42795	-0.494305	0.621091	1	Gm10307	0.621091	chr1	31615149	31616661	+	1512
190.65	0.669778	0.29027	2.30743	0.0210307	1	Khdrbs2	0.0210307	chr1	32172714	32658568	+	485854
17.6312	1.52904	0.955332	1.60053	0.10948	1	RP23-109J14.2	0.10948	chr1	32473757	32475565	+	1808
1.22482	3.39796	3.33278	1.01956	0.307939	1	RP24-390L20.5	0.307939	chr1	32539028	32542440	+	3412
2.32306	1.5341	1.92961	0.795028	0.426597	1	Gm5415	0.426597	chr1	32543686	32547294	-	3608
2.90969	0.612973	2.09596	0.292454	0.769939	1	Gm7114	0.769939	chr1	33100907	33102695	+	1788
573.894	-0.119534	0.194643	-0.61412	0.539136	1	Prim2	0.539136	chr1	33453810	33669795	-	215985
1.48834	-1.26459	2.42897	-0.520628	0.602626	1	Gm29228	0.602626	chr1	33482101	33482518	+	417
6.07393	1.63749	1.36198	1.20229	0.229252	1	RP24-423J19.1	0.229252	chr1	33669824	33670712	+	888
906.813	-0.161231	0.15087	-1.06868	0.285215	1	Rab23	0.285215	chr1	33719887	33742564	+	22677
715.928	-0.50774	0.216978	-2.34005	0.0192812	1	Bag2	0.0192812	chr1	33745484	33757795	-	12311
1887.3	0.0454556	0.134573	0.337776	0.735532	1	Zfp451	0.735532	chr1	33761545	33814595	-	53050
5.44872	-1.68558	1.34144	-1.25655	0.208918	1	Gm15455	0.208918	chr1	33836124	33838680	-	2556
23.5141	0.418337	0.708023	0.590852	0.554619	1	Bend6	0.554619	chr1	33852052	33907816	-	55764
61.7855	1.22758	0.482706	2.54312	0.0109868	1	Dst	0.0109868	chr1	33908225	34308661	+	400436
2.6441	-1.60303	2.26914	-0.70645	0.479908	1	RP23-87D8.4	0.479908	chr1	34032100	34033797	+	1697
7.66019	0.364368	1.20557	0.302237	0.762471	1	Gm26788	0.762471	chr1	34165856	34178446	-	12590
90.5048	1.24995	0.44919	2.78269	0.00539109	1	RP24-422C24.2	0.00539109	chr1	34236596	34238820	+	2224
9.98322	0.420386	0.996337	0.421932	0.673075	1	Gm3052	0.673075	chr1	34415050	34417986	-	2936
26.0946	-0.142611	0.694706	-0.205282	0.837352	1	mmu-mir-5103	0.837352	chr1	34427002	34433264	-	6262
512.122	0.159009	0.182841	0.869658	0.384487	1	Ccdc115	0.384487	chr1	34436670	34439672	-	3002
1309.63	-0.00593298	0.145094	-0.0408906	0.967383	1	Imp4	0.967383	chr1	34439851	34449356	+	9505
7.68223	0.124802	1.09864	0.113598	0.909557	1	Ptpn18	0.909557	chr1	34459762	34475733	+	15971
2.79297	-0.5512	1.93294	-0.285161	0.775521	1	Gm28417	0.775521	chr1	34468834	34473148	-	4314
145.86	-0.202993	0.281074	-0.722206	0.470168	1	Arhgef4	0.470168	chr1	34678188	34813309	+	135121
6.0564	0.983885	1.18958	0.827083	0.40819	1	RP23-348C6.3	0.40819	chr1	34809361	34811908	-	2547
5846.18	0.00874085	0.110151	0.0793535	0.936751	1	Fam168b	0.936751	chr1	34813219	34843065	-	29846
2.31975	0.271661	1.94923	0.139368	0.889159	1	RP23-348C6.1	0.889159	chr1	34823525	34826560	+	3035
382.715	-0.580451	0.21146	-2.74497	0.00605169	1	Plekhb2	0.00605169	chr1	34849976	34879580	+	29604
847.547	0.161396	0.161327	1.00043	0.317104	1	Hs6st1	0.317104	chr1	36068400	36106446	+	38046
3.32507	0.165317	1.92116	0.0860509	0.931426	1	RP23-173H19.3	0.931426	chr1	36132042	36138746	+	6704
2571.75	0.138369	0.123661	1.11894	0.263167	1	Uggt1	0.263167	chr1	36140027	36244720	-	104693
24.3496	-1.24387	0.667199	-1.86432	0.0622768	1	Neurl3	0.0622768	chr1	36264597	36274679	-	10082
37.9078	0.471282	0.551788	0.8541	0.393049	1	Arid5a	0.393049	chr1	36307733	36324029	+	16296
7.57186	-0.636427	1.12726	-0.564582	0.572358	1	RP23-134L6.5	0.572358	chr1	36332708	36333420	+	712
1958.6	0.0358508	0.126355	0.28373	0.776617	1	Kansl3	0.776617	chr1	36335730	36369181	-	33451
84.0186	-0.12233	0.383984	-0.318581	0.750044	1	Fer1l5	0.750044	chr1	36372291	36422110	+	49819
1108.8	0.159423	0.140235	1.13683	0.25561	1	Lman2l	0.25561	chr1	36419871	36445271	-	25400
182.689	0.306782	0.272551	1.1256	0.260337	1	Cnnm4	0.260337	chr1	36471620	36508764	+	37144
2.41934	-0.591496	2.23638	-0.264489	0.791403	1	RP23-294I17.4	0.791403	chr1	36473952	36476110	+	2158
973.331	-0.163959	0.142271	-1.15245	0.249138	1	Cnnm3	0.249138	chr1	36511867	36528237	+	16370
33.5419	0.223063	0.53238	0.418991	0.675223	1	Ankrd23	0.675223	chr1	36530188	36536883	-	6695
372.984	0.111498	0.194557	0.573087	0.566586	1	Ankrd39	0.566586	chr1	36537507	36547445	-	9938
1063	0.211302	0.153294	1.3784	0.168079	1	Sema4c	0.168079	chr1	36548639	36558349	-	9710
12.6022	-0.361398	0.867668	-0.416517	0.677032	1	D430040D24Rik	0.677032	chr1	36557701	36565613	+	7912
2.75933	-0.386181	1.87548	-0.205911	0.836861	1	Fam178b	0.836861	chr1	36562692	36683183	-	120491
1670.48	-0.10628	0.127616	-0.83281	0.404952	1	Cox5b	0.404952	chr1	36691484	36693681	+	2197
2602.05	-0.0873545	0.132768	-0.657946	0.510573	1	Actr1b	0.510573	chr1	36698114	36714422	-	16308
1.32597	-0.650102	2.5678	-0.253174	0.800133	1	RP23-247A1.6	0.800133	chr1	36710203	36746571	+	36368
3.39757	0.515482	1.73463	0.297172	0.766336	1	Zap70	0.766336	chr1	36761798	36782818	+	21020
2350.73	-0.93403	0.159635	-5.85103	4.88534e-09	9.36129e-05	Tmem131	4.88534e-09	chr1	36792191	36943666	-	151475
36.9804	-0.371367	0.594376	-0.624801	0.532101	1	RP23-328J8.2	0.532101	chr1	36913601	36916539	-	2938
7.14176	-1.14821	1.2705	-0.90375	0.366128	1	RP23-328J8.3	0.366128	chr1	36922797	36926348	-	3551
16.4774	-3.46367	0.975747	-3.54976	0.000385578	1	Vwa3b	0.000385578	chr1	37026596	37187613	+	161017
20.084	-3.3404	0.839156	-3.98067	6.8721e-05	1	Cnga3	6.8721e-05	chr1	37214434	37263384	+	48950
407.715	0.167687	0.302784	0.553817	0.579704	1	Inpp4a	0.579704	chr1	37299865	37410736	+	110871
5.74461	1.53154	1.37016	1.11778	0.263661	1	4930439A04Rik	0.263661	chr1	37329667	37334172	-	4505
1.79472	-0.5587	2.38464	-0.234291	0.814759	1	RP23-271C13.2	0.814759	chr1	37330971	37331504	-	533
1694.93	-0.0791261	0.128143	-0.617484	0.536915	1	Coa5	0.536915	chr1	37417084	37430103	-	13019
1193.84	0.217317	0.154786	1.40399	0.160323	1	Unc50	0.160323	chr1	37430139	37439124	+	8985
274.876	-0.211001	0.232457	-0.907696	0.364039	1	Mgat4a	0.364039	chr1	37439340	37541016	-	101676
46.2162	0.979578	0.528262	1.85434	0.06369	1	2010300C02Rik	0.06369	chr1	37611677	37720085	-	108408
183.51	-0.0685956	0.25812	-0.26575	0.790431	1	Tsga10	0.790431	chr1	37754776	37866429	-	111653
61.6613	0.139709	0.395974	0.352825	0.72422	1	Lipt1	0.72422	chr1	37871738	37876228	+	4490
275.002	-0.117454	0.240975	-0.487413	0.625965	1	Mitd1	0.625965	chr1	37874801	37890411	-	15610
791.889	-0.0853014	0.158578	-0.537916	0.590635	1	Mrpl30	0.590635	chr1	37890477	37898535	+	8058
1349.35	0.0554955	0.144578	0.383843	0.701095	1	Txndc9	0.701095	chr1	37985189	37997893	-	12704
1344	-0.0538345	0.131324	-0.409935	0.681854	1	Eif5b	0.681854	chr1	37998010	38055579	+	57569
877.236	-0.278455	0.157024	-1.77333	0.0761734	1	Rev1	0.0761734	chr1	38052786	38129801	-	77015
2.14111	-0.0437252	2.51595	-0.0173792	0.986134	1	RP23-195A24.4	0.986134	chr1	38076295	38077305	-	1010
1149.91	-0.771989	0.167798	-4.60071	4.21054e-06	0.0806824	Aff3	4.21054e-06	chr1	38177326	38664955	-	487629
5.81883	-0.484099	1.37072	-0.353172	0.723959	1	Gm16150	0.723959	chr1	38235420	38246666	+	11246
6.52518	0.499	1.39599	0.357452	0.720753	1	Gm16151	0.720753	chr1	38307902	38311930	+	4028
8.37112	-0.256428	1.13111	-0.226705	0.820653	1	Gm16152	0.820653	chr1	38384949	38393974	+	9025
7.81694	-0.898282	1.37659	-0.652539	0.514053	1	RP24-390D21.4	0.514053	chr1	38487519	38488047	+	528
1.23768	0	3.7887	0	1	1	RP24-187B13.3	1	chr1	38767184	38767686	+	502
196.283	-0.466561	0.24921	-1.87216	0.0611844	1	Lonrf2	0.0611844	chr1	38793645	38836711	-	43066
259.273	-0.153946	0.257176	-0.598603	0.549438	1	Chst10	0.549438	chr1	38863867	38898161	-	34294
1118.25	-0.183002	0.140065	-1.30655	0.191365	1	Pdcl3	0.191365	chr1	38985608	38997238	+	11630
39.7741	-0.272523	0.520998	-0.523078	0.60092	1	RP23-101P2.6	0.60092	chr1	38992678	38994316	+	1638
10.469	2.96266	1.04784	2.82741	0.00469266	1	Npas2	0.00469266	chr1	39193731	39363236	+	169505
1.1261	3.1131	3.53454	0.880766	0.378445	1	Gm3617	0.378445	chr1	39314899	39315453	+	554
1969.72	-0.0112918	0.146935	-0.0768487	0.938744	1	Rpl31	0.938744	chr1	39367842	39371911	+	4069
308.994	1.16706	0.209383	5.57378	2.49269e-08	0.000477649	Tbc1d8	2.49269e-08	chr1	39371492	39478755	-	107263
904.575	-0.139394	0.14679	-0.949611	0.34231	1	Cnot11	0.34231	chr1	39534992	39546889	+	11897
8.9175	0.151016	1.0229	0.147635	0.882631	1	Gm15832	0.882631	chr1	39547570	39552002	-	4432
1.97773	2.04251	2.45371	0.832417	0.405173	1	Snord89	0.405173	chr1	39548745	39548854	-	109
688.358	0.338154	0.156848	2.15593	0.0310893	1	Rnf149	0.0310893	chr1	39551296	39577405	-	26109
3.65499	1.60313	1.61395	0.993295	0.320566	1	Gm23722	0.320566	chr1	39573746	39573875	-	129
1.93907	-1.01799	2.20537	-0.461595	0.644372	1	Creg2	0.644372	chr1	39618406	39651474	-	33068
5.4811	1.87046	1.47728	1.26615	0.20546	1	Rfx8	0.20546	chr1	39665301	39720997	-	55696
746.512	0.0217532	0.170994	0.127216	0.898769	1	Map4k4	0.898769	chr1	39900913	40026310	+	125397
8.16957	0.877918	1.20488	0.728632	0.466227	1	Il1r2	0.466227	chr1	40074079	40125231	+	51152
5.65782	0.721198	1.23245	0.585174	0.558431	1	Gm16894	0.558431	chr1	40076228	40085851	-	9623
397.724	1.94135	0.254528	7.62727	2.39785e-14	4.59475e-10	Il1r1	2.39785e-14	chr1	40225080	40317257	+	92177
1.11154	2.62282	3.0815	0.851153	0.394684	1	RP24-317P24.1	0.394684	chr1	40238020	40244499	+	6479
300.646	1.65684	0.327224	5.06332	4.12026e-07	0.00789524	Il1rl2	4.12026e-07	chr1	40324610	40367562	+	42952
1.08431	4.28944	3.3087	1.29641	0.194834	1	RP23-100P14.3	0.194834	chr1	40353852	40354536	+	684
1.42999	0.133489	2.98094	0.0447808	0.964282	1	Il1rl1	0.964282	chr1	40429570	40465415	+	35845
41.9564	0.365497	0.482351	0.757741	0.448606	1	Mfsd9	0.448606	chr1	40772038	40790687	-	18649
1.09391	-1.5918	3.52802	-0.45119	0.651853	1	Gm29260	0.651853	chr1	41781808	41939560	+	157752
8.88363	-0.268098	1.40024	-0.191466	0.84816	1	Pantr1	0.84816	chr1	42590782	42694842	-	104060
10.6768	-3.56365	1.82475	-1.95295	0.050825	1	Pou3f3	0.050825	chr1	42695768	42703176	+	7408
536.678	-0.158303	0.166129	-0.952893	0.340644	1	Mrps9	0.340644	chr1	42851233	42905682	+	54449
88.1576	-0.505318	0.354639	-1.42488	0.154192	1	Gpr45	0.154192	chr1	42952872	43035456	+	82584
527.959	-0.274323	0.177221	-1.54792	0.121642	1	Tgfbrap1	0.121642	chr1	43047200	43098637	-	51437
4.81651	0.468727	1.77449	0.264147	0.791666	1	8430432A02Rik	0.791666	chr1	43092588	43093835	+	1247
1171.02	-0.106097	0.153408	-0.691599	0.489189	1	AI597479	0.489189	chr1	43098710	43115947	+	17237
781.183	-2.13673	0.173864	-12.2897	1.02909e-34	1.97194e-30	Fhl2	1.02909e-34	chr1	43123074	43196984	-	73910
115.689	-0.164952	0.308526	-0.534646	0.592895	1	Gm8210	0.592895	chr1	43189156	43189638	+	482
1.27042	0.13075	2.85279	0.0458325	0.963444	1	Gm29041	0.963444	chr1	43409584	43409963	+	379
1176.63	-0.266033	0.157594	-1.68809	0.0913934	1	Nck2	0.0913934	chr1	43444579	43570515	+	125936
33.9652	-0.767168	0.539865	-1.42104	0.155306	1	RP23-435E15.3	0.155306	chr1	43560273	43561565	+	1292
10.7686	1.62733	1.17691	1.38272	0.16675	1	1500015O10Rik	0.16675	chr1	43730602	43742578	+	11976
193.064	0.507342	0.287966	1.76181	0.078101	1	Uxs1	0.078101	chr1	43746966	43827800	-	80834
2.64632	-1.50188	2.3068	-0.651064	0.515005	1	Gm16103	0.515005	chr1	43785910	43787188	+	1278
10.0474	-0.429875	1.05357	-0.408016	0.683262	1	Gm19587	0.683262	chr1	43888051	43888595	+	544
2643.2	0.0396032	0.117979	0.335681	0.737112	1	Tpp2	0.737112	chr1	43933647	44003000	+	69353
9.22574	-0.246914	1.02239	-0.241507	0.809162	1	Mettl21c	0.809162	chr1	44009408	44020034	-	10626
390.684	-0.361558	0.222854	-1.62239	0.104719	1	Tex30	0.104719	chr1	44086613	44102441	-	15828
1303.61	0.273904	0.131985	2.07526	0.0379627	1	Kdelc1	0.0379627	chr1	44106546	44118808	-	12262
578.584	-0.314062	0.165616	-1.89632	0.0579174	1	Bivm	0.0579174	chr1	44118957	44144770	+	25813
743.677	0.0419556	0.148274	0.28296	0.777208	1	Ercc5	0.777208	chr1	44147744	44181260	+	33516
6.50649	-0.777127	1.21043	-0.642027	0.520856	1	Txn-ps1	0.520856	chr1	44463923	44464231	-	308
750.685	-1.08946	0.166571	-6.5405	6.13145e-11	1.17491e-06	Gulp1	6.13145e-11	chr1	44551511	44796838	+	245327
4.24911	-0.636266	1.44035	-0.441744	0.658675	1	RP23-68D4.1	0.658675	chr1	44560885	44565447	+	4562
3.18424	-0.507343	1.98651	-0.255394	0.798419	1	4930521E06Rik	0.798419	chr1	44739676	44744949	-	5273
148047	0.180078	0.199316	0.903479	0.366272	1	Col3a1	0.366272	chr1	45311538	45349706	+	38168
9758.25	-0.0366033	0.180051	-0.203294	0.838905	1	Col5a2	0.838905	chr1	45374321	45503282	-	128961
78.5322	0.170048	0.524807	0.32402	0.745923	1	RP24-370G18.1	0.745923	chr1	45485836	45493052	-	7216
1153.58	-0.083539	0.139685	-0.598051	0.549806	1	Wdr75	0.549806	chr1	45795166	45823619	+	28453
43.8769	-1.34607	0.543402	-2.47712	0.0132446	1	Gm5526	0.0132446	chr1	45857332	45857754	-	422
4176.01	2.61623	0.87108	3.00343	0.00266957	1	Slc40a1	0.00266957	chr1	45908068	45926523	-	18455
85.4244	0.329354	0.475209	0.693072	0.488264	1	Dnah7b	0.488264	chr1	46066315	46373546	+	307231
16.15	-0.145685	0.815578	-0.178628	0.85823	1	Gm8326	0.85823	chr1	46414502	46416932	+	2430
9.75634	-0.0806544	0.987922	-0.0816404	0.934933	1	Dnah7c	0.934933	chr1	46425592	46807476	+	381884
2959.83	0.118246	0.123142	0.960242	0.336933	1	Slc39a10	0.336933	chr1	46807544	46892852	-	85308
9.67655	-0.166106	0.990427	-0.167712	0.86681	1	Gm28151	0.86681	chr1	46849529	46850479	-	950
13.3239	-0.241882	0.870192	-0.277963	0.78104	1	Gm8337	0.78104	chr1	47657693	47659630	+	1937
184.221	-0.577855	0.264835	-2.18194	0.0291138	1	Tmeff2	0.0291138	chr1	50900647	51187270	+	286623
2.6302	-0.326743	2.03467	-0.160588	0.872418	1	9330175M20Rik	0.872418	chr1	51218386	51333779	-	115393
2573.47	-1.14428	0.188947	-6.05611	1.3945e-09	2.67213e-05	Sdpr	1.3945e-09	chr1	51289126	51302960	+	13834
393.528	0.627216	0.218333	2.87275	0.00406914	1	Nabp1	0.00406914	chr1	51465862	51478425	-	12563
1.41677	-3.98792	3.14349	-1.26863	0.204573	1	Gm17767	0.204573	chr1	51507086	51596718	-	89632
2597.72	-0.727564	0.139977	-5.19775	2.01714e-07	0.00386525	Myo1b	2.01714e-07	chr1	51749765	51916071	-	166306
1.77901	-1.36361	2.52207	-0.540672	0.588734	1	Gm29453	0.588734	chr1	51847840	51849118	-	1278
2.49946	0.426387	1.92549	0.221443	0.824747	1	Gm28323	0.824747	chr1	51877110	51879608	-	2498
11.1566	0.0093486	1.1749	0.00795693	0.993651	1	Gm8420	0.993651	chr1	51940664	51941261	-	597
32.3224	-0.339789	0.566124	-0.600202	0.548371	1	Stat4	0.548371	chr1	51987148	52107189	+	120041
106.225	0.170039	0.343552	0.494943	0.620641	1	Stat1	0.620641	chr1	52119440	52161865	+	42425
1103.07	0.161598	0.157536	1.02579	0.304991	1	Gls	0.304991	chr1	52163448	52233232	-	69784
709.531	0.199188	0.169087	1.17802	0.238787	1	Nab1	0.238787	chr1	52457294	52500679	-	43385
10.8407	-0.323968	1.07611	-0.301055	0.763373	1	Gm5527	0.763373	chr1	52584518	52585159	+	641
400.887	0.307685	0.185045	1.66276	0.0963611	1	Tmem194b	0.0963611	chr1	52630703	52651919	+	21216
62.7414	-0.417485	0.434325	-0.961227	0.336438	1	Mfsd6	0.336438	chr1	52656286	52727462	-	71176
187.362	-0.278237	0.271558	-1.02459	0.305555	1	Inpp1	0.305555	chr1	52785427	52817688	-	32261
298.402	0.106812	0.22189	0.481372	0.630252	1	Hibch	0.630252	chr1	52844929	52920986	+	76057
26.8302	-0.469687	0.727699	-0.645441	0.518641	1	1700019D03Rik	0.518641	chr1	52922324	53020179	-	97855
7.31124	5.74853	1.84581	3.11437	0.00184341	1	Mstn	0.00184341	chr1	53061640	53068079	+	6439
444.73	-0.301131	0.179606	-1.67662	0.0936175	1	Pms1	0.0936175	chr1	53189187	53297018	-	107831
623.515	0.229349	0.19171	1.19633	0.231567	1	Ormdl1	0.231567	chr1	53297095	53310309	+	13214
275.114	-0.0953824	0.212432	-0.449003	0.653429	1	Osgepl1	0.653429	chr1	53313624	53326343	+	12719
2.2209	1.04508	1.9467	0.53685	0.591371	1	Gm28551	0.591371	chr1	53325507	53352667	-	27160
159.022	-0.120676	0.29037	-0.415596	0.677706	1	Asnsd1	0.677706	chr1	53344617	53352752	-	8135
8.49586	0.473941	1.04961	0.451542	0.651599	1	Dnah7a	0.651599	chr1	53397006	53706784	-	309778
276.079	-0.026446	0.216181	-0.122333	0.902636	1	Stk17b	0.902636	chr1	53755506	53785224	-	29718
198.122	1.16895	0.320484	3.64746	0.000264845	1	Hecw2	0.000264845	chr1	53806876	54195168	-	388292
4.61954	2.20073	1.54795	1.42171	0.155112	1	Ccdc150	0.155112	chr1	54250683	54368727	+	118044
1327.49	-0.0547531	0.147603	-0.370948	0.710676	1	Gtf3c3	0.710676	chr1	54396004	54438971	-	42967
354.604	0.0727208	0.240792	0.302007	0.762647	1	Pgap1	0.762647	chr1	54472994	54557684	-	84690
5.1917	0.39784	1.43197	0.277828	0.781144	1	RP24-290F15.1	0.781144	chr1	54518610	54520270	-	1660
439.348	-0.685153	0.203333	-3.36961	0.000752741	1	Ankrd44	0.000752741	chr1	54645340	54926387	-	281047
4.63735	-0.605532	1.72062	-0.351926	0.724894	1	4930444A19Rik	0.724894	chr1	54681729	54767524	+	85795
3.84341	-1.88391	1.56978	-1.20012	0.230095	1	RP23-388I22.1	0.230095	chr1	54737166	54738575	-	1409
1.73909	-1.33519	2.31288	-0.577285	0.563747	1	RP23-68O7.2	0.563747	chr1	54913845	54916594	-	2749
9133.2	-0.0661636	0.118023	-0.560601	0.57507	1	Sf3b1	0.57507	chr1	54985169	55027481	-	42312
3.61923	0.81552	1.55587	0.524158	0.600168	1	RP23-16N14.2	0.600168	chr1	55051319	55053112	-	1793
249.077	0.254449	0.220772	1.15254	0.249099	1	Coq10b	0.249099	chr1	55052770	55072702	+	19932
5.91067	0.432678	1.35426	0.319493	0.749353	1	Gm17971	0.749353	chr1	55066264	55067069	+	805
6073.74	-0.258608	0.126227	-2.04874	0.0404871	1	Hspd1	0.0404871	chr1	55077835	55088243	-	10408
1673.83	-0.236714	0.197592	-1.19799	0.23092	1	Hspe1	0.23092	chr1	55088132	55091307	+	3175
1857.92	-0.267377	0.136591	-1.9575	0.0502882	1	Mob4	0.0502882	chr1	55131231	55154899	+	23668
8.91686	-0.639867	1.07747	-0.593858	0.552607	1	Gm6822	0.552607	chr1	55160747	55161053	-	306
365.445	0.336459	0.289291	1.16304	0.244811	1	Rftn2	0.244811	chr1	55170159	55226782	-	56623
8.35556	-0.39415	1.05787	-0.372589	0.709455	1	Gm10561	0.709455	chr1	55226251	55235622	+	9371
176.396	-0.288395	0.277232	-1.04027	0.298216	1	Mars2	0.298216	chr1	55237177	55248470	+	11293
1.79679	-1.50708	2.62595	-0.57392	0.566022	1	Boll	0.566022	chr1	55248658	55363469	-	114811
35.9857	-0.0745663	0.537002	-0.138857	0.889563	1	Gm8292	0.889563	chr1	55335401	55335796	+	395
221.621	-0.213343	0.314881	-0.677533	0.498068	1	Plcl1	0.498068	chr1	55405921	55754285	+	348364
6.13946	1.17588	1.4594	0.805733	0.420397	1	RP23-453N3.4	0.420397	chr1	55440904	55445930	+	5026
12.8219	-0.0517499	0.924161	-0.0559966	0.955345	1	Satb2	0.955345	chr1	56793981	56978650	-	184669
2.17624	0.0351022	2.06577	0.0169923	0.986443	1	9130024F11Rik	0.986443	chr1	56971412	57050084	+	78672
27.9382	-0.322395	0.639219	-0.504357	0.61401	1	4930558J18Rik	0.61401	chr1	57359222	57377544	-	18322
309.82	-0.458585	0.214395	-2.13897	0.0324379	1	1700066M21Rik	0.0324379	chr1	57377620	57385423	+	7803
284.178	-0.116861	0.224107	-0.521452	0.602052	1	Tyw5	0.602052	chr1	57388237	57407101	-	18864
479.654	0.0428303	0.172134	0.248819	0.803501	1	9430016H08Rik	0.803501	chr1	57406328	57417953	+	11625
1350.66	0.127033	0.24859	0.511015	0.609341	1	Spats2l	0.609341	chr1	57774162	57948394	+	174232
377.675	0.532082	0.191972	2.77166	0.00557706	1	Kctd18	0.00557706	chr1	57955101	58018956	-	63855
329.842	-0.458121	0.198625	-2.30647	0.0210846	1	Sgol2	0.0210846	chr1	57995971	58025899	+	29928
20.3924	2.6959	0.867649	3.10713	0.00188913	1	Aox1	0.00188913	chr1	58029931	58106413	+	76482
14.8267	2.49373	0.882006	2.82734	0.00469361	1	Aox3	0.00469361	chr1	58113130	58200698	+	87568
10.0612	1.57989	1.09069	1.44852	0.147473	1	Aox4	0.147473	chr1	58210397	58268597	+	58200
2.84607	-1.73571	2.1316	-0.814279	0.415485	1	Aox2	0.415485	chr1	58278326	58380259	+	101933
10.1987	0.298705	0.959635	0.311269	0.755596	1	RP24-191N24.2	0.755596	chr1	58383512	58386134	-	2622
10850.4	-0.147123	0.118854	-1.23785	0.215772	1	Bzw1	0.215772	chr1	58392898	58407353	+	14455
3690.65	0.164119	0.116102	1.41358	0.157485	1	Clk1	0.157485	chr1	58410189	58424066	-	13877
438.428	-0.0438368	0.195796	-0.22389	0.822843	1	Ppil3	0.822843	chr1	58430994	58445486	-	14492
1038.13	-0.035683	0.146122	-0.244201	0.807075	1	Nif3l1	0.807075	chr1	58445151	58481816	+	36665
796.026	-0.166502	0.190493	-0.874054	0.382089	1	Orc2	0.382089	chr1	58462771	58505109	-	42338
8.14071	-0.159468	1.06934	-0.149128	0.881453	1	Gm15834	0.881453	chr1	58505148	58523230	+	18082
365.529	0.330438	0.249843	1.32258	0.185974	1	Fam126b	0.185974	chr1	58522806	58586323	-	63517
1017.19	-0.222806	0.141723	-1.57212	0.115922	1	Ndufb3	0.115922	chr1	58586384	58595964	+	9580
2.30573	0.0787392	1.97123	0.0399442	0.968138	1	Gm10068	0.968138	chr1	58646688	58647239	+	551
11.4749	0.939439	1.00902	0.931041	0.351832	1	Gm20257	0.351832	chr1	58652641	58655831	+	3190
668.28	0.202939	0.174046	1.16601	0.24361	1	Cflar	0.24361	chr1	58711508	58758884	+	47376
455.846	-0.0369471	0.201429	-0.183425	0.854465	1	Casp8	0.854465	chr1	58795374	58847503	+	52129
16.5796	0.339922	0.797285	0.42635	0.669853	1	RP24-273P12.4	0.669853	chr1	58797783	58801623	+	3840
465.328	0.00490685	0.184345	0.0266178	0.978765	1	Trak2	0.978765	chr1	58900449	58973430	-	72981
638.816	-0.199868	0.164948	-1.2117	0.225627	1	Stradb	0.225627	chr1	58973522	58995715	+	22193
691.607	0.132907	0.162114	0.819835	0.41231	1	Tmem237	0.41231	chr1	59100590	59120408	-	19818
28.9548	0.729167	0.624489	1.16762	0.242959	1	G730003C15Rik	0.242959	chr1	59119833	59122141	+	2308
2.86389	3.707	2.30399	1.60895	0.107628	1	Mpp4	0.107628	chr1	59120935	59163389	-	42454
1.80797	0.543303	2.29852	0.236371	0.813145	1	Gm29017	0.813145	chr1	59151047	59169320	+	18273
640.26	-0.171407	0.178978	-0.957701	0.338213	1	Als2	0.338213	chr1	59162926	59237231	-	74305
2.96268	0.665842	1.80603	0.368678	0.712368	1	Cdk15	0.712368	chr1	59256906	59352993	+	96087
1977.27	-0.176915	0.168658	-1.04895	0.294201	1	Fzd7	0.294201	chr1	59482424	59486955	+	4531
4.87501	-0.198277	1.43249	-0.138414	0.889913	1	Gm26813	0.889913	chr1	59488480	59492605	-	4125
3.88319	1.74645	1.67888	1.04024	0.298227	1	Gm973	0.298227	chr1	59516264	59636417	+	120153
3090.94	-0.0923796	0.127204	-0.72623	0.467698	1	Sumo1	0.467698	chr1	59586558	59670834	-	84276
4.65835	-0.395409	1.35367	-0.292101	0.77021	1	RP24-147G7.2	0.77021	chr1	59646200	59648071	-	1871
2249.78	-0.473941	0.174499	-2.71601	0.00660745	1	Nop58	0.00660745	chr1	59684971	59719044	+	34073
1.91841	-1.74394	2.14345	-0.813612	0.415867	1	Snord70	0.415867	chr1	59691934	59692020	+	86
1.7654	-0.718322	2.42379	-0.296364	0.766952	1	Gm26287	0.766952	chr1	59704258	59704338	+	80
449.414	-0.34327	0.199883	-1.71736	0.0859142	1	Bmpr2	0.0859142	chr1	59763400	59879014	+	115614
8.96344	-1.31739	1.07178	-1.22917	0.21901	1	RP24-178N19.2	0.21901	chr1	59801263	59804700	+	3437
899.659	-0.0513	0.169482	-0.302688	0.762128	1	Fam117b	0.762128	chr1	59913006	59985346	+	72340
40.6126	1.28161	0.711686	1.80081	0.0717323	1	RP23-27C10.2	0.0717323	chr1	59929688	59935102	+	5414
1.43439	-0.304699	2.63734	-0.115533	0.908023	1	Gm18829	0.908023	chr1	59950403	59952464	-	2061
33.5546	-0.251599	0.941286	-0.267293	0.789244	1	Ica1l	0.789244	chr1	59982490	60043184	-	60694
890.314	-0.0830899	0.153154	-0.542525	0.587457	1	Wdr12	0.587457	chr1	60069785	60098645	-	28860
218.272	-0.325705	0.25008	-1.30241	0.192778	1	Carf	0.192778	chr1	60098247	60153953	+	55706
1.27007	0.0539912	2.71963	0.0198524	0.984161	1	Gm15464	0.984161	chr1	60117255	60117685	+	430
434.026	-0.0211107	0.294625	-0.0716529	0.942878	1	Nbeal1	0.942878	chr1	60180599	60338328	+	157729
785.862	0.406193	0.183785	2.21016	0.0270943	1	Cyp20a1	0.0270943	chr1	60343323	60388060	+	44737
14.3417	0.0676501	0.915102	0.0739263	0.941069	1	RP23-264G9.1	0.941069	chr1	60353119	60354176	+	1057
2079.18	-0.690892	0.166764	-4.14293	3.42898e-05	0.657061	Abi2	3.42898e-05	chr1	60409619	60481158	+	71539
454.274	-0.219524	0.214153	-1.02508	0.305323	1	Raph1	0.305323	chr1	60482292	60567104	-	84812
5.96562	0.270178	1.2064	0.223953	0.822794	1	Gm11575	0.822794	chr1	60522839	60523066	-	227
240.693	-0.252718	0.238647	-1.05896	0.289616	1	Eif4a-ps4	0.289616	chr1	60703932	60705149	+	1217
5.10171	-2.24085	1.50497	-1.48896	0.136497	1	Cd28	0.136497	chr1	60716800	60773359	+	56559
1.27791	4.75581	3.36749	1.41227	0.15787	1	Gm11581	0.15787	chr1	60809116	60809942	+	826
30.2621	-0.414294	0.655943	-0.631601	0.527648	1	Rpl18-ps1	0.527648	chr1	60900898	60901422	+	524
1.92324	-4.8315	2.84587	-1.69772	0.0895603	1	9530026F06Rik	0.0895603	chr1	61378432	61395904	+	17472
405.29	-0.614299	0.270549	-2.27056	0.0231734	1	Pard3b	0.0231734	chr1	61638824	62642284	+	1003460
1.52874	-0.794797	2.35643	-0.337289	0.735899	1	RP23-327M13.2	0.735899	chr1	61654423	61657158	+	2735
1.76578	-3.96753	2.71323	-1.46229	0.143661	1	RP23-327M13.3	0.143661	chr1	61677249	61680277	+	3028
2.59584	1.01722	1.86604	0.545124	0.585668	1	Pard3bos1	0.585668	chr1	61767415	61851540	-	84125
1.62097	-0.389052	2.19721	-0.177066	0.859456	1	RP23-327M13.6	0.859456	chr1	61805221	61806140	+	919
3.80629	-1.38686	2.58147	-0.537237	0.591104	1	Pard3bos2	0.591104	chr1	62131195	62136109	-	4914
3.11219	-1.21697	2.01106	-0.605139	0.545087	1	RP23-26A10.3	0.545087	chr1	62247153	62249670	+	2517
1.50126	-2.50395	2.71641	-0.921787	0.35664	1	Gm11599	0.35664	chr1	62660839	62661716	+	877
2839.75	-1.99486	0.381399	-5.23039	1.69151e-07	0.00324126	Nrp2	1.69151e-07	chr1	62703285	62818695	+	115410
2.58496	-1.48882	2.0972	-0.709906	0.477762	1	Gm29083	0.477762	chr1	62714723	62718073	-	3350
9.89753	-2.26532	1.10778	-2.04491	0.0408635	1	RP23-149A5.4	0.0408635	chr1	62809302	62811857	+	2555
1.35567	0.107466	2.98161	0.0360428	0.971248	1	Gm4208	0.971248	chr1	62821355	62832370	-	11015
224.844	-0.403393	0.253506	-1.59126	0.111552	1	Ino80d	0.111552	chr1	62958418	63114667	-	156249
11.2682	0.252039	0.94529	0.266626	0.789757	1	Rps27-ps1	0.789757	chr1	63073774	63074019	+	245
72.8887	-0.311566	0.385403	-0.808417	0.418851	1	Ino80dos	0.418851	chr1	63113078	63158290	+	45212
97.3837	0.0988196	0.355584	0.277908	0.781083	1	Gm20342	0.781083	chr1	63117118	63126837	+	9719
2586.33	-0.11864	0.115921	-1.02345	0.306095	1	Ndufs1	0.306095	chr1	63143596	63176833	-	33237
2592.38	-0.0458735	0.136859	-0.335187	0.737484	1	Eef1b2	0.737484	chr1	63176825	63180486	+	3661
3.55381	0.455641	1.60335	0.284181	0.776272	1	Gm26457	0.776272	chr1	63178677	63178754	+	77
9.6752	0.983441	1.00291	0.980586	0.326797	1	Snora41	0.326797	chr1	63179004	63179135	+	131
1.93148	1.18244	2.23923	0.528056	0.59746	1	Gpr1	0.59746	chr1	63182691	63214543	-	31852
383.971	-0.697772	0.290994	-2.39789	0.0164899	1	Zdbf2	0.0164899	chr1	63273265	63314576	+	41311
5.93656	-1.39784	1.2617	-1.1079	0.267904	1	Gm11605	0.267904	chr1	63364720	63365365	-	645
140.205	-1.84574	0.38232	-4.82773	1.38095e-06	0.0264618	Adam23	1.38095e-06	chr1	63445891	63596276	+	150385
1.66383	2.4723	2.72148	0.908438	0.363647	1	Mdh1b	0.363647	chr1	63698819	63730318	-	31499
870.736	0.067767	0.155409	0.436056	0.662796	1	Fastkd2	0.662796	chr1	63730614	63754655	+	24041
1.50984	1.54246	3.31499	0.465297	0.641719	1	4933402D24Rik	0.641719	chr1	63754907	63769267	-	14360
1.15863	0.0896025	3.63413	0.0246559	0.980329	1	Gm13749	0.980329	chr1	63964727	63968999	+	4272
249.491	-0.273806	0.234356	-1.16833	0.242673	1	Klf7	0.242673	chr1	64029447	64122282	-	92835
1821.14	-0.261151	0.138293	-1.88839	0.0589734	1	Creb1	0.0589734	chr1	64532645	64604548	+	71903
446.509	0.265184	0.177915	1.49051	0.136091	1	Mettl21a	0.136091	chr1	64606473	64617242	-	10769
2.05073	1.69636	2.17051	0.781548	0.43448	1	Gm28982	0.43448	chr1	64617784	64626033	+	8249
50.6927	-0.979342	0.477232	-2.05213	0.0401573	1	2810408I11Rik	0.0401573	chr1	64679871	64690659	-	10788
510.756	-0.35354	0.181374	-1.94923	0.0512683	1	Ccnyl1	0.0512683	chr1	64690455	64725644	+	35189
47.359	-0.451784	0.534847	-0.844697	0.39828	1	Fzd5	0.39828	chr1	64730558	64737751	-	7193
304.837	0.0773194	0.241277	0.320459	0.74862	1	Plekhm3	0.74862	chr1	64785983	64956824	-	170841
35.8266	-0.339011	0.532086	-0.637137	0.524036	1	Rpl10a-ps1	0.524036	chr1	64993951	64994604	-	653
1.1146	2.98367	3.65966	0.815287	0.414908	1	Akr1cl	0.414908	chr1	65012689	65032759	-	20070
3.03164	-0.0145047	1.86523	-0.00777633	0.993795	1	Crygb	0.993795	chr1	65080219	65082288	-	2069
2337.2	-0.12977	0.121189	-1.07081	0.284254	1	Idh1	0.284254	chr1	65158616	65186500	-	27884
511.291	-0.0335622	0.233736	-0.14359	0.885824	1	Pikfyve	0.885824	chr1	65186683	65278695	+	92012
1.22334	3.8769	3.58334	1.08192	0.279286	1	Pth2r	0.279286	chr1	65282056	65389244	+	107188
148.332	-0.781526	0.347778	-2.2472	0.0246273	1	Map2	0.0246273	chr1	66175273	66442583	+	267310
2.54381	1.03265	2.07931	0.496629	0.61945	1	Gm10558	0.61945	chr1	66322276	66328796	-	6520
1.27473	-0.933296	2.76265	-0.337826	0.735494	1	Unc80	0.735494	chr1	66468367	66699866	+	231499
637.536	-0.186152	0.166255	-1.11968	0.262851	1	Rpe	0.262851	chr1	66700831	66719805	+	18974
673.81	-0.395811	0.171436	-2.3088	0.0209548	1	Kansl1l	0.0209548	chr1	66719248	66817562	-	98314
5.48065	0.281587	1.32731	0.212149	0.831991	1	RP24-429G21.5	0.831991	chr1	66765626	66768731	-	3105
8.38272	-0.950309	1.3336	-0.712589	0.4761	1	RP24-429G21.4	0.4761	chr1	66769290	66771866	-	2576
4.2445	-0.767518	1.43993	-0.533024	0.594017	1	RP24-429G21.3	0.594017	chr1	66775511	66780107	+	4596
9.23735	1.57194	1.48524	1.05838	0.289884	1	RP24-429G21.2	0.289884	chr1	66793645	66796298	-	2653
3.67319	0.139749	1.60077	0.0873013	0.930432	1	RP24-429G21.1	0.930432	chr1	66799659	66800797	-	1138
949.324	-0.0847747	0.16651	-0.509127	0.610663	1	Acadl	0.610663	chr1	66830839	66863277	-	32438
2.30619	0.0862725	1.9274	0.044761	0.964298	1	Gm15793	0.964298	chr1	66849108	66849602	-	494
3.02186	0.762359	1.92837	0.395339	0.692592	1	Myl1	0.692592	chr1	66924295	66945404	-	21109
5.21723	-0.224292	1.31067	-0.171127	0.864124	1	Rpl31-ps14	0.864124	chr1	66948563	66948940	-	377
1500.63	0.0762155	0.135153	0.563919	0.572809	1	Lancl1	0.572809	chr1	67000517	67038872	-	38355
9.33518	-3.68456	1.4236	-2.5882	0.0096478	1	Cps1	0.0096478	chr1	67123026	67231259	+	108233
5.41182	-2.33363	1.71196	-1.36313	0.172841	1	Erbb4	0.172841	chr1	68032186	69108059	-	1075873
45.4677	-0.118594	0.504016	-0.235298	0.813978	1	Ikzf2	0.813978	chr1	69531214	69687245	-	156031
1.07559	-3.73321	3.44404	-1.08396	0.278382	1	Gm29112	0.278382	chr1	69595036	69598522	-	3486
3.81578	-0.711579	1.69275	-0.420368	0.674217	1	Spag16	0.674217	chr1	69826970	70725132	+	898162
62.5251	-0.603534	0.468307	-1.28876	0.197483	1	Bard1	0.197483	chr1	71027498	71103146	-	75648
771.289	-0.454804	0.15382	-2.95673	0.00310916	1	Atic	0.00310916	chr1	71557150	71579631	+	22481
11424.4	-0.951213	0.499191	-1.90551	0.0567137	1	Fn1	0.0567137	chr1	71585520	71653200	-	67680
13.2909	-0.645923	0.924357	-0.698781	0.484689	1	Apol7d	0.484689	chr1	71652837	71662843	+	10006
2.10873	-1.09533	2.24985	-0.486848	0.626366	1	Gm5256	0.626366	chr1	71714048	71714924	-	876
4.17435	1.66713	1.51808	1.09818	0.272126	1	Gm8885	0.272126	chr1	72087857	72088454	+	597
3.28304	-2.33974	2.04263	-1.14546	0.25202	1	Gm4319	0.25202	chr1	72107155	72122001	-	14846
21.0562	-0.956344	0.703108	-1.36017	0.173778	1	Mreg	0.173778	chr1	72159442	72212307	-	52865
5.05474	-1.61917	1.54183	-1.05016	0.293644	1	Gm25360	0.293644	chr1	72226240	72226430	+	190
74.8901	0.113179	0.410976	0.27539	0.783017	1	D230017M19Rik	0.783017	chr1	72236465	72274869	+	38404
3.24524	0.489166	1.65588	0.295411	0.76768	1	Gm23472	0.76768	chr1	72236946	72237136	+	190
1.61776	0.476776	2.50336	0.190454	0.848953	1	Gm24497	0.848953	chr1	72244213	72244403	+	190
2.27554	0.0352297	2.04335	0.0172412	0.986244	1	Gm25939	0.986244	chr1	72255008	72255198	+	190
363.567	-0.0648551	0.187901	-0.345156	0.729977	1	Pecr	0.729977	chr1	72259167	72284314	-	25147
37.8069	0.0402529	0.563243	0.0714664	0.943027	1	Tmem169	0.943027	chr1	72284369	72303104	+	18735
1008.26	0.115043	0.150258	0.765639	0.443891	1	Xrcc5	0.443891	chr1	72307421	72394952	+	87531
2.96323	1.1884	1.83722	0.646843	0.517734	1	March4	0.517734	chr1	72427112	72536930	-	109818
3.26956	-1.25708	1.87846	-0.669209	0.503362	1	Gm15843	0.503362	chr1	72459499	72460027	+	528
740.528	-0.0497916	0.159342	-0.312482	0.754674	1	Smarcal1	0.754674	chr1	72583251	72633134	+	49883
3223.84	-0.187301	0.155538	-1.20421	0.228508	1	Rpl37a	0.228508	chr1	72711260	72713809	+	2549
4705.62	-0.959686	0.156968	-6.11389	9.72331e-10	1.86318e-05	Igfbp2	9.72331e-10	chr1	72824503	72852474	+	27971
11769.5	0.310872	0.443378	0.701144	0.483213	1	Igfbp5	0.483213	chr1	72857932	72874884	-	16952
1.77614	0.663009	2.32922	0.284649	0.775913	1	Pinc	0.775913	chr1	73390775	73407569	-	16794
3.61815	0.499117	1.60301	0.311362	0.755525	1	D530049I02Rik	0.755525	chr1	73398968	73430790	+	31822
7.05389	-1.34046	1.1951	-1.12163	0.262021	1	6030407O03Rik	0.262021	chr1	73618088	73864466	-	246378
1175.73	0.882493	0.200275	4.4064	1.05102e-05	0.201396	Tns1	1.05102e-05	chr1	73910231	74124449	-	214218
9.70579	0.567131	1.18391	0.479033	0.631915	1	Rufy4	0.631915	chr1	74125541	74148223	+	22682
4600.45	-0.45168	0.116537	-3.87585	0.000106255	1	Arpc2	0.000106255	chr1	74236084	74268209	+	32125
106.137	-3.05278	0.416801	-7.32431	2.40137e-13	4.60151e-09	Gpbar1	2.40137e-13	chr1	74278550	74279624	+	1074
3560.67	-0.315296	0.112929	-2.79198	0.00523864	1	Aamp	0.00523864	chr1	74279840	74284738	-	4898
1122.54	-0.285611	0.148621	-1.92173	0.0546396	1	Pnkd	0.0546396	chr1	74284930	74353694	+	68764
7.33385	0.520176	1.09578	0.474707	0.634996	1	RP23-280F6.5	0.634996	chr1	74287542	74287860	-	318
853.023	0.29596	0.184247	1.60632	0.108203	1	Tmbim1	0.108203	chr1	74288247	74305622	-	17375
7.19551	-0.230891	1.16868	-0.197565	0.843386	1	RP23-280F6.6	0.843386	chr1	74307848	74310713	+	2865
16.1804	-0.507402	0.795437	-0.637891	0.523545	1	Catip	0.523545	chr1	74362108	74369321	+	7213
10.6972	0.71913	1.00676	0.714298	0.475043	1	Slc11a1	0.475043	chr1	74375195	74386062	+	10867
253.006	-0.0508343	0.234989	-0.216326	0.828733	1	Ctdsp1	0.828733	chr1	74391509	74397285	+	5776
7.24111	-1.65312	1.23567	-1.33784	0.180949	1	Vil1	0.180949	chr1	74409376	74435559	+	26183
1390.38	0.0167529	0.170574	0.0982148	0.921762	1	Usp37	0.921762	chr1	74435511	74544284	-	108773
15.1106	-0.0492035	0.895801	-0.0549268	0.956197	1	RP23-102B12.2	0.956197	chr1	74500340	74503301	-	2961
1400.59	-0.227799	0.149714	-1.52156	0.128118	1	Rqcd1	0.128118	chr1	74506058	74530842	+	24784
1.9922	-0.388552	2.13019	-0.182402	0.855267	1	Plcd4	0.855267	chr1	74542888	74567794	+	24906
538.699	0.0911458	0.186823	0.487873	0.62564	1	Zfp142	0.62564	chr1	74565127	74588246	-	23119
3.34905	0.580667	1.84428	0.314848	0.752877	1	Gm25035	0.752877	chr1	74586896	74586972	-	76
282.302	0.145515	0.228486	0.636867	0.524212	1	Bcs1l	0.524212	chr1	74588289	74592443	+	4154
530.451	0.147033	0.168987	0.870087	0.384253	1	Rnf25	0.384253	chr1	74593748	74601397	-	7649
231.771	0.238109	0.235179	1.01245	0.311321	1	Stk36	0.311321	chr1	74601445	74636894	+	35449
1245.75	-0.232101	0.174324	-1.33143	0.183047	1	Ttll4	0.183047	chr1	74661745	74703730	+	41985
64.669	-0.0650674	0.411359	-0.158177	0.874317	1	Cyp27a1	0.874317	chr1	74713574	74737892	+	24318
1.54574	-0.74801	3.23352	-0.23133	0.817058	1	Prkag3	0.817058	chr1	74738922	74749221	-	10299
6.62702	0.901817	1.218	0.740406	0.459054	1	Wnt6	0.459054	chr1	74771892	74785322	+	13430
1.40973	-0.644555	2.93762	-0.219414	0.826327	1	Cdk5r2	0.826327	chr1	74854934	74857732	+	2798
2.17861	3.90011	2.65683	1.46795	0.142117	1	Fev	0.142117	chr1	74881509	74885419	-	3910
23.2312	-2.12686	1.02685	-2.07125	0.0383353	1	Ihh	0.0383353	chr1	74945315	74951672	-	6357
98.7885	0.218028	0.321397	0.678375	0.497534	1	Nhej1	0.497534	chr1	74967139	75125200	-	158061
2.45672	-0.603845	2.04221	-0.295683	0.767472	1	Slc23a3	0.767472	chr1	75125541	75133890	-	8349
1016.8	0.111206	0.137292	0.809996	0.417942	1	Cnppd1	0.417942	chr1	75134554	75142711	-	8157
925.348	0.113894	0.147098	0.774273	0.43877	1	Fam134a	0.43877	chr1	75142778	75147913	+	5135
341.542	0.140282	0.224109	0.625955	0.531345	1	Zfand2b	0.531345	chr1	75168646	75171629	+	2983
50.1171	0.0823829	0.441525	0.186587	0.851984	1	Abcb6	0.851984	chr1	75171717	75180392	-	8675
657.188	0.115532	0.165745	0.697046	0.485774	1	Atg9a	0.485774	chr1	75180860	75192196	-	11336
475.778	0.265213	0.187161	1.41703	0.156474	1	Ankzf1	0.156474	chr1	75192151	75199387	+	7236
408.874	0.673658	0.222821	3.02332	0.0025002	1	Glb1l	0.0025002	chr1	75198236	75210813	-	12577
1076.65	0.102132	0.138506	0.737385	0.460888	1	Stk16	0.460888	chr1	75210838	75215606	+	4768
61.9361	2.43592	0.512336	4.75453	1.98905e-06	0.0381142	Tuba4a	1.98905e-06	chr1	75214228	75219865	-	5637
553.105	0.33717	0.187616	1.79713	0.0723151	1	Dnajb2	0.0723151	chr1	75236406	75245692	+	9286
7.73754	1.6759	1.17138	1.4307	0.152517	1	Ptprn	0.152517	chr1	75247027	75264502	-	17475
2.48435	0.700724	1.96362	0.356854	0.721201	1	Resp18	0.721201	chr1	75272199	75278415	-	6216
1657.24	0.176979	0.146528	1.20782	0.227116	1	Dnpep	0.227116	chr1	75307896	75317990	-	10094
1329.27	0.77596	0.178551	4.34587	1.38724e-05	0.265822	Des	1.38724e-05	chr1	75360329	75368579	+	8250
1.25994	2.38073	2.71181	0.87791	0.379993	1	Gm15179	0.379993	chr1	75368212	75375012	-	6800
938.011	-0.488381	0.141727	-3.44593	0.000569089	1	Speg	0.000569089	chr1	75375297	75432320	+	57023
2.20613	0.425193	2.03776	0.208657	0.834716	1	Gm15178	0.834716	chr1	75392131	75396363	-	4232
679.429	0.407112	0.166326	2.44767	0.0143783	1	Gmppa	0.0143783	chr1	75435930	75443179	+	7249
23.0048	2.28272	0.690392	3.30641	0.000944991	1	Asic4	0.000944991	chr1	75450436	75474343	+	23907
1460.4	0.473076	0.184699	2.56134	0.0104269	1	Chpf	0.0104269	chr1	75474569	75479307	-	4738
3757.52	0.140217	0.143273	0.978672	0.327742	1	Obsl1	0.327742	chr1	75479310	75506452	-	27142
17.7808	0.999467	0.7075	1.41267	0.157752	1	Tmem198	0.157752	chr1	75479532	75485705	+	6173
138.97	-0.0326044	0.300435	-0.108524	0.91358	1	Inha	0.91358	chr1	75507077	75510366	+	3289
928.306	0.239311	0.148321	1.61347	0.106643	1	Stk11ip	0.106643	chr1	75521529	75537335	+	15806
758.267	0.0975392	0.165705	0.588633	0.556107	1	Slc4a3	0.556107	chr1	75546266	75562172	+	15906
1448.67	1.77355	0.128619	13.7892	2.96215e-43	5.67607e-39	Epha4	2.96215e-43	chr1	77367185	77515088	-	147903
3.33323	2.02883	1.84324	1.10068	0.271034	1	Gm28386	0.271034	chr1	77515280	77517128	+	1848
152.103	-2.6952	0.327065	-8.24057	1.71395e-16	3.28427e-12	Sgpp2	1.71395e-16	chr1	78310345	78420289	+	109944
1913.11	-0.215765	0.130344	-1.65535	0.0978543	1	Farsb	0.0978543	chr1	78417975	78488897	-	70922
11.3209	0.225842	0.986681	0.228891	0.818954	1	RP24-300L5.1	0.818954	chr1	78465448	78466926	-	1478
5.63789	-0.849306	1.32419	-0.641378	0.521277	1	BC035947	0.521277	chr1	78497026	78512158	-	15132
2069.39	-0.40448	0.126592	-3.19516	0.00139754	1	Acsl3	0.00139754	chr1	78657825	78707743	+	49918
173.146	-0.1588	0.272324	-0.58313	0.559806	1	Utp14b	0.559806	chr1	78658038	78671512	+	13474
16.7691	-0.074362	0.745246	-0.0997819	0.920517	1	Gm6159	0.920517	chr1	78783136	78784859	-	1723
281.428	1.47437	0.301685	4.88712	1.0232e-06	0.0196065	Kcne4	1.0232e-06	chr1	78816758	78820028	+	3270
1.96699	-0.198795	2.21733	-0.0896552	0.928561	1	Gm5830	0.928561	chr1	78967637	78968079	-	442
11.448	0.676416	0.91056	0.742858	0.457568	1	Scg2	0.457568	chr1	79434669	79440120	-	5451
1.25107	-0.560396	2.76782	-0.202468	0.839551	1	Ap1s3	0.839551	chr1	79606876	79671972	-	65096
454.905	-0.0410735	0.209061	-0.196466	0.844245	1	Wdfy1	0.844245	chr1	79702262	79776143	-	73881
452.082	-0.0784124	0.191889	-0.408633	0.682809	1	Mrpl44	0.682809	chr1	79776018	79781445	+	5427
2898.49	0.830574	0.162255	5.11893	3.07271e-07	0.00588793	Serpine2	3.07271e-07	chr1	79794197	79861180	-	66983
14.2486	-0.320734	0.851167	-0.376817	0.70631	1	Gm5529	0.70631	chr1	79922536	79923426	-	890
3760.72	-0.132957	0.114551	-1.16068	0.245773	1	Cul3	0.245773	chr1	80264923	80340480	-	75557
7.55651	-0.63253	1.09182	-0.579334	0.562364	1	RP24-193D9.4	0.562364	chr1	80274731	80276413	-	1682
7.21287	1.4125	1.43242	0.986094	0.324087	1	RP24-193D9.3	0.324087	chr1	80326177	80327994	-	1817
240.566	1.25704	0.315335	3.98637	6.70932e-05	1	Dock10	6.70932e-05	chr1	80501073	80758527	-	257454
2.03845	3.72437	2.69359	1.38268	0.166764	1	RP23-328G14.3	0.166764	chr1	80666009	80669564	-	3555
2.6516	2.39391	2.03196	1.17813	0.238745	1	RP23-328G14.2	0.238745	chr1	80728809	80730664	-	1855
2.10478	2.25318	2.49326	0.903708	0.36615	1	RP23-328G14.1	0.36615	chr1	80747222	80749054	-	1832
6.10548	-2.44363	1.59044	-1.53645	0.124429	1	Gm5530	0.124429	chr1	81741985	81742969	-	984
430.957	0.348312	0.228527	1.52416	0.127469	1	Irs1	0.127469	chr1	82233101	82291416	-	58315
324.358	-0.0289771	0.221455	-0.130849	0.895895	1	Rhbdd1	0.895895	chr1	82316452	82445366	+	128914
15.489	-0.0594988	0.973693	-0.0611063	0.951275	1	Col4a4	0.951275	chr1	82448423	82586849	-	138426
10.5834	-0.389411	1.10068	-0.35379	0.723496	1	Col4a3	0.723496	chr1	82586921	82722059	+	135138
1.86993	-0.236102	2.47868	-0.095253	0.924114	1	C430014B12Rik	0.924114	chr1	82691928	82725169	-	33241
2344.93	-0.0254632	0.12509	-0.203558	0.838699	1	Mff	0.838699	chr1	82724890	82752394	+	27504
4.75307	-1.24792	1.39012	-0.897705	0.369343	1	Gm28941	0.369343	chr1	82739691	82740707	+	1016
1.07494	-4.3762	3.6101	-1.21221	0.225432	1	Tm4sf20	0.225432	chr1	82756649	82768461	-	11812
1598.46	-0.224625	0.137029	-1.63925	0.101161	1	Agfg1	0.101161	chr1	82839483	82901182	+	61699
1.23017	-1.98857	2.92122	-0.680731	0.496042	1	Gm7553	0.496042	chr1	83003482	83004907	-	1425
10.822	0.102083	1.02935	0.0991721	0.921002	1	Slc19a3	0.921002	chr1	83012523	83038448	-	25925
76.3631	1.59891	0.472378	3.3848	0.000712293	1	Sphkap	0.000712293	chr1	83254139	83408200	-	154061
1.32627	0.363803	2.7947	0.130176	0.896427	1	Gm6374	0.896427	chr1	83314513	83315300	+	787
735.745	2.93049	0.656447	4.46417	8.03787e-06	0.154022	Pid1	8.03787e-06	chr1	84036296	84364180	-	327884
53.2998	2.23508	0.556054	4.01954	5.83124e-05	1	Dner	5.83124e-05	chr1	84369839	84696221	-	326382
1.8819	2.3823	2.82084	0.844537	0.39837	1	RP24-208F6.1	0.39837	chr1	84665189	84669443	-	4254
2459.12	-0.108639	0.160441	-0.67713	0.498323	1	Trip12	0.498323	chr1	84721189	84840516	-	119327
3.22894	2.31742	2.2402	1.03447	0.300915	1	RP23-447L15.3	0.300915	chr1	84819968	84824683	-	4715
46.6028	0.915426	0.468809	1.95266	0.0508597	1	Fbxo36	0.0508597	chr1	84839841	84900487	+	60646
22.3109	3.95069	0.808858	4.88428	1.03806e-06	0.0198913	Slc16a14	1.03806e-06	chr1	84905898	84935134	-	29236
4.4956	-0.219875	1.39959	-0.1571	0.875166	1	Rpl19-ps1	0.875166	chr1	85012114	85012704	+	590
5.95117	1.1922	1.27807	0.932815	0.350916	1	Sp140	0.350916	chr1	85600378	85645037	+	44659
1.49993	0.985166	2.47763	0.397625	0.690907	1	Sp100	0.690907	chr1	85649988	85709998	+	60010
9.66924	1.42152	1.17006	1.21492	0.224398	1	A630001G21Rik	0.224398	chr1	85717083	85778643	-	61560
2379.07	-0.184641	0.12323	-1.49835	0.134043	1	Cab39	0.134043	chr1	85793441	85851576	+	58135
3656.66	0.354124	0.146687	2.41415	0.0157718	1	Itm2c	0.0157718	chr1	85894281	85908675	+	14394
2.63349	2.42927	2.28756	1.06195	0.288259	1	4933407L21Rik	0.288259	chr1	85928483	85940624	+	12141
10.697	0.341114	1.18092	0.288854	0.772693	1	Gm18180	0.772693	chr1	86014403	86015886	-	1483
4.5581	1.63632	1.4316	1.143	0.253038	1	2810459M11Rik	0.253038	chr1	86045863	86055456	+	9593
4929.12	-0.128392	0.115277	-1.11377	0.265376	1	Psmd1	0.265376	chr1	86064387	86139151	+	74764
9.83832	3.08317	1.0492	2.93861	0.00329691	1	Htr2b	0.00329691	chr1	86099026	86111970	-	12944
4.20401	-1.17528	1.69594	-0.692992	0.488314	1	RP24-308M3.2	0.488314	chr1	86120883	86123561	+	2678
660.424	0.167693	0.16505	1.01601	0.309623	1	Armc9	0.309623	chr1	86154780	86278284	+	123504
2.3744	-1.11777	2.01631	-0.554364	0.57933	1	Gm16341	0.57933	chr1	86275509	86301375	-	25866
342.751	-0.185023	0.220011	-0.84097	0.400365	1	B3gnt7	0.400365	chr1	86302832	86307305	+	4473
8987.26	-0.356318	0.140065	-2.54396	0.0109605	1	Ncl	0.0109605	chr1	86344719	86359400	-	14681
32.5506	-0.443918	0.566227	-0.783993	0.433044	1	C130036L24Rik	0.433044	chr1	86359574	86373791	+	14217
10727.6	-0.37746	0.127765	-2.95434	0.0031334	1	Ptma	0.0031334	chr1	86526726	86530712	+	3986
654.247	0.0508934	0.176111	0.288985	0.772593	1	Pde6d	0.772593	chr1	86542994	86582629	-	39635
1.54999	-1.25954	2.43803	-0.516621	0.605421	1	RP23-11K8.3	0.605421	chr1	86580058	86581232	+	1174
968.16	0.062191	0.138617	0.448653	0.653682	1	Cops7b	0.653682	chr1	86582904	86609375	+	26471
1.33177	2.98498	3.50544	0.851528	0.394476	1	RP23-11K8.4	0.394476	chr1	86638201	86640454	+	2253
8.25257	-0.137381	1.24308	-0.110517	0.912	1	Nppc	0.912	chr1	86666291	86670571	-	4280
733.957	0.0626556	0.162385	0.385846	0.699611	1	Dis3l2	0.699611	chr1	86703808	87050095	+	346287
5.69931	1.43888	1.35135	1.06477	0.28698	1	Gm29055	0.28698	chr1	86774819	86776528	+	1709
22.0191	0.403852	0.834626	0.483872	0.628477	1	RP23-26I10.2	0.628477	chr1	86826101	86829655	+	3554
1.80775	2.83349	2.79109	1.01519	0.310013	1	RP23-26I10.3	0.310013	chr1	86834995	86837778	+	2783
4.46589	0.218714	1.44904	0.150937	0.880025	1	RP23-26I10.5	0.880025	chr1	86893573	86895132	+	1559
23.8861	-0.430101	0.683926	-0.628871	0.529434	1	Gm6136	0.529434	chr1	86908793	86909683	-	890
3.51548	0.033773	1.55157	0.021767	0.982634	1	RP23-26I10.6	0.982634	chr1	86917992	86920656	+	2664
8.7593	1.13803	1.13338	1.00411	0.315328	1	RP24-286D13.3	0.315328	chr1	87036723	87039650	+	2927
1.11128	1.59551	2.85906	0.558054	0.576807	1	Akp-ps1	0.576807	chr1	87068032	87071002	+	2970
3.48632	3.80082	2.23232	1.70263	0.0886375	1	Gm29374	0.0886375	chr1	87142874	87146983	-	4109
230.792	3.82284	0.399418	9.57103	1.0585e-21	2.02829e-17	Ecel1	1.0585e-21	chr1	87147655	87156521	-	8866
1.36423	-0.257114	3.05943	-0.0840401	0.933025	1	Chrng	0.933025	chr1	87204657	87212694	+	8037
2105.28	0.0874864	0.130541	0.670182	0.502742	1	Eif4e2	0.502742	chr1	87213914	87240488	+	26574
1399.61	-0.0186831	0.128692	-0.145177	0.884571	1	Gigyf2	0.884571	chr1	87326998	87450796	+	123798
1.36815	-1.56745	2.86498	-0.547106	0.584306	1	Kcnj13	0.584306	chr1	87386363	87394729	-	8366
38.0255	-0.316434	0.491194	-0.644215	0.519436	1	Ngef	0.519436	chr1	87476834	87573870	-	97036
2.94529	-0.782683	1.81903	-0.430276	0.666995	1	Gm17181	0.666995	chr1	87514175	87514297	+	122
9.87489	0.119004	0.977008	0.121804	0.903054	1	Inpp5d	0.903054	chr1	87620312	87720507	+	100195
764.174	0.121148	0.149293	0.811475	0.417093	1	Atg16l1	0.417093	chr1	87755870	87792428	+	36558
5.60172	-0.369695	1.2566	-0.294203	0.768603	1	Gm25395	0.768603	chr1	87776938	87777209	+	271
3.93108	1.89234	1.58624	1.19297	0.232881	1	Sag	0.232881	chr1	87803680	87845158	+	41478
1186.04	-0.249391	0.148593	-1.67835	0.0932792	1	Dgkd	0.0932792	chr1	87853287	87945180	+	91893
11.5721	0.213976	0.9853	0.217168	0.828077	1	Gm19582	0.828077	chr1	87853347	87854299	-	952
1.31793	-0.00705193	2.55527	-0.00275976	0.997798	1	RP23-473M13.2	0.997798	chr1	87865073	87865916	+	843
25.4684	0.260947	0.738255	0.353465	0.72374	1	RP24-398O5.2	0.72374	chr1	87897540	87900532	+	2992
1600	0.0469538	0.138824	0.338226	0.735193	1	Usp40	0.735193	chr1	87945119	88008551	-	63432
2.89459	-0.978993	1.792	-0.546313	0.584851	1	Gm5832	0.584851	chr1	88022381	88023962	+	1581
6.74954	2.13987	1.26817	1.68737	0.0915324	1	Ugt1a7c	0.0915324	chr1	88095062	88220002	+	124940
84.6081	0.284241	0.365451	0.77778	0.436699	1	Dnajb3	0.436699	chr1	88204732	88205782	-	1050
46.1065	-0.372811	0.489807	-0.761137	0.446575	1	Mroh2a	0.446575	chr1	88226986	88262289	+	35303
5136.77	-0.195335	0.36284	-0.53835	0.590335	1	Hjurp	0.590335	chr1	88262471	88277633	-	15162
2.05043	1.52889	2.86799	0.533086	0.593974	1	Glrp1	0.593974	chr1	88499871	88510066	-	10195
119.993	0.975966	0.309017	3.15829	0.001587	1	Arl4c	0.001587	chr1	88673125	88702221	-	29096
1165.27	-0.445182	0.134111	-3.3195	0.00090179	1	Sh3bp4	0.00090179	chr1	89070415	89155068	+	84653
1361.06	-0.200898	0.18133	-1.10791	0.2679	1	Agap1	0.2679	chr1	89454806	89897617	+	442811
86.2968	0.358158	1.08258	0.330837	0.740768	1	RP23-102K8.1	0.740768	chr1	89483438	89485821	+	2383
1.28636	-1.06611	3.22032	-0.331056	0.740602	1	Gm25180	0.740602	chr1	89563360	89563474	+	114
3.28958	-1.17359	2.20199	-0.532966	0.594057	1	4933400F21Rik	0.594057	chr1	89650529	89683908	-	33379
2.18713	0.368629	2.34917	0.156919	0.875309	1	RP24-78E16.3	0.875309	chr1	89825481	89827525	+	2044
4.90196	-0.750046	1.44374	-0.519518	0.6034	1	Iqca	0.6034	chr1	90042132	90153401	-	111269
3.65322	-0.759238	1.54445	-0.491591	0.623009	1	4930434B07Rik	0.623009	chr1	90153628	90159462	+	5834
676.016	0.943269	0.153783	6.13375	8.58287e-10	1.64465e-05	Ackr3	8.58287e-10	chr1	90203980	90216751	+	12771
3.58789	1.2707	1.65954	0.765694	0.443858	1	Gm28723	0.443858	chr1	90280458	90283912	+	3454
1.77615	0.365247	2.37561	0.153748	0.877808	1	RP24-393L8.1	0.877808	chr1	90520496	90523297	+	2801
2388.58	0.0234989	0.128478	0.182902	0.854875	1	Cops8	0.854875	chr1	90602981	90613341	+	10360
4755.84	-0.101603	0.44617	-0.227723	0.819862	1	Col6a3	0.819862	chr1	90765923	90843971	-	78048
5.77318	-0.34498	1.29965	-0.265441	0.79067	1	Mlph	0.79067	chr1	90915085	90951142	+	36057
19.4133	-0.793231	0.767378	-1.03369	0.301281	1	Rab17	0.301281	chr1	90958133	90969661	-	11528
646.283	0.106855	0.171285	0.623843	0.532731	1	Lrrfip1	0.532731	chr1	90998737	91128944	+	130207
25.774	0.0188903	0.692607	0.0272742	0.978241	1	Rbm44	0.978241	chr1	91145089	91170795	+	25706
3.21945	0.846752	1.83514	0.461411	0.644504	1	Gm7776	0.644504	chr1	91171429	91172148	-	719
143.013	1.6549	0.30064	5.50461	3.69992e-08	0.000708979	Ramp1	3.69992e-08	chr1	91179822	91225196	+	45374
815.96	-0.206716	0.150115	-1.37705	0.168496	1	Ube2f	0.168496	chr1	91250304	91290337	+	40033
13.0316	-0.192919	0.901612	-0.213971	0.83057	1	Gm7785	0.83057	chr1	91296045	91296936	+	891
1.35325	-0.927055	3.12345	-0.296805	0.766616	1	Gm26683	0.766616	chr1	91297203	91304405	-	7202
151.334	0.271501	0.272044	0.998006	0.318277	1	Scly	0.318277	chr1	91298338	91321075	+	22737
6.40179	0.646501	1.23368	0.524042	0.600249	1	Espnl	0.600249	chr1	91322075	91348306	+	26231
6.58284	-1.96618	1.24118	-1.58413	0.113165	1	Klhl30	0.113165	chr1	91351016	91362416	+	11400
26.0282	0.516837	0.628088	0.822873	0.41058	1	Fam132b	0.41058	chr1	91366430	91374217	+	7787
1731.22	0.0317196	0.14724	0.215428	0.829433	1	Ilkap	0.829433	chr1	91373861	91398815	-	24954
558.495	-0.047569	0.184531	-0.257784	0.796574	1	Hes6	0.796574	chr1	91411483	91414038	-	2555
318.352	-0.690462	0.214038	-3.22589	0.00125581	1	Per2	0.00125581	chr1	91415982	91459324	-	43342
241.911	-0.0834097	0.228027	-0.365789	0.714523	1	Traf3ip1	0.714523	chr1	91494647	91529307	+	34660
386.98	0.121413	0.211311	0.574572	0.565581	1	Asb1	0.565581	chr1	91540544	91559589	+	19045
25.8673	0.869288	0.596349	1.45768	0.144928	1	Gm29100	0.144928	chr1	91798528	91802937	-	4409
125.8	0.433887	0.307026	1.41319	0.157599	1	Twist2	0.157599	chr1	91801461	91848028	+	46567
10.127	1.14316	1.08194	1.05658	0.290702	1	Gm29101	0.290702	chr1	91822515	91823985	+	1470
549.306	0.276422	0.175244	1.57735	0.114715	1	Hdac4	0.114715	chr1	91928779	92180341	-	251562
2211.13	-0.0390559	0.125225	-0.311885	0.755128	1	Ndufa10	0.755128	chr1	92439010	92473860	-	34850
1123.3	-0.071181	0.138734	-0.513075	0.607899	1	Myeov2	0.607899	chr1	92637145	92641985	-	4840
5146.2	1.27788	0.143945	8.87757	6.83384e-19	1.3095e-14	Gpc1	6.83384e-19	chr1	92831645	92860779	+	29134
1.69611	2.10176	2.56698	0.818769	0.412918	1	Gm29480	0.412918	chr1	92842177	92848771	-	6594
3.71034	1.73237	1.57443	1.10032	0.271194	1	Ankmy1	0.271194	chr1	92870129	92902906	-	32777
79.728	-0.280242	0.362129	-0.773872	0.439006	1	Dusp28	0.439006	chr1	92906981	92908435	+	1454
7.56403	-0.144855	1.10306	-0.131321	0.895521	1	5033417F24Rik	0.895521	chr1	92908378	92910764	-	2386
789.975	-0.129018	0.149845	-0.861009	0.389233	1	Rnpepl1	0.389233	chr1	92910783	92924384	+	13601
16.3062	0.0497383	0.796338	0.0624588	0.950197	1	9430060I03Rik	0.950197	chr1	92933526	92950590	-	17064
565.962	0.155285	0.173286	0.896121	0.370188	1	Capn10	0.370188	chr1	92934376	92947941	+	13565
3.94054	2.05278	1.83831	1.11666	0.264138	1	Gpr35	0.264138	chr1	92950865	92986391	+	35526
272.86	1.35205	0.239559	5.6439	1.66239e-08	0.000318548	Kif1a	1.66239e-08	chr1	93015464	93101951	-	86487
7.35661	-1.18071	1.28963	-0.915546	0.359905	1	2310007B03Rik	0.359905	chr1	93151349	93160948	-	9599
59.8177	1.04978	0.467079	2.24753	0.0246059	1	E030010N08Rik	0.0246059	chr1	93168725	93231072	+	62347
1227.06	2.87056	0.240346	11.9434	7.02816e-33	1.34674e-28	Sned1	7.02816e-33	chr1	93235841	93301065	+	65224
365.158	-0.148623	0.210753	-0.705197	0.480688	1	Mterf4	0.480688	chr1	93299211	93305915	-	6704
2.27053	2.48614	2.24387	1.10797	0.267876	1	Gm28535	0.267876	chr1	93305964	93317309	+	11345
848.265	-0.0632312	0.188323	-0.33576	0.737052	1	Pask	0.737052	chr1	93308770	93343482	-	34712
1224.17	-0.0847295	0.139243	-0.608499	0.542856	1	Ppp1r7	0.542856	chr1	93342854	93373489	+	30635
7.42468	2.06968	1.28984	1.60461	0.108581	1	Ano7	0.108581	chr1	93373930	93404303	+	30373
5506.24	-0.0391665	0.111862	-0.350132	0.726239	1	Hdlbp	0.726239	chr1	93405940	93478815	-	72875
1.20582	2.40729	3.43814	0.700171	0.483821	1	Gm17415	0.483821	chr1	93421700	93422488	+	788
5164.42	0.194977	0.118068	1.6514	0.098657	1	Sept2	0.098657	chr1	93478964	93510260	+	31296
189.01	0.213997	0.252276	0.848266	0.39629	1	Farp2	0.39629	chr1	93512079	93621976	+	109897
7.09212	-1.53103	1.17798	-1.29972	0.193698	1	RP23-302H1.1	0.193698	chr1	93531815	93534202	+	2387
2051.75	0.259319	0.186626	1.38951	0.164678	1	Stk25	0.164678	chr1	93619751	93658659	-	38908
462.241	-0.494047	0.181721	-2.71871	0.00655361	1	Bok	0.00655361	chr1	93685660	93695764	+	10104
379.533	-0.184919	0.189943	-0.973553	0.330279	1	Thap4	0.330279	chr1	93701935	93754864	-	52929
1.11127	1.07888	2.81552	0.383191	0.701578	1	Gm10550	0.701578	chr1	93731104	93751072	+	19968
1593.56	0.0153035	0.127835	0.119713	0.90471	1	Atg4b	0.90471	chr1	93751500	93790610	+	39110
1901.93	0.0340352	0.14132	0.240838	0.809681	1	Dtymk	0.809681	chr1	93792576	93801934	-	9358
876.55	-0.143618	0.162673	-0.882865	0.377309	1	Ing5	0.377309	chr1	93803965	93822101	+	18136
302.583	0.300964	0.218665	1.37637	0.168708	1	D2hgdh	0.168708	chr1	93824909	93852348	+	27439
1.91307	0.563504	2.46552	0.228554	0.819215	1	Gm9994	0.819215	chr1	93918311	93942650	+	24339
2.20908	0.886115	2.05275	0.431673	0.665979	1	Gm6086	0.665979	chr1	93990509	94017147	+	26638
13.5144	-0.164468	0.832583	-0.19754	0.843405	1	Gm7895	0.843405	chr1	94468715	94469887	-	1172
459.966	0.222116	0.191729	1.15849	0.246665	1	Fam174a	0.246665	chr1	95313623	95335284	+	21661
5.08397	-0.45781	1.44512	-0.316798	0.751397	1	RP23-192P10.3	0.751397	chr1	95328681	95331218	+	2537
188.249	-0.148222	0.251859	-0.58851	0.55619	1	Gm15427	0.55619	chr1	95498621	95499151	+	530
246.478	0.855887	0.294154	2.90965	0.00361833	1	St8sia4	0.00361833	chr1	95587682	95667571	-	79889
1.70786	-0.606743	2.93268	-0.20689	0.836095	1	WI1-2075L23.1	0.836095	chr1	95646774	95648508	-	1734
2.93053	-0.610151	1.93529	-0.315275	0.752553	1	Gm28901	0.752553	chr1	97024516	97025565	-	1049
8.83966	-0.201639	1.00996	-0.199651	0.841754	1	Gm6430	0.841754	chr1	97024681	97025928	+	1247
331.389	-0.209484	0.203213	-1.03086	0.302607	1	D1Ertd622e	0.302607	chr1	97606318	97662074	-	55756
1756.93	-0.0837663	0.16668	-0.502557	0.615276	1	Ppip5k2	0.615276	chr1	97706048	97770411	-	64363
164.441	-0.128206	0.261192	-0.490851	0.623532	1	Gin1	0.623532	chr1	97770172	97793709	+	23537
1100.08	-1.44321	0.809626	-1.78256	0.0746579	1	Pam	0.0746579	chr1	97795114	98095646	-	300532
14.7746	-1.02713	0.959587	-1.07038	0.284447	1	RP24-244I20.2	0.284447	chr1	97878382	97880065	-	1683
32.7907	-0.239839	0.553461	-0.433344	0.664765	1	Gm3531	0.664765	chr1	97948901	97949389	-	488
25.2956	-0.785514	0.848919	-0.925311	0.354804	1	B230216N24Rik	0.354804	chr1	98031116	98057680	-	26564
1.33718	-2.29986	2.65736	-0.865469	0.386781	1	1810006J02Rik	0.386781	chr1	98131456	98144655	+	13199
1.4835	-1.54782	2.64155	-0.585952	0.557908	1	Gm3555	0.557908	chr1	98457768	98459162	+	1394
2.5583	5.72202	2.51646	2.27384	0.0229758	1	Cntnap5b	0.0229758	chr1	99772765	100485942	+	713177
55.3384	-0.00126193	0.600948	-0.00209991	0.998325	1	Tdpx-ps1	0.998325	chr1	99790429	99791025	-	596
2.11774	-2.73393	2.54436	-1.07451	0.282596	1	Gm29668	0.282596	chr1	100282329	100282643	-	314
5.11011	-1.3913	1.47282	-0.944648	0.344839	1	Gm29667	0.344839	chr1	100282791	100283280	+	489
1.45347	-0.984932	2.32932	-0.422841	0.672412	1	Psmb6-ps2	0.672412	chr1	101385886	101386590	+	704
2.6325	0.707233	1.9356	0.365382	0.714826	1	Cdh20	0.714826	chr1	104768529	104995481	+	226952
37.57	0.819419	0.549743	1.49055	0.13608	1	Rnf152	0.13608	chr1	105276914	105356710	-	79796
886.576	-0.0132732	0.171738	-0.0772876	0.938395	1	Gm3608	0.938395	chr1	105455971	105458829	+	2858
739.552	-0.16957	0.16098	-1.05336	0.292176	1	Pign	0.292176	chr1	105518422	105663677	-	145255
1.57514	-1.5335	2.35771	-0.650422	0.51542	1	Gm20302	0.51542	chr1	105574537	105574811	+	274
826.312	0.11128	0.183022	0.608014	0.543178	1	2310035C23Rik	0.543178	chr1	105663861	105755191	+	91330
6.87364	2.90456	1.42366	2.0402	0.04133	1	RP24-283P23.1	0.04133	chr1	105708573	105712927	+	4354
4.86527	0.229389	1.35206	0.169658	0.865279	1	Gm10193	0.865279	chr1	105764444	105764674	+	230
211.236	-3.61639	0.377492	-9.58004	9.70082e-22	1.85887e-17	Tnfrsf11a	9.70082e-22	chr1	105780718	105847981	+	67263
17.6079	-0.575267	0.742048	-0.775242	0.438196	1	Gm7160	0.438196	chr1	105979350	105990282	-	10932
355.221	-0.865744	0.200917	-4.30897	1.64017e-05	0.31429	Zcchc2	1.64017e-05	chr1	105990406	106034074	+	43668
1.15653	0.876202	3.1941	0.274319	0.78384	1	Gm20753	0.78384	chr1	106152625	106171524	-	18899
435.21	-0.304262	0.196177	-1.55095	0.120913	1	Phlpp1	0.120913	chr1	106171752	106394250	+	222498
5.66715	-0.35401	1.58299	-0.223634	0.823042	1	RP24-92A2.1	0.823042	chr1	106219314	106224265	+	4951
958.864	-0.329499	0.172021	-1.91546	0.0554345	1	Bcl2	0.0554345	chr1	106538178	106714274	-	176096
2.6375	-1.82931	2.24711	-0.814072	0.415604	1	D630008O14Rik	0.415604	chr1	106541943	106575045	+	33102
15.731	-0.0705469	1.3164	-0.0535909	0.957261	1	RP23-395G18.1	0.957261	chr1	106604784	106606870	-	2086
357.11	0.382132	0.206209	1.85313	0.0638644	1	Kdsr	0.0638644	chr1	106720459	106759727	-	39268
2002.11	0.0861428	0.133165	0.646886	0.517706	1	Vps4b	0.517706	chr1	106764071	106796728	-	32657
1.29761	-3.98796	3.20295	-1.24509	0.213098	1	Serpinb3a	0.213098	chr1	107045587	107052303	-	6716
4.71342	5.77921	1.99892	2.89117	0.00383816	1	Serpinb7	0.00383816	chr1	107399655	107452689	+	53034
1.0308	3.7148	3.8318	0.969466	0.332313	1	Serpinb8	0.332313	chr1	107590006	107610484	+	20478
1.47338	2.08001	2.87589	0.723259	0.469521	1	D830032E09Rik	0.469521	chr1	107917259	108028337	+	111078
11.8315	-0.277307	0.908959	-0.305082	0.760304	1	Gm8141	0.760304	chr1	109833024	109834746	+	1722
43.9131	1.30833	0.576181	2.27069	0.0231657	1	Cdh7	0.0231657	chr1	109982431	110140157	+	157726
15.6241	-3.05599	1.03195	-2.96136	0.0030628	1	Cdh19	0.0030628	chr1	110888326	110977584	-	89258
1.63499	-2.72575	2.84765	-0.957195	0.338469	1	Gm8173	0.338469	chr1	111804934	111807775	-	2841
778.588	0.0907127	0.160682	0.564549	0.57238	1	Dsel	0.57238	chr1	111858702	111864918	-	6216
8.07337	-2.60183	1.53636	-1.6935	0.0903608	1	Cntnap5a	0.0903608	chr1	115684756	116587323	+	902567
4.09739	0.786467	1.51097	0.520504	0.602712	1	Gm29106	0.602712	chr1	118176542	118202307	+	25765
2355.97	-0.0354824	0.123422	-0.287489	0.773738	1	Tsn	0.773738	chr1	118294778	118311739	-	16961
1357.22	-0.0709398	0.133693	-0.530618	0.595684	1	Nifk	0.595684	chr1	118321839	118333822	+	11983
1975.33	-0.146185	0.173532	-0.842408	0.39956	1	Clasp1	0.39956	chr1	118389058	118612678	+	223620
7.02402	0.0324791	1.13762	0.0285501	0.977223	1	Gm22710	0.977223	chr1	118459141	118459265	-	124
17.5619	0.322959	0.732235	0.44106	0.65917	1	Tfcp2l1	0.65917	chr1	118627945	118685168	+	57223
1003.83	-0.180229	0.167826	-1.0739	0.282867	1	Gli2	0.282867	chr1	118834132	119053619	-	219487
4.96717	-0.765236	1.34494	-0.568975	0.569373	1	Gm26831	0.569373	chr1	119058469	119059848	+	1379
4.25449	2.6855	1.82624	1.47051	0.141423	1	Inhbb	0.141423	chr1	119415465	119422248	-	6783
2011.36	0.117087	0.15098	0.775511	0.438038	1	Ralb	0.438038	chr1	119470305	119504794	-	34489
1.56166	0.994769	2.47338	0.402191	0.687544	1	Gm29454	0.687544	chr1	119499477	119499869	+	392
1.17814	1.31754	2.76379	0.476716	0.633564	1	Gm27184	0.633564	chr1	119520090	119526359	-	6269
8.74553	0.0952633	1.08454	0.0878374	0.930006	1	Tmem185b	0.930006	chr1	119526160	119528983	+	2823
1.92534	1.64577	2.36558	0.695716	0.486607	1	3830432H09Rik	0.486607	chr1	119529480	119536165	-	6685
897.636	-0.425868	0.152692	-2.78906	0.00528614	1	Epb4.1l5	0.00528614	chr1	119545037	119649000	-	103963
5.55456	-0.281989	1.35263	-0.208475	0.834858	1	RP23-386K20.6	0.834858	chr1	119630744	119631669	-	925
190.075	-0.639923	0.289325	-2.21178	0.0269821	1	Ptpn4	0.0269821	chr1	119652467	119837613	-	185146
5.06419	-0.229442	1.59269	-0.144059	0.885454	1	Gm3851	0.885454	chr1	119787769	119788086	+	317
7.44252	-0.251068	1.23541	-0.203227	0.838958	1	RP23-274C16.4	0.838958	chr1	119790763	119798925	-	8162
1.13149	1.67499	3.01726	0.555136	0.578801	1	Gm3551	0.578801	chr1	119897461	119898124	+	663
276.853	0.128224	0.229377	0.559011	0.576154	1	Tmem177	0.576154	chr1	119907890	119913208	-	5318
4.31822	0.0038368	1.58362	0.0024228	0.998067	1	Cfap221	0.998067	chr1	119923341	119997234	-	73893
22.9731	0.44554	0.835502	0.533261	0.593853	1	Sctr	0.593853	chr1	120006894	120063536	+	56642
51.8191	-0.00561223	0.499169	-0.0112431	0.991029	1	Tmem37	0.991029	chr1	120067377	120074074	-	6697
1800.94	-0.528433	0.158802	-3.32761	0.000875929	1	Dbi	0.000875929	chr1	120113280	120121078	-	7798
79.7641	0.0047331	0.366952	0.0128984	0.989709	1	3110009E18Rik	0.989709	chr1	120121187	120188189	+	67002
48.1966	-0.133494	0.481173	-0.277435	0.781446	1	Steap3	0.781446	chr1	120190757	120272705	-	81948
3.91246	1.16945	1.72331	0.67861	0.497385	1	C1ql2	0.497385	chr1	120340582	120343174	+	2592
538.76	-0.147483	0.183553	-0.803489	0.421692	1	Insig2	0.421692	chr1	121304353	121332589	-	28236
20.085	0.131804	0.6784	0.194286	0.845952	1	RP24-98O21.4	0.845952	chr1	121328092	121331149	+	3057
582.407	-0.1412	0.163957	-0.861203	0.389126	1	Ccdc93	0.389126	chr1	121431049	121506460	+	75411
1.95522	-1.47073	2.40252	-0.612161	0.540431	1	Htr5b	0.540431	chr1	121509842	121528465	-	18623
782.396	-0.272106	0.174876	-1.556	0.119709	1	Ddx18	0.119709	chr1	121553835	121567989	-	14154
47.4249	0.0979837	0.461032	0.212531	0.831693	1	Dpp10	0.831693	chr1	123321471	124045559	-	724088
1.30299	-1.0376	2.75412	-0.376745	0.706363	1	RP23-247F18.3	0.706363	chr1	123363740	123367234	-	3494
5298.58	-0.623398	0.114625	-5.4386	5.37012e-08	0.00102902	Actr3	5.37012e-08	chr1	125392905	125435727	-	42822
1594.96	0.202149	0.166182	1.21643	0.22382	1	Slc35f5	0.22382	chr1	125560595	125595820	+	35225
5.47615	1.21982	1.30219	0.936742	0.348891	1	Gpr39	0.348891	chr1	125676995	125873862	+	196867
10.7926	1.05444	0.998902	1.0556	0.291151	1	Lypd1	0.291151	chr1	125867622	125913101	-	45479
111.07	0.495954	0.393455	1.26051	0.207486	1	Nckap5	0.207486	chr1	125913620	126830799	-	917179
261.966	-0.436885	0.282137	-1.54848	0.121506	1	Mgat5	0.121506	chr1	127205015	127488336	+	283321
12.8669	0.0566823	1.0493	0.0540193	0.95692	1	RP23-323H18.2	0.95692	chr1	127270524	127275285	+	4761
12.1696	0.345012	1.02856	0.335432	0.737299	1	Gm8451	0.737299	chr1	127282662	127283108	-	446
2.1021	3.49301	2.61949	1.33347	0.182378	1	Tmem163	0.182378	chr1	127486546	127679548	-	193002
4.69191	0.219413	1.39343	0.157462	0.874881	1	2900009J06Rik	0.874881	chr1	127753616	127774092	-	20476
2337.21	0.11673	0.125937	0.926895	0.353981	1	Ccnt2	0.353981	chr1	127774164	127808061	+	33897
931.238	-0.0366548	0.166153	-0.220609	0.825397	1	Rab3gap1	0.825397	chr1	127868773	127943868	+	75095
429.327	-0.674488	0.185395	-3.63811	0.000274648	1	Zranb3	0.000274648	chr1	127954184	128103047	-	148863
1.27424	0.0908399	2.72103	0.0333844	0.973368	1	Gm28800	0.973368	chr1	127959516	127967452	+	7936
16.0751	-0.12692	0.766844	-0.16551	0.868543	1	RP24-338G10.1	0.868543	chr1	127978905	127984687	-	5782
8.89167	-0.552696	1.0433	-0.529756	0.596281	1	Rpl28-ps1	0.596281	chr1	128038569	128038982	+	413
3.50938	1.39519	1.65805	0.841467	0.400086	1	RP23-264E23.1	0.400086	chr1	128097591	128101470	-	3879
1409.78	-0.246695	0.141354	-1.74523	0.0809442	1	R3hdm1	0.0809442	chr1	128103301	128237736	+	134435
2.41072	-1.02568	2.13852	-0.479619	0.631499	1	RP23-114N13.2	0.631499	chr1	128132157	128134652	+	2495
1.0741	-1.76843	3.1756	-0.55688	0.577609	1	RP23-114N13.3	0.577609	chr1	128143614	128146348	+	2734
9.20173	-0.479227	1.02912	-0.465665	0.641455	1	RP23-114N13.4	0.641455	chr1	128163214	128164529	+	1315
1239.83	0.0102794	0.145467	0.0706651	0.943664	1	Ubxn4	0.943664	chr1	128243964	128279378	+	35414
5.13707	1.46804	1.3731	1.06914	0.285005	1	Lct	0.285005	chr1	128284756	128328318	-	43562
7420.19	-0.0565817	0.141312	-0.400403	0.68886	1	Mcm6	0.68886	chr1	128331590	128359664	-	28074
2713.27	-0.314692	0.119948	-2.62357	0.00870127	1	Dars	0.00870127	chr1	128363707	128417368	-	53661
26.2969	2.02428	0.836457	2.42007	0.0155177	1	Gm6170	0.0155177	chr1	128520073	128521460	-	1387
13.2963	-0.27877	0.848577	-0.328514	0.742523	1	Cxcr4	0.742523	chr1	128588199	128592293	-	4094
19.482	2.98526	0.958317	3.11511	0.00183879	1	Thsd7b	0.00183879	chr1	129273302	130219278	+	945976
4.71759	0.0280666	1.35983	0.0206398	0.983533	1	Gm15790	0.983533	chr1	129796608	129797858	-	1250
1.73667	0.142383	2.64303	0.0538712	0.957038	1	Rpl31-ps9	0.957038	chr1	129801387	129801764	-	377
3.10879	-0.985797	1.77645	-0.554926	0.578945	1	Gm15674	0.578945	chr1	130422824	130437914	+	15090
9.75675	-0.635394	1.10858	-0.573162	0.566535	1	Gm15675	0.566535	chr1	130429781	130437191	-	7410
554.427	-1.75778	0.196318	-8.95373	3.43654e-19	6.58509e-15	Cd55	3.43654e-19	chr1	130439027	130462744	-	23717
13.0653	-1.47891	1.02439	-1.4437	0.148825	1	Gm16083	0.148825	chr1	130462576	130557075	+	94499
3.10051	-0.722886	1.83209	-0.394569	0.693161	1	RP24-483O2.1	0.693161	chr1	130467972	130470225	+	2253
4.25286	-1.29104	1.63948	-0.78747	0.431007	1	RP24-483O2.2	0.431007	chr1	130473743	130475313	+	1570
2.00951	-4.0073	2.73053	-1.46759	0.142215	1	Zp3r	0.142215	chr1	130576713	130629621	-	52908
152.778	0.370584	0.278469	1.33079	0.183257	1	Pfkfb2	0.183257	chr1	130689182	130729253	-	40071
388.543	0.0130879	0.198129	0.0660572	0.947332	1	Yod1	0.947332	chr1	130717327	130724358	+	7031
2.48638	1.35628	1.89338	0.716326	0.47379	1	RP24-87I22.4	0.47379	chr1	130727132	130728821	-	1689
30.2426	-0.30602	0.564954	-0.541672	0.588045	1	AA986860	0.588045	chr1	130731976	130744622	+	12646
2.36711	-1.19862	1.91741	-0.625127	0.531888	1	Il19	0.531888	chr1	130932656	130940115	-	7459
1.90633	-1.4066	3.17629	-0.442844	0.657879	1	Il10	0.657879	chr1	131019845	131024974	+	5129
3433.73	-0.385183	0.115441	-3.33662	0.000848038	1	Mapkapk2	0.000848038	chr1	131053700	131097826	-	44126
1.08274	-0.0307991	2.96632	-0.0103829	0.991716	1	Gm25549	0.991716	chr1	131073658	131073751	-	93
21.7106	0.630498	0.75639	0.833562	0.404528	1	RP23-122P5.3	0.404528	chr1	131086252	131092149	-	5897
61.6119	-0.329007	0.460477	-0.714491	0.474924	1	Dyrk3	0.474924	chr1	131127455	131138340	-	10885
1039.65	-0.0491829	0.138648	-0.354732	0.72279	1	Eif2d	0.72279	chr1	131153181	131187658	+	34477
27.0685	1.70522	0.651452	2.61756	0.00885605	1	Rassf5	0.00885605	chr1	131176410	131245258	-	68848
153.628	0.901204	0.322508	2.79436	0.00520018	1	Ikbke	0.00520018	chr1	131254343	131279606	-	25263
769.17	-0.165904	0.178185	-0.931078	0.351813	1	Srgap2	0.351813	chr1	131285251	131527352	-	242101
17.6808	-0.446007	0.885652	-0.503592	0.614548	1	RP24-81A5.2	0.614548	chr1	131376461	131378531	-	2070
10.0553	0.82392	1.03773	0.793967	0.427215	1	Gm29488	0.427215	chr1	131406812	131409213	-	2401
38.7836	-0.465192	0.527608	-0.881699	0.377939	1	Fam72a	0.377939	chr1	131527903	131539872	+	11969
1.06097	1.81734	3.18593	0.570429	0.568387	1	Avpr1b	0.568387	chr1	131599239	131612000	+	12761
7.1108	2.02248	2.06233	0.980674	0.326754	1	Ctse	0.326754	chr1	131638306	131675505	+	37199
25.9113	1.33805	0.735181	1.82003	0.0687545	1	5430435G22Rik	0.0687545	chr1	131688695	131715439	+	26744
1.86975	3.05175	2.84971	1.0709	0.284215	1	Slc26a9	0.284215	chr1	131744022	131771504	+	27482
6.49202	0.615524	1.29825	0.47412	0.635414	1	Pm20d1	0.635414	chr1	131797381	131821473	+	24092
578.527	-0.0792303	0.162671	-0.487058	0.626217	1	Slc41a1	0.626217	chr1	131827493	131848865	+	21372
153.247	0.24498	0.295476	0.829102	0.407047	1	Rab29	0.407047	chr1	131867224	131872887	+	5663
3246.43	-0.511367	0.15592	-3.27968	0.00103924	1	Nucks1	0.00103924	chr1	131910534	131936321	+	25787
2.65905	0.187207	1.88107	0.0995215	0.920724	1	RP24-325N3.3	0.920724	chr1	131914529	131916439	+	1910
31.0457	0.0775849	0.569843	0.136152	0.891702	1	Slc45a3	0.891702	chr1	131962967	131982969	+	20002
302.27	-0.206699	0.214484	-0.963704	0.335195	1	Elk4	0.335195	chr1	132007607	132032612	+	25005
225.513	-0.33482	0.308069	-1.08683	0.27711	1	Mfsd4	0.27711	chr1	132022806	132068062	-	45256
11.3594	0.71175	0.933418	0.76252	0.44575	1	RP24-340N18.1	0.44575	chr1	132102365	132108323	+	5958
38.0017	-0.312413	0.52315	-0.597175	0.55039	1	Cdk18	0.55039	chr1	132112237	132139684	-	27447
5.77633	-0.197414	1.3466	-0.146602	0.883446	1	Lemd1	0.883446	chr1	132191431	132259227	+	67796
1.28397	-0.0288636	2.86066	-0.0100899	0.99195	1	Gm7241	0.99195	chr1	132284453	132284809	+	356
25.2394	-0.311484	0.62778	-0.496167	0.619777	1	Nuak2	0.619777	chr1	132316126	132333488	+	17362
325.794	-0.174134	0.214461	-0.811962	0.416814	1	Tmcc2	0.416814	chr1	132356315	132391281	-	34966
764.279	-0.031787	0.155263	-0.20473	0.837783	1	Dstyk	0.837783	chr1	132417555	132466958	+	49403
20.0587	0.0870413	0.713178	0.122047	0.902862	1	6030442K20Rik	0.902862	chr1	132466433	132477064	-	10631
1189.67	0.0414505	0.137207	0.302101	0.762575	1	Rbbp5	0.762575	chr1	132477365	132505659	+	28294
33.1243	0.598314	0.564396	1.0601	0.289101	1	Tmem81	0.289101	chr1	132506230	132508639	+	2409
20.4522	1.20007	0.779771	1.539	0.123803	1	Cntn2	0.123803	chr1	132509427	132543256	-	33829
74.7629	0.136569	0.433944	0.314717	0.752977	1	Nfasc	0.752977	chr1	132564690	132741797	-	177107
162.836	1.66825	0.330817	5.04281	4.58742e-07	0.00879041	Lrrn2	4.58742e-07	chr1	132880273	132940005	+	59732
1476.31	-0.263533	0.156398	-1.68502	0.0919852	1	Mdm4	0.0919852	chr1	132959484	133030561	-	71077
11.5543	-0.179307	0.877291	-0.204387	0.838051	1	Gm29257	0.838051	chr1	133025801	133026439	+	638
143.59	-1.05664	0.332491	-3.17796	0.00148313	1	Pik3c2b	0.00148313	chr1	133045667	133108687	+	63020
1.92945	-1.61693	2.41983	-0.668201	0.504006	1	Gm28609	0.504006	chr1	133050128	133068405	-	18277
3.68721	-1.13042	1.77143	-0.63814	0.523382	1	RP23-304O9.1	0.523382	chr1	133128676	133131782	-	3106
2231.16	-0.263843	0.145267	-1.81627	0.0693297	1	Ppp1r15b	0.0693297	chr1	133131143	133139783	+	8640
553.736	0.493099	0.257997	1.91126	0.0559714	1	Plekha6	0.0559714	chr1	133181321	133303435	+	122114
27.5261	1.08273	0.590873	1.83243	0.066887	1	Gm19461	0.066887	chr1	133250398	133269808	-	19410
9.01538	0.781393	1.1128	0.702187	0.482563	1	Ren1	0.482563	chr1	133350510	133360325	+	9815
29.2102	-0.659424	0.595046	-1.10819	0.26778	1	Etnk2	0.26778	chr1	133363572	133380336	+	16764
607.026	-0.891555	0.212585	-4.19388	2.74227e-05	0.525474	Sox13	2.74227e-05	chr1	133382303	133424377	-	42074
2599.67	-0.390428	0.159333	-2.45039	0.01427	1	Snrpe	0.01427	chr1	133603871	133610291	-	6420
2.71377	0.926186	1.75232	0.528548	0.597119	1	Gm26706	0.597119	chr1	133610411	133614422	+	4011
156.423	0.0703646	0.272566	0.258157	0.796286	1	Zc3h11a	0.796286	chr1	133619862	133661380	-	41518
196.021	-0.158345	0.273844	-0.578231	0.563108	1	Zbed6	0.563108	chr1	133619940	133661318	-	41378
5.16985	0.0126836	1.28845	0.00984401	0.992146	1	Lax1	0.992146	chr1	133679091	133690108	-	11017
529.578	-0.57124	0.235202	-2.42872	0.0151521	1	Atp2b4	0.0151521	chr1	133699457	133801041	-	101584
2.57719	0.485153	1.80138	0.269322	0.787682	1	RP23-18J18.1	0.787682	chr1	133775210	133778421	-	3211
2.76766	2.31872	1.97431	1.17445	0.240216	1	Gm28441	0.240216	chr1	133835189	133838372	+	3183
27.2958	-1.05164	0.644933	-1.63062	0.102971	1	Optc	0.102971	chr1	133897199	133907999	-	10800
49.1528	0.323524	0.777047	0.41635	0.677154	1	Prelp	0.677154	chr1	133910304	133921414	-	11110
1.36494	-0.976851	2.75877	-0.35409	0.723272	1	Gm1627	0.723272	chr1	133962162	133971938	+	9776
650.427	0.46914	0.546453	0.858519	0.390606	1	Fmod	0.390606	chr1	134037254	134048277	+	11023
1102.77	-0.397946	0.199549	-1.99423	0.0461272	1	Btg2	0.0461272	chr1	134075170	134079120	-	3950
2.66068	-0.59713	2.0013	-0.298372	0.76542	1	RP23-393C3.4	0.76542	chr1	134096405	134099159	-	2754
1.11682	1.05291	2.63107	0.400183	0.689022	1	Chil1	0.689022	chr1	134182176	134190181	+	8005
1.13696	-1.00361	3.39801	-0.295353	0.767724	1	Mybph	0.767724	chr1	134193448	134201232	+	7784
61.7583	-2.40653	0.419853	-5.73184	9.93455e-09	0.000190366	Adora1	9.93455e-09	chr1	134199223	134235431	-	36208
5.09299	2.65765	2.22775	1.19297	0.23288	1	Myog	0.23288	chr1	134289989	134292548	+	2559
129.711	0.0653451	0.292969	0.223045	0.823501	1	Ppfia4	0.823501	chr1	134296783	134332928	-	36145
1689.11	-0.25866	0.129569	-1.9963	0.0459009	1	Tmem183a	0.0459009	chr1	134346097	134361979	-	15882
589.183	-0.0265637	0.161659	-0.164319	0.86948	1	Cyb5r1	0.86948	chr1	134405559	134411740	+	6181
1877.71	-0.0554958	0.119986	-0.46252	0.643708	1	Adipor1	0.643708	chr1	134415378	134433351	+	17973
3.31836	-0.852282	1.67757	-0.508044	0.611423	1	RP24-547I3.2	0.611423	chr1	134454492	134455473	-	981
1044.05	-0.187446	0.145681	-1.28669	0.198202	1	Klhl12	0.198202	chr1	134455531	134491018	+	35487
918.821	-0.0911692	0.153514	-0.59388	0.552592	1	Rabif	0.552592	chr1	134494648	134508774	+	14126
6.13327	-0.588616	1.37881	-0.426902	0.669451	1	Gm15454	0.669451	chr1	134518081	134518563	+	482
5177.83	0.0879216	0.124905	0.703905	0.481492	1	Kdm5b	0.481492	chr1	134560171	134635285	+	75114
99.5493	-0.0609574	0.384108	-0.158699	0.873906	1	Syt2	0.873906	chr1	134646677	134762593	+	115916
1843.24	-2.58314	0.17423	-14.826	9.947e-50	1.90604e-45	Ppp1r12b	9.947e-50	chr1	134754658	134955942	-	201284
193.381	-1.83067	0.994221	-1.84131	0.0655761	1	RP24-541A5.3	0.0655761	chr1	134799895	134801985	-	2090
7.9456	0.628702	1.08568	0.579083	0.562533	1	RP24-541A5.1	0.562533	chr1	134819916	134827549	-	7633
2.13609	0.998668	2.11304	0.47262	0.636484	1	Gm28892	0.636484	chr1	134834142	134846415	+	12273
239.829	-0.0491034	0.322301	-0.152352	0.878909	1	Ube2t	0.878909	chr1	134962565	134974162	+	11597
120.119	0.558661	0.343914	1.62442	0.104286	1	Lgr6	0.104286	chr1	134983301	135105276	-	121975
65.108	0.125959	0.457742	0.275175	0.783182	1	Ptprv	0.783182	chr1	135108497	135132594	-	24097
2.29569	1.58604	2.23705	0.708985	0.478334	1	Ptpn7	0.478334	chr1	135132700	135145317	+	12617
934.388	0.255629	0.143616	1.77995	0.0750837	1	Arl8a	0.0750837	chr1	135146824	135156269	+	9445
6.02482	-0.180545	1.31778	-0.137007	0.891025	1	Gm26280	0.891025	chr1	135150666	135150766	-	100
12.3928	0.0285193	0.92643	0.0307841	0.975442	1	Gm15445	0.975442	chr1	135152963	135153806	+	843
215.327	-0.31464	0.237145	-1.32678	0.18458	1	Gm4204	0.18458	chr1	135231995	135233225	+	1230
1.69827	0.707393	2.47315	0.286029	0.774856	1	Gm26642	0.774856	chr1	135248561	135266443	+	17882
31.6589	0.000774295	0.722489	0.0010717	0.999145	1	Elf3	0.999145	chr1	135253575	135258568	-	4993
657.714	-0.255096	0.218847	-1.16564	0.243762	1	Rnpep	0.243762	chr1	135262712	135284084	-	21372
1088.95	-0.269482	0.148471	-1.81504	0.0695172	1	Timm17a	0.0695172	chr1	135295213	135313778	-	18565
179.48	-3.42287	0.374494	-9.13999	6.24565e-20	1.19679e-15	Lmod1	6.24565e-20	chr1	135324807	135368065	+	43258
558.104	0.78529	0.169972	4.62012	3.83518e-06	0.0734897	Shisa4	3.83518e-06	chr1	135371057	135375237	-	4180
7010.03	-0.100026	0.114726	-0.871863	0.383283	1	Ipo9	0.383283	chr1	135382312	135430499	-	48187
4.47043	-1.10671	1.45928	-0.75839	0.448217	1	Gm28277	0.448217	chr1	135409622	135414186	-	4564
1523.11	0.0855175	0.190952	0.447849	0.654262	1	Nav1	0.654262	chr1	135434580	135607295	-	172715
5.18193	0.310454	2.08741	0.148727	0.881769	1	RP23-2M16.4	0.881769	chr1	135480392	135481414	-	1022
16.8991	0.911655	0.79516	1.1465	0.251586	1	RP24-331B5.1	0.251586	chr1	135523088	135525338	-	2250
2.35135	1.61615	2.25458	0.716826	0.473481	1	Gm4793	0.473481	chr1	135584773	135599948	+	15175
3297.27	-1.11235	0.189737	-5.86259	4.55695e-09	8.73203e-05	Csrp1	4.55695e-09	chr1	135720061	135752232	+	32171
605.324	0.300581	0.180928	1.66133	0.0966474	1	Phlda3	0.0966474	chr1	135766119	135769136	+	3017
70.0742	2.87571	0.451364	6.37115	1.87618e-10	3.59513e-06	Tnni1	1.87618e-10	chr1	135779434	135810989	+	31555
39.0835	1.25561	0.522429	2.4034	0.0162434	1	Lad1	0.0162434	chr1	135818598	135833342	+	14744
53.5028	-1.19105	0.484855	-2.45652	0.0140291	1	Tnnt2	0.0140291	chr1	135836354	135852260	+	15906
2.64607	0.332721	1.94562	0.17101	0.864216	1	Gm28883	0.864216	chr1	135869782	135870150	+	368
1.57182	2.40981	3.26721	0.737575	0.460773	1	Pkp1	0.460773	chr1	135871395	135919207	-	47812
2097.78	0.0790746	0.134038	0.589942	0.55523	1	Tmem9	0.55523	chr1	136008150	136035342	+	27192
10.3568	-1.94186	1.04617	-1.85616	0.0634301	1	Cacna1s	0.0634301	chr1	136052750	136119822	+	67072
2.30294	0.0193354	2.41816	0.00799592	0.99362	1	Gm15850	0.99362	chr1	136126178	136131183	-	5005
342.725	0.212393	0.255659	0.830767	0.406105	1	Kif21b	0.406105	chr1	136131389	136177998	+	46609
326.911	0.127408	0.254402	0.500814	0.616502	1	5730559C18Rik	0.616502	chr1	136213531	136234264	-	20733
2.24193	0.0416656	2.19205	0.0190076	0.984835	1	Gm26781	0.984835	chr1	136259407	136274406	+	14999
1044.14	-0.274849	0.176984	-1.55295	0.120434	1	Camsap2	0.120434	chr1	136268123	136346104	-	77981
30.1385	0.0199053	0.582714	0.0341596	0.97275	1	9230116N13Rik	0.97275	chr1	136411916	136415519	-	3603
276.345	-0.00572924	0.229708	-0.0249414	0.980102	1	Ddx59	0.980102	chr1	136415271	136440158	+	24887
112.738	-0.243714	0.308243	-0.790655	0.429145	1	Kif14	0.429145	chr1	136466343	136531511	+	65168
2.87704	-0.343205	1.91376	-0.179335	0.857674	1	Gm29485	0.857674	chr1	136523884	136524165	+	281
1.37083	0.538682	2.49126	0.216229	0.828809	1	RP24-68C1.3	0.828809	chr1	136541605	136555873	+	14268
4.63407	-1.44289	1.49271	-0.966626	0.333731	1	RP24-68C1.4	0.333731	chr1	136576938	136579477	-	2539
1366.33	-0.152798	0.133317	-1.14613	0.251743	1	Zfp281	0.251743	chr1	136624901	136630053	+	5152
2.30136	-1.01691	2.15908	-0.470994	0.637645	1	Gm19705	0.637645	chr1	136670769	136690804	+	20035
4.32925	-1.03228	1.45011	-0.711864	0.476549	1	RP23-302C16.5	0.476549	chr1	136789182	136789520	-	338
3.02467	2.33848	1.90443	1.22791	0.21948	1	RP23-302C16.4	0.21948	chr1	136793034	136793510	+	476
1.91077	2.80617	2.72027	1.03158	0.302269	1	Nr5a2	0.302269	chr1	136842571	136960448	-	117877
22.6298	-0.39435	0.720543	-0.547295	0.584176	1	Gm4258	0.584176	chr1	137898595	138000384	+	101789
18.1747	0.613633	0.750009	0.818167	0.413262	1	RP23-393I12.1	0.413262	chr1	137909291	137913158	+	3867
1.06936	-2.98717	3.26756	-0.914189	0.360618	1	Gm26979	0.360618	chr1	137917690	137921312	-	3622
15.7168	-0.588726	1.02354	-0.575187	0.565165	1	RP23-393I12.3	0.565165	chr1	137924388	137926379	+	1991
3.94784	0.41319	1.49861	0.275716	0.782766	1	RP23-393I12.4	0.782766	chr1	137927251	137930273	+	3022
18.4304	-0.437105	1.02109	-0.428075	0.668596	1	RP23-393I12.5	0.668596	chr1	137932041	137933284	+	1243
3.45333	0.982836	1.66022	0.591993	0.553855	1	RP23-44N5.3	0.553855	chr1	137935189	137937346	+	2157
10.3094	-0.215767	0.926932	-0.232775	0.815936	1	RP23-44N5.4	0.815936	chr1	137949422	137954643	+	5221
4.15116	-0.734694	1.49455	-0.491583	0.623014	1	A430106G13Rik	0.623014	chr1	137966531	137969918	+	3387
4.60863	0.44077	1.65272	0.266694	0.789705	1	RP23-44N5.7	0.789705	chr1	137971174	137972315	+	1141
5.4318	0.575628	1.36629	0.421307	0.673531	1	Ptprc	0.673531	chr1	138062861	138175708	-	112847
1599.72	0.112976	0.135642	0.832901	0.404901	1	Nek7	0.404901	chr1	138482875	138620141	-	137266
2.11073	-0.246102	1.96564	-0.125202	0.900364	1	RP23-209N14.3	0.900364	chr1	138552305	138554708	-	2403
7.25528	0.432873	1.15763	0.373929	0.708457	1	RP23-209N14.4	0.708457	chr1	138567697	138571356	-	3659
166.281	8.4983	1.06068	8.0121	1.12766e-15	2.16082e-11	Lhx9	1.12766e-15	chr1	138825186	138848577	-	23391
161.81	-0.337174	0.278572	-1.21037	0.226138	1	2310009B15Rik	0.226138	chr1	138851983	138856852	-	4869
208.109	-0.673616	0.257564	-2.61534	0.0089139	1	Dennd1b	0.0089139	chr1	138963709	139176043	+	212334
10.5041	-0.302026	1.11339	-0.271268	0.786185	1	RP23-114L12.3	0.786185	chr1	138968510	138971851	+	3341
3.75968	-0.386174	1.9733	-0.195699	0.844845	1	RP23-114L12.6	0.844845	chr1	139030185	139032982	+	2797
4.69745	0.832999	1.44416	0.576806	0.56407	1	Gm16304	0.56407	chr1	139133891	139134665	-	774
6.36723	-0.410929	1.29423	-0.317508	0.750858	1	RP24-260D21.1	0.750858	chr1	139155152	139157782	+	2630
6.81633	0.304886	1.2294	0.247997	0.804137	1	Crb1	0.804137	chr1	139198254	139377076	-	178822
804.398	-0.162786	0.177693	-0.916106	0.359612	1	Zbtb41	0.359612	chr1	139422383	139453007	+	30624
1054.26	-0.163165	0.176524	-0.924322	0.355319	1	Aspm	0.355319	chr1	139454773	139494088	+	39315
17.4355	-0.834999	0.753413	-1.10829	0.267737	1	RP23-13N24.1	0.267737	chr1	139928240	139929608	-	1368
113.52	0.523053	0.905245	0.577803	0.563397	1	Cfh	0.563397	chr1	140084708	140183764	-	99056
121.05	-0.337639	0.371849	-0.908001	0.363878	1	Kcnt2	0.363878	chr1	140246158	140612067	+	365909
1.7156	-1.56394	2.55917	-0.611111	0.541126	1	RP24-351P4.1	0.541126	chr1	140266487	140269852	+	3365
1.87256	-0.665779	2.06766	-0.321996	0.747456	1	RP23-310C14.2	0.747456	chr1	141356789	141357277	+	488
46.0174	-0.288472	0.493307	-0.584773	0.558701	1	Gm5835	0.558701	chr1	143093347	143094616	-	1269
973.31	-0.181441	0.157151	-1.15456	0.248269	1	Cdc73	0.248269	chr1	143598800	143702893	-	104093
2.77961	1.60985	1.8724	0.85978	0.389911	1	B3galt2	0.389911	chr1	143640664	143654614	+	13950
2.02458	-1.19224	2.13984	-0.557161	0.577417	1	Gm6397	0.577417	chr1	143683230	143684298	+	1068
680.317	0.0155387	0.161514	0.0962064	0.923357	1	Glrx2	0.923357	chr1	143716338	143749676	+	33338
1172.17	-0.215668	0.155749	-1.38471	0.16614	1	Trove2	0.16614	chr1	143750790	143777068	-	26278
888.417	-0.199154	0.177329	-1.12308	0.261404	1	Uchl5	0.261404	chr1	143777272	143807466	+	30194
75.1821	-0.270574	0.372818	-0.725755	0.467989	1	Gm29170	0.467989	chr1	143777642	143781307	+	3665
381.578	-0.271264	0.200496	-1.35296	0.176067	1	Rgs2	0.176067	chr1	143999338	144004161	-	4823
2.02912	-1.35678	2.11816	-0.640547	0.521817	1	Rgs1	0.521817	chr1	144242296	144249242	-	6946
1.58264	0.816191	2.29508	0.355626	0.722121	1	Gm7266	0.722121	chr1	144312032	144312436	-	404
2.38345	-1.34078	2.14046	-0.626399	0.531053	1	Gm5263	0.531053	chr1	146420436	146421036	+	600
31.3145	0.561118	0.594599	0.943692	0.345327	1	Brinp3	0.345327	chr1	146494760	146902472	+	407712
6.64853	-1.43447	1.28092	-1.11987	0.262769	1	Gm15583	0.262769	chr1	146725581	146729090	+	3509
1459.25	-1.77399	0.163842	-10.8275	2.55099e-27	4.88821e-23	Pla2g4a	2.55099e-27	chr1	149829618	149961290	-	131672
5.40519	-2.5912	1.48131	-1.74926	0.0802464	1	Ptgs2os	0.0802464	chr1	150074873	150099963	-	25090
48.1739	-2.85964	0.500928	-5.70868	1.13858e-08	0.000218175	Ptgs2	1.13858e-08	chr1	150100031	150108227	+	8196
6.64453	-0.135072	1.16702	-0.115741	0.907858	1	Gm15453	0.907858	chr1	150265535	150265999	-	464
692.949	0.253122	0.151715	1.66841	0.0952348	1	BC003331	0.0952348	chr1	150361305	150393080	-	31775
2817.74	-0.116614	0.159767	-0.729901	0.465451	1	Tpr	0.465451	chr1	150392838	150449935	+	57097
3.31887	0.700494	1.5493	0.452136	0.651171	1	Prg4	0.651171	chr1	150449412	150466165	-	16753
1.68292	-1.93708	2.74808	-0.704885	0.480882	1	Ska2l-ps	0.480882	chr1	150549317	150549676	+	359
327.645	1.54767	0.268615	5.76168	8.32829e-09	0.000159587	Hmcn1	8.32829e-09	chr1	150562524	150993435	-	430911
1.97941	-1.06877	2.78988	-0.383089	0.701654	1	Gm20631	0.701654	chr1	150625266	150783499	+	158233
50.9421	0.296768	0.456687	0.649829	0.515803	1	Gm10138	0.515803	chr1	151339604	151345231	-	5627
5843.46	0.278637	0.122341	2.27755	0.0227535	1	Ivns1abp	0.0227535	chr1	151344477	151364422	+	19945
420.51	0.244365	0.201095	1.21517	0.224301	1	Swt1	0.224301	chr1	151367699	151428455	-	60756
834.743	-0.000228156	0.190052	-0.00120049	0.999042	1	Trmt1l	0.999042	chr1	151428542	151458161	+	29619
13.4852	-0.435148	0.8375	-0.51958	0.603356	1	RP24-167M10.4	0.603356	chr1	151445305	151447741	+	2436
2903.01	-0.160819	0.128448	-1.25202	0.210564	1	Rnf2	0.210564	chr1	151458004	151500955	-	42951
5.75118	1.33504	1.30752	1.02105	0.30723	1	RP24-395F2.1	0.30723	chr1	151496557	151499585	-	3028
10.0785	-0.0241149	0.969825	-0.0248652	0.980162	1	Gm19503	0.980162	chr1	151520447	151520687	-	240
302.55	1.45857	0.357209	4.08324	4.44116e-05	0.851015	Fam129a	4.44116e-05	chr1	151571186	151721939	+	150753
32.9227	0.517232	0.545811	0.947639	0.343313	1	2810414N06Rik	0.343313	chr1	151748949	151755018	-	6069
1502.46	0.0516062	0.154368	0.334306	0.738149	1	Edem3	0.738149	chr1	151755371	151822051	+	66680
1164.75	-1.04252	0.146791	-7.10207	1.22899e-12	2.35499e-08	1700025G04Rik	1.22899e-12	chr1	151852403	152090125	-	237722
729.359	-0.150266	0.179157	-0.838737	0.401617	1	Tsen15	0.401617	chr1	152370735	152386688	-	15953
51.3486	-2.21129	0.512104	-4.31804	1.57419e-05	0.301646	Colgalt2	1.57419e-05	chr1	152399830	152510695	+	110865
1693.45	-0.710253	0.182021	-3.90204	9.53864e-05	1	Rgl1	9.53864e-05	chr1	152516760	152766351	-	249591
6.44576	-0.27922	1.36671	-0.204301	0.838119	1	Gm7278	0.838119	chr1	152729159	152730559	-	1400
1.30642	0	3.68148	0	1	1	Gm28792	1	chr1	152731206	152751824	-	20618
2824.4	-0.145973	0.133347	-1.09469	0.273653	1	Arpc5	0.273653	chr1	152766542	152775597	+	9055
18.1299	0.28348	0.693597	0.40871	0.682753	1	Ncf2	0.682753	chr1	152800194	152836991	+	36797
1493.67	-0.199784	0.23865	-0.837142	0.402513	1	Smg7	0.402513	chr1	152836995	152902646	-	65651
15.4538	-0.327292	0.909642	-0.359804	0.718994	1	Gm28791	0.718994	chr1	152878520	152880298	-	1778
16.1357	0.732223	0.909783	0.804833	0.420916	1	Nmnat2	0.420916	chr1	152954993	153119261	+	164268
178.284	-0.0650664	0.289229	-0.224965	0.822006	1	Lamc2	0.822006	chr1	153122756	153186447	-	63691
5858.73	-0.93867	0.184281	-5.0937	3.51137e-07	0.0067285	Lamc1	3.51137e-07	chr1	153218922	153332786	-	113864
10.8853	-0.402711	1.17199	-0.343614	0.731137	1	RP24-571N3.1	0.731137	chr1	153283850	153287190	-	3340
2.26128	-3.13184	2.63452	-1.18877	0.234531	1	Gm8818	0.234531	chr1	153305432	153306478	+	1046
2.24571	0.595514	1.99027	0.299213	0.764777	1	Shcbp1l	0.764777	chr1	153425162	153452574	+	27412
1030.47	-0.294748	0.198509	-1.48481	0.137593	1	Dhx9	0.137593	chr1	153455758	153487660	-	31902
71.0768	0.396295	0.400837	0.988668	0.322826	1	Npl	0.322826	chr1	153503015	153550045	-	47030
3.65951	-0.62047	1.60948	-0.385511	0.699859	1	Gm6652	0.699859	chr1	153619604	153620673	-	1069
40.4321	0.851272	0.553915	1.53683	0.124336	1	Rgs8	0.124336	chr1	153653025	153700323	+	47298
49.9309	0.57227	0.523093	1.09401	0.273949	1	Rgs16	0.273949	chr1	153740349	153745468	+	5119
106.084	0.703411	0.32908	2.13751	0.0325568	1	Rnasel	0.0325568	chr1	153749426	153764221	+	14795
13.9982	0.937424	0.843171	1.11178	0.266231	1	Gm28512	0.266231	chr1	153750682	153751547	+	865
1.53217	1.84685	2.65898	0.694572	0.487324	1	Rgsl1	0.487324	chr1	153779381	153844142	-	64761
11.3673	-0.116403	0.876741	-0.132768	0.894377	1	Teddm2	0.894377	chr1	153849542	153900228	-	50686
414.095	0.39371	0.212049	1.85669	0.0633546	1	Glul	0.0633546	chr1	153899944	153909723	+	9779
4.1791	0.569393	1.58025	0.360318	0.718609	1	Zfp648	0.718609	chr1	154201187	154205689	+	4502
30.2591	-0.394843	0.668357	-0.590767	0.554676	1	Cacna1e	0.554676	chr1	154390731	154884501	-	493770
5.98215	0.133373	1.36613	0.0976285	0.922227	1	Gm9530	0.922227	chr1	155063447	155083266	-	19819
934.353	0.0302088	0.195425	0.15458	0.877153	1	Ier5	0.877153	chr1	155096361	155099636	-	3275
355.067	0.285104	0.257286	1.10812	0.26781	1	Mr1	0.26781	chr1	155127277	155146814	-	19537
1732.07	0.127397	0.128051	0.994887	0.319791	1	Stx6	0.319791	chr1	155158715	155208256	+	49541
6.3279	-0.132804	1.14681	-0.115803	0.907809	1	RP24-290D14.2	0.907809	chr1	155179801	155180388	+	587
220.976	0.0782975	0.246365	0.317811	0.750628	1	BC034090	0.750628	chr1	155212471	155244444	-	31973
521.297	-0.586875	0.236389	-2.48266	0.0130405	1	Xpr1	0.0130405	chr1	155275701	155417415	-	141714
2.92242	-0.772954	1.87616	-0.411987	0.680349	1	Gm5532	0.680349	chr1	155520173	155527143	-	6970
539.212	-0.152803	0.168536	-0.906652	0.364591	1	Acbd6	0.364591	chr1	155558120	155691330	+	133210
669.885	-0.357661	0.175516	-2.03776	0.0415735	1	Qsox1	0.0415735	chr1	155776029	155812889	-	36860
467.682	-0.00946623	0.216842	-0.0436549	0.96518	1	Cep350	0.96518	chr1	155844964	155973255	-	128291
1.12792	2.6867	3.12985	0.858414	0.390664	1	RP24-310B3.1	0.390664	chr1	155973318	155974506	+	1188
579.615	-0.106457	0.16658	-0.639071	0.522777	1	Tor1aip1	0.522777	chr1	156004599	156036480	-	31881
28.1364	-0.0213798	0.685743	-0.0311775	0.975128	1	RP24-321N12.1	0.975128	chr1	156026223	156030007	-	3784
2550.77	-0.073302	0.133412	-0.549441	0.582703	1	Tor1aip2	0.582703	chr1	156035403	156068861	+	33458
35.9915	-1.67693	0.634624	-2.6424	0.00823204	1	Fam163a	0.00823204	chr1	156075966	156205026	-	129060
2.7668	2.5839	2.41922	1.06807	0.285488	1	Tdrd5	0.285488	chr1	156255296	156303664	-	48368
2.14722	2.36365	2.39911	0.985221	0.324516	1	Axdnd1	0.324516	chr1	156323509	156421159	-	97650
101.929	0.104703	0.338797	0.309043	0.757289	1	Gm2000	0.757289	chr1	156366040	156366484	+	444
1414.69	0.379417	0.157436	2.40998	0.0159532	1	Soat1	0.0159532	chr1	156424525	156474331	-	49806
6.10718	-0.0914676	1.27755	-0.0715962	0.942923	1	RP24-228M19.3	0.942923	chr1	156455290	156457852	+	2562
872.401	-0.37314	0.161437	-2.31137	0.0208124	1	Csnk2a1	0.0208124	chr1	156524012	156526664	+	2652
205.02	-0.154007	0.297139	-0.518299	0.60425	1	Abl2	0.60425	chr1	156558786	156649568	+	90782
11.464	0.0563944	1.09114	0.0516837	0.958781	1	RP23-363M8.2	0.958781	chr1	156583108	156588248	+	5140
70.5909	0.20143	0.378275	0.532495	0.594384	1	Tor3a	0.594384	chr1	156653617	156674356	-	20739
1343.02	-0.487936	0.139994	-3.48541	0.00049138	1	Fam20b	0.00049138	chr1	156678532	156719086	-	40554
6.79457	-1.06737	1.20929	-0.882641	0.37743	1	Gm15428	0.37743	chr1	156793512	156793844	+	332
1167.4	-0.928363	0.154434	-6.01138	1.83948e-09	3.52482e-05	Ralgps2	1.83948e-09	chr1	156804166	156939626	-	135460
3.60015	-2.79398	2.18359	-1.27953	0.20071	1	Gm28693	0.20071	chr1	156835287	156837924	-	2637
657.61	-5.27914	0.294501	-17.9257	7.43127e-72	1.42398e-67	Angptl1	7.43127e-72	chr1	156838562	156861078	+	22516
11.0833	-1.31024	0.969849	-1.35097	0.176705	1	RP24-444I15.1	0.176705	chr1	156856217	156858859	-	2642
3.61363	-0.684841	1.62107	-0.422462	0.672688	1	RP24-444I15.4	0.672688	chr1	156872177	156876120	-	3943
2.73373	-0.575395	2.23305	-0.257672	0.79666	1	4930439D14Rik	0.79666	chr1	156939838	156940196	+	358
183.558	0.123983	0.27972	0.443241	0.657591	1	Rasal2	0.657591	chr1	157135182	157412595	-	277413
2.49237	0.984644	2.10013	0.468848	0.639178	1	RP24-227F14.5	0.639178	chr1	157347339	157350043	-	2704
13.4443	0.257368	0.844732	0.304675	0.760614	1	RP24-227F14.1	0.760614	chr1	157404325	157406721	-	2396
321.11	-0.306432	0.204442	-1.49887	0.133908	1	2810025M15Rik	0.133908	chr1	157412352	157420236	+	7884
150.737	0.606281	0.281999	2.14994	0.03156	1	BC026585	0.03156	chr1	157458577	157492638	+	34061
173.98	1.59912	0.314041	5.09207	3.5417e-07	0.0067866	Sec16b	3.5417e-07	chr1	157506728	157568425	+	61697
11.626	3.38367	1.2042	2.80988	0.00495604	1	Brinp2	0.00495604	chr1	158245269	158356326	-	111057
94.0953	0.150617	0.459225	0.327981	0.742926	1	Astn1	0.742926	chr1	158362273	158691781	+	329508
89.3012	4.71042	0.843244	5.58607	2.32261e-08	0.000445058	Pappa2	2.32261e-08	chr1	158711727	158980490	-	268763
3.26288	0.84799	1.65415	0.512644	0.6082	1	Gm4953	0.6082	chr1	159168160	159168642	-	482
2002.37	-0.0172808	0.124953	-0.138299	0.890004	1	Rfwd2	0.890004	chr1	159232320	159347640	+	115320
15.4895	0.33323	0.836584	0.398323	0.690392	1	RP23-375F6.4	0.690392	chr1	159235710	159238558	+	2848
7.87729	-0.505844	1.08914	-0.464442	0.642331	1	RP23-145H3.3	0.642331	chr1	159289059	159289807	+	748
2.87176	-2.91385	2.0648	-1.4112	0.158185	1	Tnr	0.158185	chr1	159523769	159931729	+	407960
90.3243	0.81272	0.452581	1.79574	0.0725352	1	4930523C07Rik	0.0725352	chr1	160044382	160080208	+	35826
525.207	-6.51072	1.12885	-5.76758	8.04166e-09	0.000154094	Tnn	8.04166e-09	chr1	160085029	160153580	-	68551
1172.25	-0.251173	0.155541	-1.61483	0.106348	1	Mrps14	0.106348	chr1	160195215	160202170	+	6955
3418.18	-0.0598714	0.147018	-0.407238	0.683833	1	Cacybp	0.683833	chr1	160202367	160212875	-	10508
11.3766	0.235827	0.918027	0.256885	0.797268	1	RP23-71J17.5	0.797268	chr1	160212943	160214816	+	1873
392.933	-0.239301	0.231627	-1.03313	0.301543	1	Rabgap1l	0.301543	chr1	160219174	160793211	-	574037
1.07701	1.03631	3.26373	0.317523	0.750847	1	RP24-540L1.1	0.750847	chr1	160264324	160443072	+	178748
9.36084	2.19164	1.07137	2.04564	0.0407922	1	RP24-540L1.2	0.0407922	chr1	160321686	160327078	-	5392
2.87244	-0.810425	1.88665	-0.429557	0.667518	1	RP24-546N2.4	0.667518	chr1	160589882	160591140	-	1258
9.0534	-0.429212	1.16436	-0.368623	0.712409	1	RP24-546N2.2	0.712409	chr1	160608955	160612450	-	3495
3.95933	-0.822749	1.50059	-0.548283	0.583497	1	RP24-546N2.1	0.583497	chr1	160648023	160650302	-	2279
1.32577	1.25292	2.75113	0.455421	0.648807	1	RP24-400M20.1	0.648807	chr1	160755687	160759689	+	4002
1.18058	1.06023	3.0622	0.346233	0.729167	1	Gm6177	0.729167	chr1	160893120	160893584	+	464
490.203	0.0379882	0.193301	0.196524	0.8442	1	Rc3h1	0.8442	chr1	160906418	160974978	+	68560
5.09117	0.370522	1.34707	0.275057	0.783272	1	RP24-188H2.3	0.783272	chr1	160910789	160912619	+	1830
2.38024	1.46052	1.89838	0.769351	0.441685	1	RP24-188H2.4	0.441685	chr1	160913472	160914402	+	930
15.5495	0.289067	0.803717	0.359662	0.7191	1	RP24-188H2.5	0.7191	chr1	160915324	160918901	+	3577
3.62222	0.959153	1.90467	0.503581	0.614556	1	Serpinc1	0.614556	chr1	160978585	161005863	+	27278
150.872	0.127699	0.315735	0.404451	0.685881	1	Zbtb37	0.685881	chr1	161002922	161034849	-	31927
4.66858	-0.325023	1.53901	-0.21119	0.832739	1	RP24-297J20.5	0.832739	chr1	161030582	161031456	+	874
3114.14	0.219719	0.135137	1.6259	0.103971	1	Gas5	0.103971	chr1	161034422	161038539	+	4117
594.984	0.00980763	0.162296	0.0604306	0.951813	1	Dars2	0.951813	chr1	161040601	161070658	-	30057
546.493	-0.414261	0.191376	-2.16464	0.0304152	1	Cenpl	0.0304152	chr1	161070713	161086724	+	16011
544.957	-0.0901609	0.1708	-0.527873	0.597588	1	Klhl20	0.597588	chr1	161088375	161131511	-	43136
90.2323	-0.249024	0.418337	-0.595272	0.551662	1	Ankrd45	0.551662	chr1	161142691	161170498	+	27807
1.1144	0.0519744	2.72645	0.019063	0.984791	1	4930469G21Rik	0.984791	chr1	161154558	161159314	-	4756
3329.43	-0.165409	0.149883	-1.10359	0.269772	1	Prdx6	0.269772	chr1	161240112	161251219	-	11107
2.55037	-0.00834984	1.92001	-0.00434885	0.99653	1	Gm15429	0.99653	chr1	161726242	161727489	-	1247
2.35276	1.79579	2.0561	0.873396	0.382447	1	RP24-75E15.1	0.382447	chr1	161746056	161747645	+	1589
1429.47	-0.232604	0.188269	-1.23549	0.216649	1	Suco	0.216649	chr1	161816114	161876682	-	60568
1.58089	-0.263779	2.22295	-0.118662	0.905543	1	RP24-75E15.4	0.905543	chr1	161821865	161823068	+	1203
1.28152	1.45857	2.92886	0.497999	0.618485	1	4930558K02Rik	0.618485	chr1	161942086	161979636	-	37550
850.899	0.440959	0.16183	2.72482	0.00643356	1	Pigc	0.00643356	chr1	161969186	161973435	+	4249
1.92628	-0.0672103	2.52283	-0.0266409	0.978746	1	RP24-499I2.1	0.978746	chr1	161969200	162027106	+	57906
168.211	1.66143	0.319006	5.20816	1.90724e-07	0.00365465	Dnm3	1.90724e-07	chr1	161982453	162478034	-	495581
30.848	-0.406901	0.585468	-0.695002	0.487054	1	2810442N19Rik	0.487054	chr1	162004969	162016494	+	11525
1.08786	2.61386	3.11177	0.839991	0.400914	1	RP24-153N24.3	0.400914	chr1	162086635	162088468	-	1833
882.656	0.716109	0.168101	4.25998	2.04445e-05	0.391757	Dnm3os	2.04445e-05	chr1	162217623	162225550	+	7927
757.758	0.200525	0.169656	1.18195	0.237226	1	Mettl13	0.237226	chr1	162532127	162548551	-	16424
753.904	-0.142308	0.162423	-0.876157	0.380945	1	Vamp4	0.380945	chr1	162570515	162599084	+	28569
1536.67	0.19608	0.175105	1.11979	0.262803	1	Prrc2c	0.262803	chr1	162670725	162740556	-	69831
3.80146	0.911232	1.4999	0.607529	0.5435	1	Gm27616	0.5435	chr1	162674158	162674220	-	62
2.6145	2.03555	2.36889	0.859285	0.390183	1	Fmo4	0.390183	chr1	162793188	162813972	-	20784
65.7485	0.314659	1.56148	0.201513	0.840297	1	Fmo1	0.840297	chr1	162829561	162866610	-	37049
11.0417	4.21028	1.52112	2.76787	0.00564231	1	Fmo2	0.00564231	chr1	162874317	162898726	-	24409
378.444	7.54177	0.467807	16.1215	1.80065e-58	3.45041e-54	Prrx1	1.80065e-58	chr1	163245119	163313710	-	68591
1.40471	4.75657	3.0435	1.56286	0.118085	1	Gm20471	0.118085	chr1	163280356	163287045	+	6689
28.4379	9.22772	1.6313	5.65668	1.54333e-08	0.000295733	Gm26523	1.54333e-08	chr1	163301790	163303620	-	1830
3.5677	6.22474	2.35073	2.64801	0.00809675	1	RP24-485J8.3	0.00809675	chr1	163306798	163309067	-	2269
697.947	0.45309	0.167593	2.70351	0.00686116	1	Gorab	0.00686116	chr1	163384908	163403669	-	18761
3.29875	-0.14814	1.58919	-0.0932173	0.925731	1	Rpsa-ps1	0.925731	chr1	163623793	163624678	+	885
1679.62	0.171652	0.128352	1.33736	0.181106	1	Kifap3	0.181106	chr1	163779583	163917109	+	137526
431.17	0.0680362	0.18525	0.367266	0.713421	1	Scyl3	0.713421	chr1	163929100	163955126	+	26026
654.227	-0.0957858	0.172009	-0.556864	0.57762	1	BC055324	0.57762	chr1	163945993	163994796	-	48803
96.4184	0.185891	0.32953	0.56411	0.57268	1	Mettl18	0.57268	chr1	163994889	163997243	+	2354
3.49766	2.0037	1.78134	1.12483	0.260662	1	F5	0.260662	chr1	164151838	164220277	+	68439
420.471	0.02594	0.183218	0.14158	0.887411	1	Slc19a2	0.887411	chr1	164249046	164265385	+	16339
150.151	0.0588047	0.303329	0.193865	0.846282	1	Ccdc181	0.846282	chr1	164275585	164287847	+	12262
547.978	0.285677	0.179805	1.58882	0.112101	1	Blzf1	0.112101	chr1	164289800	164307489	-	17689
469.636	0.0455864	0.182807	0.249368	0.803076	1	Nme7	0.803076	chr1	164304121	164437725	+	133604
278.935	0.890839	0.348809	2.55395	0.010651	1	Atp1b1	0.010651	chr1	164437109	164458355	-	21246
8.16514	2.39131	1.64936	1.44984	0.147102	1	Dpt	0.147102	chr1	164796644	164824266	+	27622
887.955	-0.430464	0.181096	-2.37699	0.0174545	1	Sft2d2	0.0174545	chr1	165174337	165194438	-	20101
1358.69	-0.0416633	0.155349	-0.268192	0.788552	1	Tiprl	0.788552	chr1	165212286	165236996	-	24710
32.1909	-0.332028	0.623701	-0.532352	0.594482	1	RP23-187M7.5	0.594482	chr1	165230371	165235125	-	4754
636.197	-0.662831	0.200769	-3.30146	0.00096182	1	Gpr161	0.00096182	chr1	165295789	165326745	+	30956
221.245	-0.0635516	0.300806	-0.211271	0.832675	1	Dcaf6	0.832675	chr1	165328698	165460475	-	131777
4.27718	0.726042	1.76149	0.412175	0.680211	1	RP24-323I23.1	0.680211	chr1	165451555	165454629	-	3074
755.322	0.0239682	0.158352	0.15136	0.879691	1	Mpc2	0.879691	chr1	165460637	165481214	+	20577
1.58305	-0.764348	2.48844	-0.30716	0.758722	1	RP24-323I23.2	0.758722	chr1	165467500	165468533	+	1033
5114.52	0.231666	0.140532	1.6485	0.0992506	1	Mpzl1	0.0992506	chr1	165592240	165634538	-	42298
1.55611	1.01352	2.29544	0.441536	0.658825	1	RP23-469D21.6	0.658825	chr1	165643899	165644688	-	789
1671.94	0.363642	0.152071	2.39126	0.0167905	1	Rcsd1	0.0167905	chr1	165646516	165709757	-	63241
657.599	0.705887	0.190545	3.70457	0.000211749	1	Creg1	0.000211749	chr1	165763746	165775308	+	11562
5.60429	3.59182	1.61205	2.2281	0.0258736	1	Gm16565	0.0258736	chr1	165781075	165789367	+	8292
3.62996	3.93438	2.07614	1.89505	0.0580861	1	Cd247	0.0580861	chr1	165788681	165877277	+	88596
311.267	-0.107375	0.275727	-0.389426	0.696961	1	Pou2f1	0.696961	chr1	165865154	166002678	-	137524
136.38	-0.678427	0.367733	-1.84489	0.0650536	1	Dusp27	0.0650536	chr1	166098148	166127922	-	29774
1.30682	0.0216216	2.56102	0.00844255	0.993264	1	Gpa33	0.993264	chr1	166130238	166166510	+	36272
2.17791	3.722	2.8609	1.30099	0.193263	1	Mael	0.193263	chr1	166201201	166238747	-	37546
152.011	2.1123	0.284419	7.4267	1.11337e-13	2.13345e-09	Ildr2	1.11337e-13	chr1	166254139	166316823	+	62684
7.00975	-0.0897463	1.09686	-0.0818209	0.934789	1	RP24-229G16.1	0.934789	chr1	166377878	166379918	-	2040
484.894	0.105771	0.188064	0.562418	0.573831	1	Tada1	0.573831	chr1	166379097	166393621	+	14524
3.58707	1.28555	1.7021	0.755272	0.450086	1	Gm15853	0.450086	chr1	166379839	166380493	-	654
1596.6	-0.708821	0.133956	-5.29146	1.21342e-07	0.00232515	Pogk	1.21342e-07	chr1	166384622	166409863	-	25241
12.1085	0.205048	0.871306	0.235335	0.813949	1	Gm16418	0.813949	chr1	166431705	166431875	-	170
3.28749	1.01467	1.68228	0.603149	0.54641	1	Gm16701	0.54641	chr1	166998295	167000841	-	2546
56.521	0.25539	0.439915	0.580544	0.561548	1	Fam78b	0.561548	chr1	167001417	167091302	+	89885
1617.71	-0.396548	0.192811	-2.05666	0.0397185	1	Uck2	0.0397185	chr1	167222883	167285320	-	62437
1.94153	0.450074	2.26396	0.1988	0.84242	1	RP23-79H24.4	0.84242	chr1	167285068	167289856	+	4788
912.452	0.227397	0.152258	1.4935	0.135307	1	Tmco1	0.135307	chr1	167308378	167333978	+	25600
36.0095	-0.212239	0.578265	-0.367027	0.713599	1	Gm25911	0.713599	chr1	167340369	167340424	-	55
1062.53	0.133771	0.148002	0.903843	0.366079	1	Aldh9a1	0.366079	chr1	167349991	167368532	+	18541
481.356	-0.806176	0.208531	-3.86599	0.000110641	1	Mgst3	0.000110641	chr1	167371966	167393841	-	21875
2.1768	2.99854	2.63101	1.13969	0.254414	1	Lrrc52	0.254414	chr1	167445669	167466780	-	21111
59.1199	1.08545	0.501199	2.1657	0.0303343	1	Rxrg	0.0303343	chr1	167598384	167639623	+	41239
21.2687	1.48799	0.79387	1.87435	0.0608822	1	Lmx1a	0.0608822	chr1	167689237	167848741	+	159504
2235.92	-0.140937	0.142019	-0.992383	0.321011	1	Pbx1	0.321011	chr1	168119364	168432270	-	312906
12.6227	-0.369243	1.00059	-0.369024	0.71211	1	RP24-93F24.2	0.71211	chr1	168335980	168337671	-	1691
9.64587	0.515683	1.24144	0.41539	0.677856	1	RP24-93F24.1	0.677856	chr1	168348534	168350808	-	2274
2.41625	0.660189	2.10344	0.313861	0.753627	1	Gm27264	0.753627	chr1	168405551	168405621	-	70
1.48856	-0.0495805	2.69213	-0.0184169	0.985306	1	Gm5265	0.985306	chr1	169453528	169453869	-	341
1044.29	-0.178067	0.155834	-1.14267	0.253175	1	Nuf2	0.253175	chr1	169497934	169531464	-	33530
1022.84	1.04759	0.23253	4.50519	6.63129e-06	0.127069	Rgs5	6.63129e-06	chr1	169655501	169695813	+	40312
214.569	3.45957	0.835922	4.13863	3.49379e-05	0.669479	Rgs4	3.49379e-05	chr1	169741477	169747642	-	6165
588.025	0.0266051	0.217232	0.122473	0.902524	1	Hsd17b7	0.902524	chr1	169949535	169969241	-	19706
36.5025	0.00690688	0.525066	0.0131543	0.989505	1	3110045C21Rik	0.989505	chr1	169969409	169972396	+	2987
2582.86	0.286528	0.207289	1.38226	0.166891	1	Ddr2	0.166891	chr1	169972307	170110762	-	138455
970.19	0.269581	0.151471	1.77975	0.0751161	1	Uap1	0.0751161	chr1	170141938	170174957	-	33019
2.79204	-0.654959	1.95001	-0.335874	0.736966	1	RP23-124N16.3	0.736966	chr1	170175180	170176319	+	1139
967.137	-0.35136	0.240355	-1.46184	0.143786	1	Uhmk1	0.143786	chr1	170193420	170215397	-	21977
3.1045	0.0399692	1.83953	0.021728	0.982665	1	Gm6345	0.982665	chr1	170254049	170255739	-	1690
371.63	-0.546552	0.208318	-2.62365	0.00869939	1	Gm7694	0.00869939	chr1	170298199	170306332	-	8133
245.441	-0.359409	0.236752	-1.51808	0.128994	1	Nos1ap	0.128994	chr1	170302668	170589861	-	287193
4.83453	-0.939361	1.38587	-0.677814	0.49789	1	1700015E13Rik	0.49789	chr1	170308803	170312125	+	3322
1.93073	0.818007	2.51321	0.325483	0.744815	1	RP24-212P5.2	0.744815	chr1	170630921	170631501	+	580
1494.66	0.0176963	0.198421	0.0891856	0.928934	1	Olfml2b	0.928934	chr1	170644532	170682789	+	38257
618.509	0.241379	0.161144	1.49791	0.134156	1	Atf6	0.134156	chr1	170704674	170867771	-	163097
9.79812	-0.382722	0.939816	-0.407231	0.683838	1	Gm9929	0.683838	chr1	170868645	170881721	+	13076
318.6	0.0973478	0.204941	0.475004	0.634784	1	Dusp12	0.634784	chr1	170873498	170885540	-	12042
8.20675	0.353199	1.0332	0.341848	0.732465	1	Gm26620	0.732465	chr1	170885065	170885881	+	816
7.47119	0.251282	1.15402	0.217746	0.827627	1	Gm2962	0.827627	chr1	170925309	170925644	-	335
2.7091	1.97824	1.95142	1.01374	0.310705	1	Fcgr2b	0.310705	chr1	170958617	170976547	-	17930
9.84576	1.0379	1.0414	0.996644	0.318937	1	Fcgr3	0.318937	chr1	171051174	171064935	-	13761
4.37302	-1.78538	1.53402	-1.16386	0.244483	1	1700009P17Rik	0.244483	chr1	171113918	171126967	+	13049
2118.62	-0.0876148	0.137835	-0.63565	0.525005	1	Sdhc	0.525005	chr1	171127165	171150603	-	23438
451.114	-1.65776	0.25158	-6.5894	4.41611e-11	8.46215e-07	Pcp4l1	4.41611e-11	chr1	171173262	171196268	-	23006
1.34431	0.780408	2.39748	0.325512	0.744794	1	Nr1i3	0.744794	chr1	171213970	171220701	+	6731
127.149	-0.297449	0.287787	-1.03357	0.301335	1	Tomm40l	0.301335	chr1	171216011	171222514	-	6503
8.23474	2.45257	1.67633	1.46306	0.14345	1	Apoa2	0.14345	chr1	171225054	171226379	+	1325
14.8688	0.72739	0.930308	0.781881	0.434285	1	Fcer1g	0.434285	chr1	171229572	171234365	-	4793
2919.44	-0.126419	0.131425	-0.961908	0.336096	1	Ndufs2	0.336096	chr1	171234853	171251388	-	16535
257.747	0.752864	0.291211	2.58528	0.0097299	1	Adamts4	0.0097299	chr1	171250421	171260637	+	10216
582.125	0.275339	0.174115	1.58137	0.113794	1	B4galt3	0.113794	chr1	171270328	171276896	+	6568
1104.03	0.1616	0.157482	1.02615	0.304821	1	Ppox	0.304821	chr1	171275990	171281186	-	5196
1759.75	0.0190126	0.134602	0.141251	0.887672	1	Usp21	0.887672	chr1	171281945	171287991	-	6046
683.324	-0.108923	0.165427	-0.658433	0.51026	1	Ufc1	0.51026	chr1	171288563	171295024	-	6461
5.79024	-0.952137	1.35605	-0.702143	0.48259	1	Rpl27-ps1	0.48259	chr1	171305087	171305494	-	407
26.5532	0.965476	0.656683	1.47023	0.141499	1	RP23-395H6.2	0.141499	chr1	171320601	171326177	-	5576
100.041	0.0513438	0.330298	0.155447	0.876469	1	Dedd	0.876469	chr1	171329145	171342331	+	13186
425.903	-0.042946	0.179778	-0.238883	0.811196	1	Nit1	0.811196	chr1	171338008	171345646	-	7638
758.656	-0.0753515	0.155502	-0.48457	0.627982	1	Pfdn2	0.627982	chr1	171345670	171359254	+	13584
1.59	0.356674	2.30832	0.154517	0.877202	1	RP23-191A19.1	0.877202	chr1	171354126	171355415	+	1289
13.8202	-0.431692	0.876514	-0.49251	0.622359	1	Klhdc9	0.622359	chr1	171358446	171360798	-	2352
11.567	0.946147	1.36311	0.694109	0.487614	1	Pvrl4	0.487614	chr1	171370099	171388598	+	18499
5.75345	0.700804	1.26325	0.554764	0.579056	1	Arhgap30	0.579056	chr1	171388954	171410298	+	21344
915.152	0.0735384	0.173007	0.425059	0.670794	1	Usf1	0.670794	chr1	171411313	171419142	+	7829
10.6487	1.06837	0.957595	1.11568	0.264561	1	Tstd1	0.264561	chr1	171418872	171420352	+	1480
3.42763	0.834665	1.6832	0.49588	0.619979	1	Gm26641	0.619979	chr1	171423185	171437318	-	14133
492.639	1.40168	0.299399	4.68165	2.84572e-06	0.0545297	F11r	2.84572e-06	chr1	171437535	171464603	+	27068
13.8222	-1.16853	0.852909	-1.37005	0.17067	1	B930036N10Rik	0.17067	chr1	171500568	171504111	-	3543
63.6397	0.44962	0.39326	1.14332	0.252907	1	Alyref2	0.252907	chr1	171503478	171504750	+	1272
2.31711	-4.57933	2.46979	-1.85414	0.0637191	1	Gm9765	0.0637191	chr1	171515233	171516922	+	1689
18.2446	-7.29318	1.72777	-4.22114	2.4307e-05	0.465771	Itln1	2.4307e-05	chr1	171518122	171535294	-	17172
1.16486	1.43231	2.98186	0.480339	0.630986	1	Ly9	0.630986	chr1	171588624	171607410	-	18786
1.9281	-0.675319	2.25339	-0.299691	0.764413	1	RP23-145F9.2	0.764413	chr1	171679336	171679870	-	534
50.8744	0.354771	0.457402	0.775622	0.437972	1	Tma7-ps	0.437972	chr1	171711088	171711282	+	194
1.2327	3.17096	3.34091	0.94913	0.342555	1	Cd84	0.342555	chr1	171839697	171890718	+	51021
805.792	0.0795996	0.155599	0.511569	0.608953	1	Vangl2	0.608953	chr1	172000960	172028444	-	27484
2946.11	0.200858	0.130347	1.54096	0.123327	1	Ncstn	0.123327	chr1	172066013	172082795	-	16782
10208.2	0.215544	0.105467	2.04371	0.040982	1	Copa	0.040982	chr1	172082529	172122330	+	39801
2.34718	1.33638	2.18638	0.61123	0.541048	1	RP23-244J9.1	0.541048	chr1	172088474	172088803	+	329
7.5919	0.86732	1.09402	0.792781	0.427905	1	RP23-244J9.2	0.427905	chr1	172089910	172092679	-	2769
2163.47	0.0264385	0.153094	0.172695	0.862891	1	Pex19	0.862891	chr1	172126755	172136493	+	9738
2.78838	1.31034	1.92267	0.681521	0.495542	1	Gm10171	0.495542	chr1	172144274	172144901	-	627
4526.57	-0.00213994	0.113994	-0.0187724	0.985023	1	Dcaf8	0.985023	chr1	172148084	172197005	+	48921
1691.7	0.339653	0.164075	2.07011	0.038442	1	Pea15a	0.038442	chr1	172196728	172206804	-	10076
64.4726	-2.22748	0.436426	-5.1039	3.32725e-07	0.00637568	Casq1	3.32725e-07	chr1	172209894	172219868	-	9974
744.099	0.332916	0.151214	2.20163	0.0276918	1	Igsf8	0.0276918	chr1	172261641	172319841	+	58200
125.476	0.787291	0.285921	2.75353	0.00589566	1	Atp1a2	0.00589566	chr1	172271709	172298064	-	26355
710.882	-0.072189	0.156583	-0.461027	0.644779	1	Pigm	0.644779	chr1	172376546	172384099	+	7553
7.80129	0.50676	1.07916	0.469588	0.638649	1	Slamf9	0.638649	chr1	172475358	172478575	+	3217
1042.48	-0.426826	0.16077	-2.65489	0.00793338	1	Igsf9	0.00793338	chr1	172481788	172498878	+	17090
707.784	-0.46978	0.172853	-2.71781	0.00657165	1	Tagln2	0.00657165	chr1	172500047	172507380	+	7333
3.59042	-1.8053	1.68266	-1.07288	0.283323	1	RP24-144H23.5	0.283323	chr1	172513249	172514807	+	1558
13.1952	-0.274774	0.895894	-0.306704	0.759069	1	Cfap45	0.759069	chr1	172520801	172545870	+	25069
6.01041	0.207773	1.35846	0.152947	0.87844	1	4933439K11Rik	0.87844	chr1	172538133	172558129	-	19996
1.13488	1.46534	3.81012	0.384592	0.70054	1	Fcrl6	0.70054	chr1	172596642	172602551	-	5909
65.5534	0.524954	0.410817	1.27783	0.201309	1	Dusp23	0.201309	chr1	172630764	172632962	-	2198
2.10524	-0.719626	1.9569	-0.367737	0.713069	1	Gm10075	0.713069	chr1	172669034	172669636	-	602
4.16321	1.988	1.54411	1.28748	0.197927	1	Crp	0.197927	chr1	172698055	172833031	+	134976
7.85982	1.96582	1.13998	1.72444	0.0846292	1	Ackr1	0.0846292	chr1	173331886	173333750	-	1864
32.5401	2.16453	0.585466	3.69711	0.000218066	1	Cadm3	0.000218066	chr1	173333258	173367695	-	34437
35.5872	0.25661	0.760474	0.337434	0.73579	1	Aim2	0.73579	chr1	173350879	173466040	+	115161
1.06239	-4.22291	3.68654	-1.14549	0.252004	1	Pydc3	0.252004	chr1	173673675	173698392	+	24717
2.9188	0.701567	2.19252	0.319982	0.748982	1	AI607873	0.748982	chr1	173723430	173741809	-	18379
8.90322	5.10284	1.88581	2.70591	0.0068117	1	Ifi204	0.0068117	chr1	173747293	173766943	-	19650
1.88558	-0.96195	2.264	-0.424889	0.670918	1	Mndal	0.670918	chr1	173857220	173942491	-	85271
1.18553	2.40505	3.61911	0.664542	0.506344	1	Mnda	0.506344	chr1	173896345	173913046	-	16701
9.08301	0.578633	1.2443	0.465026	0.641913	1	Ifi203	0.641913	chr1	173920407	173942672	-	22265
1.35291	1.46732	3.40276	0.431214	0.666313	1	Ifi202b	0.666313	chr1	173962568	173982744	-	20176
5.50793	1.47498	1.42792	1.03296	0.301623	1	Spta1	0.301623	chr1	174172776	174248450	+	75674
46.3073	-1.433	0.519391	-2.75899	0.00579798	1	Fmn2	0.00579798	chr1	174501825	174822729	+	320904
79.5126	-1.40956	0.44061	-3.19912	0.00137848	1	Grem2	0.00137848	chr1	174833785	174921819	-	88034
41.7773	-1.27056	0.509053	-2.49592	0.012563	1	Rgs7	0.012563	chr1	175059087	175492500	-	433413
1826.62	-0.258586	0.13378	-1.93292	0.0532458	1	Fh1	0.0532458	chr1	175600374	175625635	-	25261
2.43128	-0.799073	1.92398	-0.415324	0.677905	1	Kmo	0.677905	chr1	175620381	175662116	+	41735
111.496	-0.592969	0.330891	-1.79204	0.0731269	1	Opn3	0.0731269	chr1	175662421	175692776	-	30355
221.661	-0.901556	0.27067	-3.33083	0.00086586	1	Chml	0.00086586	chr1	175682237	175688353	-	6116
939.355	-0.51202	0.208384	-2.45709	0.0140067	1	Exo1	0.0140067	chr1	175880581	175913489	+	32908
22.8836	1.74582	0.68107	2.56335	0.0103669	1	Pld5	0.0103669	chr1	175962306	176275312	-	313006
6.28641	-1.00855	1.26109	-0.799745	0.423859	1	B020018G12Rik	0.423859	chr1	175977777	175979114	-	1337
1981.94	-0.0126839	0.162839	-0.0778928	0.937913	1	Cep170	0.937913	chr1	176733653	176814067	-	80414
3.27263	0.349633	1.66295	0.210248	0.833474	1	RP23-440J24.4	0.833474	chr1	176751521	176753415	-	1894
256.154	0.526263	0.216343	2.43254	0.0149933	1	Sdccag8	0.0149933	chr1	176814660	177020437	+	205777
7.21045	-0.862386	1.19116	-0.723986	0.469075	1	RP23-293I7.1	0.469075	chr1	176835724	176836062	+	338
2.29356	0.279041	2.09868	0.13296	0.894225	1	RP23-293I7.4	0.894225	chr1	176889507	176890230	+	723
1.96965	0.0178855	2.22873	0.00802495	0.993597	1	RP23-293I7.7	0.993597	chr1	176974236	176976445	+	2209
247.402	-0.230652	0.230348	-1.00132	0.316672	1	Akt3	0.316672	chr1	177020073	177258203	-	238130
2.76936	0.274095	1.8217	0.150461	0.880401	1	RP23-268A12.1	0.880401	chr1	177035040	177036936	-	1896
1.54264	-0.279353	2.51722	-0.110977	0.911635	1	RP23-268A12.2	0.911635	chr1	177045242	177046773	-	1531
3.65805	-0.5165	1.59035	-0.32477	0.745355	1	RP23-268A12.3	0.745355	chr1	177074484	177075784	-	1300
1.73527	-0.774959	2.43083	-0.318804	0.749875	1	RP23-379C24.1	0.749875	chr1	177134161	177135453	-	1292
10.8708	-0.470748	1.14813	-0.410011	0.681798	1	RP23-379C24.2	0.681798	chr1	177168098	177170862	-	2764
143.664	-0.705006	0.314813	-2.23945	0.0251269	1	Zbtb18	0.0251269	chr1	177442351	177450764	+	8413
1407.15	-0.196072	0.14316	-1.3696	0.170811	1	Adss	0.170811	chr1	177762962	177796511	-	33549
5.6779	1.27397	1.32396	0.962239	0.33593	1	Gm16432	0.33593	chr1	177983423	178172704	+	189281
1.76792	2.61409	2.56902	1.01754	0.308894	1	RP23-243J5.2	0.308894	chr1	177989662	177998739	-	9077
4.88267	0.0815675	1.46055	0.055847	0.955464	1	RP23-393P20.1	0.955464	chr1	178143301	178144272	+	971
946.297	-0.0230652	0.142981	-0.161316	0.871845	1	Desi2	0.871845	chr1	178187417	178257301	+	69884
37.3047	-0.067208	0.511745	-0.131331	0.895513	1	RP24-252K15.3	0.895513	chr1	178299396	178299800	+	404
16.1321	-0.143172	0.783112	-0.182824	0.854936	1	B230369F24Rik	0.854936	chr1	178313328	178318549	-	5221
7.57317	0.523818	1.06598	0.491397	0.623146	1	Cox20	0.623146	chr1	178319130	178322693	+	3563
178.119	0.0483164	0.287312	0.168167	0.866452	1	Gm16586	0.866452	chr1	178321108	178324171	-	3063
4613.93	-0.231613	0.111861	-2.07054	0.0384019	1	Hnrnpu	0.0384019	chr1	178324343	178337797	-	13454
5.1871	0.272039	1.32775	0.204886	0.837661	1	RP24-252K15.4	0.837661	chr1	178339601	178341470	+	1869
174.801	-0.0132803	0.253951	-0.0522947	0.958294	1	Efcab2	0.958294	chr1	178406085	178484513	+	78428
1526.9	0.561366	0.214981	2.61123	0.00902174	1	Kif26b	0.00902174	chr1	178529125	178939200	+	410075
4.18257	0.827377	2.09284	0.395337	0.692595	1	Gm16564	0.692595	chr1	178898582	178917614	-	19032
739.978	-0.139542	0.197822	-0.705395	0.480565	1	Smyd3	0.480565	chr1	178951960	179518041	-	566081
2.61831	-0.313177	1.84646	-0.169609	0.865317	1	Gm5561	0.865317	chr1	179520378	179520857	-	479
254.329	-0.181791	0.221	-0.822582	0.410745	1	Tfb2m	0.410745	chr1	179528055	179546267	-	18212
689.354	-0.223719	0.169358	-1.32099	0.186506	1	Cnst	0.186506	chr1	179546370	179627478	+	81108
1224.22	0.0709184	0.137944	0.514111	0.607174	1	Sccpdh	0.607174	chr1	179668210	179687189	+	18979
1674.12	-0.31405	0.173463	-1.81047	0.0702223	1	Ahctf1	0.0702223	chr1	179744894	179803680	-	58786
2.68645	0.331668	1.92217	0.172549	0.863006	1	RP23-204N23.1	0.863006	chr1	179924952	179925411	-	459
643.507	-0.189733	0.229354	-0.827251	0.408095	1	Cdc42bpa	0.408095	chr1	179960472	180165603	+	205131
1.64322	-2.98912	2.80134	-1.06703	0.285958	1	RP23-226J18.3	0.285958	chr1	180145481	180148151	-	2670
157.159	0.0237874	0.262261	0.0907012	0.92773	1	Adck3	0.92773	chr1	180165238	180199602	-	34364
149.303	0.428471	0.275209	1.5569	0.119495	1	Psen2	0.119495	chr1	180227004	180263438	-	36434
2.24361	1.10238	2.00429	0.550011	0.582312	1	RP23-226J18.5	0.582312	chr1	180256429	180274963	+	18534
22.4334	-0.51822	0.689436	-0.751658	0.452257	1	Gm5069	0.452257	chr1	180326970	180330550	-	3580
466.818	-0.799891	0.256833	-3.11445	0.0018429	1	Itpkb	0.0018429	chr1	180330485	180424802	+	94317
26.2406	-0.564574	0.669904	-0.842769	0.399358	1	RP24-74O18.2	0.399358	chr1	180357649	180364998	+	7349
3.10445	-1.69623	1.73979	-0.974964	0.329578	1	RP24-74O18.3	0.329578	chr1	180372669	180373540	+	871
4.16543	-0.39602	1.582	-0.250329	0.802333	1	RP24-74O18.4	0.802333	chr1	180376444	180379514	+	3070
13.2377	0.280791	0.846232	0.331813	0.74003	1	6330403A02Rik	0.74003	chr1	180432387	180483504	-	51117
4896.66	-0.445371	0.142586	-3.12353	0.00178698	1	Parp1	0.00178698	chr1	180568924	180601254	+	32330
466.68	-0.190839	0.187904	-1.01562	0.30981	1	Lin9	0.30981	chr1	180641150	180690694	+	49544
3.73384	-0.61429	1.59053	-0.386216	0.699336	1	Mixl1	0.699336	chr1	180693043	180697034	-	3991
1597.81	0.0305235	0.134436	0.227049	0.820386	1	Acbd3	0.820386	chr1	180726043	180754204	+	28161
25.5436	-0.507436	0.668041	-0.759589	0.4475	1	RP23-201I6.5	0.4475	chr1	180743210	180755836	-	12626
1.53168	3.05209	2.7847	1.09602	0.273069	1	RP23-201I6.6	0.273069	chr1	180763497	180768656	-	5159
5210.25	-0.00519587	0.117547	-0.0442023	0.964743	1	H3f3a	0.964743	chr1	180800832	180813943	-	13111
22.1065	0.105544	0.724554	0.145667	0.884184	1	Gm17275	0.884184	chr1	180802568	180809483	+	6915
23.8973	0.227905	0.62264	0.36603	0.714343	1	H3f3aos	0.714343	chr1	180813776	180816859	+	3083
1218.27	-0.0410117	0.151708	-0.270332	0.786905	1	Sde2	0.786905	chr1	180851127	180868113	+	16986
26.7155	-0.115951	0.618096	-0.187593	0.851196	1	RP23-172B15.2	0.851196	chr1	180854282	180854458	-	176
4.14324	2.84417	1.62191	1.7536	0.0794999	1	Lefty2	0.0794999	chr1	180893108	180899103	+	5995
1086.11	-0.0828672	0.149615	-0.553871	0.579667	1	Pycr2	0.579667	chr1	180904293	180908088	+	3795
16.9346	1.43517	0.793497	1.80866	0.0705037	1	Lefty1	0.0705037	chr1	180935022	180938400	+	3378
320.863	-0.243755	0.21933	-1.11137	0.266411	1	Tmem63a	0.266411	chr1	180942344	180975112	+	32768
1.42695	0.00856001	2.36348	0.00362178	0.99711	1	2210411M09Rik	0.99711	chr1	180952064	180958149	-	6085
33.7782	0.614182	0.548457	1.11984	0.262783	1	Ephx1	0.262783	chr1	180976210	181020904	-	44694
1388.36	-0.00272465	0.172457	-0.015799	0.987395	1	Nvl	0.987395	chr1	181087138	181144204	-	57066
891.871	-0.0704266	0.156043	-0.451327	0.651754	1	Cnih4	0.651754	chr1	181144693	181168994	+	24301
1379.82	-0.215612	0.128518	-1.67768	0.0934095	1	Wdr26	0.0934095	chr1	181173228	181211552	-	38324
3.24742	0.31131	1.71944	0.181054	0.856326	1	A430110L20Rik	0.856326	chr1	181225986	181228498	+	2512
3.16492	-0.160539	1.62364	-0.098876	0.921237	1	Rpl35a-ps2	0.921237	chr1	181241988	181242320	-	332
21.4039	0.599139	0.932636	0.642415	0.520604	1	RP23-292F19.4	0.520604	chr1	181282046	181283892	+	1846
3.10797	1.0197	1.73069	0.589189	0.555734	1	Cnih3	0.555734	chr1	181352628	181460641	+	108013
2.73446	-1.50173	1.81016	-0.829612	0.406758	1	RP23-47K10.3	0.406758	chr1	181806001	181815774	+	9773
2558.49	-0.463777	0.143024	-3.24265	0.00118423	1	Lbr	0.00118423	chr1	181815335	181843046	-	27711
698.634	-0.095229	0.15841	-0.601154	0.547738	1	Enah	0.547738	chr1	181896384	182019990	-	123606
6.77349	-0.560166	1.4393	-0.389194	0.697133	1	RP23-73N8.4	0.697133	chr1	181950132	181953375	-	3243
16.2731	1.0073	0.840917	1.19786	0.230973	1	RP23-73N8.3	0.230973	chr1	181967699	181969923	-	2224
25.8971	0.123617	0.719911	0.171711	0.863665	1	RP23-73N8.2	0.863665	chr1	181986336	181990204	-	3868
3.33171	0.753832	1.7838	0.422599	0.672588	1	RP23-73N8.1	0.672588	chr1	182006060	182007686	-	1626
1145.42	0.0246826	0.190236	0.129747	0.896767	1	Srp9	0.896767	chr1	182124737	182132407	+	7670
1994.06	0.243855	0.136734	1.78343	0.0745171	1	Degs1	0.0745171	chr1	182275772	182282804	-	7032
723.538	-0.291796	0.155633	-1.8749	0.0608064	1	Fbxo28	0.0608064	chr1	182313102	182341629	-	28527
7.25171	-0.194124	1.17476	-0.165246	0.86875	1	Gm10517	0.86875	chr1	182408264	182409021	-	757
1426.67	0.0116059	0.13452	0.0862764	0.931247	1	Trp53bp2	0.931247	chr1	182409172	182462432	+	53260
2826.85	-0.245207	0.118771	-2.06453	0.0389675	1	Capn2	0.0389675	chr1	182467260	182517608	-	50348
4.92092	-0.662504	1.58415	-0.418206	0.675796	1	RP23-67I3.4	0.675796	chr1	182484179	182492473	+	8294
5.20433	-0.9682	1.4105	-0.686421	0.492448	1	RP23-67I3.5	0.492448	chr1	182494156	182498297	+	4141
6.40918	-0.126713	1.16784	-0.108502	0.913597	1	RP23-191P7.1	0.913597	chr1	182679939	182681892	+	1953
359.569	-1.07209	0.195581	-5.48157	4.21573e-08	0.000807819	Susd4	4.21573e-08	chr1	182763860	182896591	+	132731
42.7603	-0.894669	0.482753	-1.85326	0.0638444	1	Tlr5	0.0638444	chr1	182954788	182976044	+	21256
1.98131	-0.973792	2.11997	-0.459342	0.645988	1	CAAA01116243.1	0.645988	chr1	182976276	182976429	+	153
662.733	0.261823	0.173068	1.51283	0.130322	1	Disp1	0.130322	chr1	183086266	183221522	-	135256
12.9402	0.385687	0.889599	0.433552	0.664614	1	RP24-268A16.1	0.664614	chr1	183205071	183206557	-	1486
753.821	-0.158975	0.160485	-0.990592	0.321885	1	Brox	0.321885	chr1	183276352	183297269	-	20917
535.803	0.131649	0.169071	0.778661	0.43618	1	Aida	0.43618	chr1	183296590	183325476	+	28886
1432.94	0.149435	0.140675	1.06227	0.288114	1	Mia3	0.288114	chr1	183326725	183369553	-	42828
1.30043	2.10565	2.87277	0.732971	0.463576	1	CAAA01083517.1	0.463576	chr1	183371076	183371467	+	391
461.315	0.306738	0.180663	1.69784	0.0895371	1	Taf1a	0.0895371	chr1	183388981	183410198	+	21217
4.31666	0.22091	1.62459	0.135979	0.891838	1	CAAA01187608.3	0.891838	chr1	183414466	183414848	+	382
2.47194	1.05673	2.43238	0.434442	0.663968	1	Hhipl2	0.663968	chr1	183418215	183436808	+	18593
275.215	-1.03479	0.24229	-4.27087	1.94711e-05	0.373105	Dusp10	1.94711e-05	chr1	184013302	184075636	+	62334
10.5575	-0.5519	0.950676	-0.580534	0.561554	1	1700056E22Rik	0.561554	chr1	184033030	184034301	-	1271
881.731	-1.07357	0.194603	-5.51672	3.45391e-08	0.000661838	Hlx	3.45391e-08	chr1	184727140	184732619	-	5479
5.7921	-0.370895	1.2564	-0.295204	0.767838	1	RP23-433P9.4	0.767838	chr1	184736977	184739520	+	2543
4.42615	0.598609	1.91696	0.31227	0.754835	1	Marc1	0.754835	chr1	184786767	184811313	-	24546
861.656	0.0398537	0.146215	0.272569	0.785185	1	Marc2	0.785185	chr1	184813068	184846451	-	33383
5.55802	0.422186	1.51198	0.279228	0.78007	1	C130074G19Rik	0.78007	chr1	184871926	184883218	-	11292
724.999	-0.118512	0.19351	-0.612432	0.540252	1	Mark1	0.540252	chr1	184896789	184999570	-	102781
7.00728	0.138415	1.15742	0.11959	0.904808	1	RP24-190B16.4	0.904808	chr1	184923136	184942500	+	19364
837.812	0.162762	0.149997	1.0851	0.277878	1	Rab3gap2	0.277878	chr1	185204117	185286759	+	82642
1267.97	-0.0199323	0.139498	-0.142886	0.886381	1	Iars2	0.886381	chr1	185284726	185329396	-	44670
12.1341	0.509231	1.1411	0.446264	0.655406	1	RP24-150H14.3	0.655406	chr1	185329451	185331858	+	2407
345.349	-0.283966	0.253972	-1.1181	0.263523	1	Bpnt1	0.263523	chr1	185332149	185357777	+	25628
5.12571	-0.482531	1.32452	-0.364308	0.715628	1	RP24-150H14.4	0.715628	chr1	185345423	185346258	+	835
18.7537	0.679348	0.751168	0.904389	0.365789	1	4930532G15Rik	0.365789	chr1	185359461	185362865	-	3404
5233.19	-0.0361796	0.119401	-0.303009	0.761883	1	Eprs	0.761883	chr1	185363044	185428360	+	65316
4.97741	0.215233	1.61612	0.133179	0.894052	1	Slc30a10	0.894052	chr1	185454848	185468762	+	13914
221.217	0.220025	0.244867	0.898547	0.368894	1	Lyplal1	0.368894	chr1	186087731	186117310	-	29579
842.083	0.754786	0.181306	4.16305	3.14028e-05	0.60174	Tgfb2	3.14028e-05	chr1	186622792	186705989	-	83197
1.68282	0.983231	2.61036	0.376665	0.706423	1	Gm29491	0.706423	chr1	186705695	186707033	+	1338
705.337	-0.0646377	0.153922	-0.419938	0.674531	1	Rrp15	0.674531	chr1	186720978	186749358	-	28380
10.2135	-0.374416	0.94922	-0.394446	0.693252	1	A430105J06Rik	0.693252	chr1	186749396	186752921	+	3525
1.52854	1.07264	2.44069	0.439484	0.660311	1	Gm3809	0.660311	chr1	186960508	186961513	+	1005
5.20307	-0.657574	1.39558	-0.471185	0.637509	1	D1Pas1	0.637509	chr1	186967416	186970627	+	3211
12.0816	1.12375	0.868585	1.29377	0.195744	1	Spata17	0.195744	chr1	187044648	187215465	-	170817
580.381	0.191043	0.191949	0.995279	0.319601	1	Gpatch2	0.319601	chr1	187215508	187351704	+	136196
58.5436	-0.342115	0.43558	-0.785424	0.432205	1	RP23-306B14.3	0.432205	chr1	187236457	187238718	+	2261
2.14717	-0.388171	2.08279	-0.186371	0.852154	1	RP23-306B14.2	0.852154	chr1	187239193	187240357	+	1164
5.55484	0.276086	1.27305	0.21687	0.828309	1	RP23-349L18.2	0.828309	chr1	187344970	187377469	-	32499
1.62008	3.76218	2.69601	1.39546	0.162877	1	RP23-349L18.1	0.162877	chr1	187447877	187462664	+	14787
55.9618	-0.215216	0.436471	-0.493083	0.621954	1	Esrrg	0.621954	chr1	187608791	188214885	+	606094
1.39646	2.98557	2.94868	1.01251	0.311294	1	RP24-240J15.1	0.311294	chr1	187616852	187651824	-	34972
1.22874	-1.0999	3.3418	-0.329132	0.742056	1	Ush2a	0.742056	chr1	188262023	188965041	+	703018
1211.36	-0.207381	0.154367	-1.34343	0.179134	1	Kctd3	0.179134	chr1	188971095	189007841	-	36746
41.008	-1.49955	0.742948	-2.01838	0.043552	1	Kcnk2	0.043552	chr1	189207930	189402273	-	194343
38.9819	-0.145895	0.508091	-0.287143	0.774003	1	RP23-411B11.2	0.774003	chr1	189277443	189277823	-	380
1.64335	-2.98619	2.71506	-1.09986	0.271391	1	RP23-411B11.3	0.271391	chr1	189343431	189344897	+	1466
1668.4	-0.455831	0.14398	-3.16593	0.00154588	1	Cenpf	0.00154588	chr1	189640606	189688086	-	47480
343.05	-0.489223	0.209833	-2.33149	0.0197278	1	Ptpn14	0.0197278	chr1	189728268	189876695	+	148427
4.07756	0.995217	1.61184	0.617441	0.536944	1	Gm26574	0.536944	chr1	189833141	189836620	-	3479
29.6433	-0.323844	0.593045	-0.546069	0.585019	1	RP24-288J3.2	0.585019	chr1	189879935	189884652	+	4717
566.326	-0.504824	0.182142	-2.7716	0.00557819	1	Smyd2	0.00557819	chr1	189880492	189922363	-	41871
4.19977	0.776473	1.71239	0.453443	0.65023	1	RP24-288J3.1	0.65023	chr1	189913339	189915959	-	2620
31.6436	0.828558	0.598168	1.38516	0.166004	1	Prox1	0.166004	chr1	190118035	190170714	-	52679
652.286	-0.0645659	0.158419	-0.407566	0.683593	1	Rps6kc1	0.683593	chr1	190700202	190911770	-	211568
1353.65	-0.195801	0.145153	-1.34893	0.177359	1	Angel2	0.177359	chr1	190925112	190946962	+	21850
1919.85	0.179554	0.135477	1.32534	0.185058	1	Vash2	0.185058	chr1	190947646	190979296	-	31650
302.34	-0.26016	0.219858	-1.18331	0.236688	1	Mfsd7b	0.236688	chr1	191005847	191026158	-	20311
154.842	-0.274175	0.267404	-1.02532	0.305211	1	Tatdn3	0.305211	chr1	191045826	191062932	-	17106
787.39	-0.39091	0.193124	-2.02414	0.0429557	1	Nsl1	0.0429557	chr1	191063012	191086474	+	23462
1.19216	-0.731529	2.66882	-0.274102	0.784006	1	RP23-399N18.7	0.784006	chr1	191077825	191078680	-	855
74.1011	-0.890242	0.397512	-2.23954	0.0251211	1	Batf3	0.0251211	chr1	191097847	191108945	+	11098
175.868	-0.644751	0.913005	-0.706185	0.480073	1	Atf3	0.480073	chr1	191170296	191218039	-	47743
29.3776	-0.746424	0.581884	-1.28277	0.199572	1	D730003I15Rik	0.199572	chr1	191224454	191226140	+	1686
1.12827	1.02653	3.02369	0.339496	0.734236	1	RP24-443M8.1	0.734236	chr1	191249424	191251266	+	1842
1.59699	4.65531	2.73282	1.70348	0.0884783	1	RP24-443M8.2	0.0884783	chr1	191267178	191288714	+	21536
658.874	0.429965	0.155504	2.76497	0.00569281	1	Nenf	0.00569281	chr1	191306789	191318194	-	11405
487.825	0.226224	0.171712	1.31746	0.187683	1	Tmem206	0.187683	chr1	191325912	191350914	+	25002
1336.27	-0.241281	0.142957	-1.68779	0.0914517	1	Ppp2r5a	0.0914517	chr1	191351975	191403272	-	51297
2.70694	1.25564	1.82581	0.687715	0.491632	1	RP23-103B18.6	0.491632	chr1	191407666	191408247	+	581
7.9136	0.654766	1.07479	0.609205	0.542389	1	RP24-566B6.4	0.542389	chr1	191535885	191536892	-	1007
2787.62	-0.210746	0.135345	-1.5571	0.119447	1	Dtl	0.119447	chr1	191537356	191575544	-	38188
2737.69	-0.171092	0.16166	-1.05834	0.289899	1	Ints7	0.289899	chr1	191575636	191623688	+	48052
21.9434	0.0467582	0.678231	0.0689414	0.945036	1	RP24-566B6.2	0.945036	chr1	191597647	191598270	+	623
1610.45	-0.444416	0.159097	-2.79337	0.00521619	1	Lpgat1	0.00521619	chr1	191717834	191784255	+	66421
17.5221	-0.760685	0.753461	-1.00959	0.312693	1	RP23-355E19.1	0.312693	chr1	191820370	191821993	-	1623
735.92	-0.555767	0.179663	-3.09339	0.00197885	1	Nek2	0.00197885	chr1	191821444	191833050	+	11606
7.0013	1.296	1.12978	1.14713	0.251327	1	1700034H15Rik	0.251327	chr1	191886130	191907527	-	21397
158.55	-0.132169	0.323791	-0.408193	0.683132	1	Slc30a1	0.683132	chr1	191906767	191913247	+	6480
7.80786	1.9555	1.19076	1.64223	0.100542	1	Rd3	0.100542	chr1	191977370	191988283	+	10913
6.76174	-0.186313	1.11667	-0.166847	0.867491	1	Gm26670	0.867491	chr1	191986836	191990122	-	3286
1.73839	-2.04291	2.63601	-0.775002	0.438338	1	WI1-2736D10.3	0.438338	chr1	191992861	191993092	+	231
402.901	-0.961818	0.194635	-4.94164	7.74663e-07	0.0148441	Traf5	7.74663e-07	chr1	191997205	192092559	-	95354
29.4688	0.00314541	0.598378	0.00525657	0.995806	1	WI1-1003N17.1	0.995806	chr1	192073820	192074450	-	630
466.21	-0.121284	0.194861	-0.622412	0.533671	1	Rcor3	0.533671	chr1	192098546	192138062	-	39516
35.4682	-0.695083	0.641101	-1.0842	0.278276	1	Gm10516	0.278276	chr1	192136896	192151026	+	14130
27.2948	0.769885	0.607417	1.26747	0.204986	1	Kcnh1	0.204986	chr1	192190774	192510159	+	319385
442.13	-0.0557181	0.207662	-0.268312	0.78846	1	Hhat	0.78846	chr1	192496711	192771223	-	274512
2.89478	-1.5257	1.9401	-0.786401	0.431632	1	A730013G03Rik	0.431632	chr1	192833118	192835214	-	2096
1861.24	0.0473166	0.144491	0.327471	0.743312	1	Sertad4	0.743312	chr1	192844488	192855756	-	11268
10.1882	-1.83866	1.00657	-1.82666	0.0677502	1	Gm15867	0.0677502	chr1	192854923	192856246	+	1323
5.35119	0.781843	1.37491	0.568649	0.569594	1	RP23-381K21.5	0.569594	chr1	192888571	192889042	+	471
173.949	-0.0616588	0.278575	-0.221336	0.82483	1	Syt14	0.82483	chr1	192891233	193035775	-	144542
126.161	0.4515	0.304578	1.48238	0.13824	1	Diexf	0.13824	chr1	193091104	193130272	-	39168
169.287	-0.678197	0.328543	-2.06426	0.0389935	1	Irf6	0.0389935	chr1	193153111	193172023	+	18912
284.132	-0.00837403	0.220297	-0.0380124	0.969678	1	A130010J15Rik	0.969678	chr1	193168046	193177832	+	9786
2.69118	-0.136436	1.76922	-0.0771165	0.938531	1	Traf3ip3	0.938531	chr1	193175453	193201703	-	26250
22.6381	0.934554	0.749062	1.24763	0.212166	1	Lamb3	0.212166	chr1	193207699	193343878	+	136179
11.0465	-0.461493	0.91696	-0.503286	0.614763	1	Hsd11b1	0.614763	chr1	193221634	193264075	-	42441
195.424	0.955718	0.244088	3.91546	9.0233e-05	1	G0s2	9.0233e-05	chr1	193272161	193273217	-	1056
543.306	0.463055	0.167028	2.77232	0.00556582	1	Camk1g	0.00556582	chr1	193346346	193370298	-	23952
1537.14	0.552814	0.427356	1.29357	0.195815	1	Plxna2	0.195815	chr1	194618218	194816869	+	198651
49.1208	1.25474	0.586368	2.13985	0.0323667	1	RP23-288J11.1	0.0323667	chr1	194650319	194652174	+	1855
3.19021	1.19329	1.67671	0.711687	0.476658	1	RP23-288J11.3	0.476658	chr1	194677002	194680565	+	3563
222.144	1.87316	0.300616	6.23107	4.63262e-10	8.87702e-06	Cd34	4.63262e-10	chr1	194938819	194961279	+	22460
3.3042	3.11265	1.77365	1.75495	0.0792685	1	Gm16897	0.0792685	chr1	194955759	194976960	-	21201
4.64479	-0.307525	1.51926	-0.202417	0.83959	1	A330023F24Rik	0.83959	chr1	194976375	195037904	+	61529
8.00852	-1.30697	1.29575	-1.00866	0.31314	1	RP23-445K23.5	0.31314	chr1	195013746	195016448	+	2702
1.84714	-1.82126	2.25903	-0.80621	0.420122	1	RP23-82P18.2	0.420122	chr1	195036829	195038908	-	2079
39.0441	0.409726	0.556581	0.736149	0.46164	1	Cd46	0.46164	chr1	195041238	195092249	-	51011
2.35282	2.39393	2.0379	1.17471	0.240112	1	RP23-82P18.3	0.240112	chr1	195042383	195044679	+	2296
3.65652	0.454662	1.60461	0.283348	0.77691	1	RP23-82P18.4	0.77691	chr1	195079099	195081336	-	2237
927.331	0.330252	0.163573	2.01899	0.0434879	1	Cr1l	0.0434879	chr1	195097382	195131586	-	34204
1.84455	0.829194	2.37337	0.349375	0.726808	1	Cr2	0.726808	chr1	195136811	195176716	-	39905
1622.37	0.138689	0.134094	1.03426	0.301013	1	Fam171a1	0.301013	chr2	3114224	3227806	+	113582
467.635	-0.287209	0.197949	-1.45092	0.146801	1	Nmt2	0.146801	chr2	3284212	3328877	+	44665
152.439	-0.0611566	0.289481	-0.211263	0.832682	1	Rpp38	0.832682	chr2	3328949	3332643	-	3694
2.28053	4.31605	2.36745	1.82308	0.068291	1	Acbd7	0.068291	chr2	3336168	3340993	+	4825
1.12348	-0.933035	2.8453	-0.327921	0.742971	1	Meig1	0.742971	chr2	3409043	3422648	-	13605
159.118	0.474222	0.277816	1.70696	0.0878292	1	Dclre1c	0.0878292	chr2	3424131	3464130	+	39999
435.836	-0.20355	0.227867	-0.893283	0.371706	1	Suv39h2	0.371706	chr2	3455815	3475031	-	19216
1.46709	-4.40841	3.07363	-1.43427	0.151495	1	Gm13184	0.151495	chr2	3468613	3474546	+	5933
1704.1	-0.0734458	0.143241	-0.512742	0.608132	1	Hspa14	0.608132	chr2	3488850	3512814	-	23964
3.36026	0.453773	1.58868	0.28563	0.775162	1	Cdnf	0.775162	chr2	3513030	3526376	+	13346
6.59105	-0.891361	1.28532	-0.693495	0.487999	1	Gm13182	0.487999	chr2	3550757	3551068	+	311
1504.01	0.0286643	0.145047	0.197621	0.843342	1	Fam107b	0.843342	chr2	3613758	3782142	+	168384
2.5965	-0.646202	1.94944	-0.331481	0.740281	1	Gm13181	0.740281	chr2	3686362	3687430	+	1068
1915.09	0.00975267	0.160163	0.0608922	0.951445	1	Frmd4a	0.951445	chr2	4017717	4614043	+	596326
3.20626	4.12976	2.35001	1.75734	0.0788598	1	RP23-416H10.6	0.0788598	chr2	4178110	4180661	+	2551
18.929	-0.201501	0.744056	-0.270815	0.786533	1	Gm13187	0.786533	chr2	4287595	4301167	-	13572
13.3358	-0.330274	0.844378	-0.391145	0.69569	1	RP23-416H10.8	0.69569	chr2	4316479	4318886	+	2407
1116.7	0.0149006	0.135171	0.110235	0.912223	1	Prpf18	0.912223	chr2	4622058	4652113	-	30055
27.9114	-0.376696	0.594627	-0.6335	0.526407	1	Bend7	0.526407	chr2	4717831	4802142	+	84311
3391.19	-0.313956	0.126222	-2.48734	0.0128704	1	Sephs1	0.0128704	chr2	4881564	4910557	+	28993
494.365	-0.170909	0.177154	-0.964743	0.334673	1	Phyh	0.334673	chr2	4919019	4938730	+	19711
5.45719	-0.145507	1.34531	-0.108159	0.91387	1	Gm13192	0.91387	chr2	4959545	4959752	-	207
724.38	-0.648975	0.216593	-2.99629	0.00273284	1	Mcm10	0.00273284	chr2	4989714	5012791	-	23077
67.398	0.394093	0.407406	0.967323	0.333383	1	Optn	0.333383	chr2	5020642	5064051	-	43409
141.49	-0.415802	0.507342	-0.81957	0.412461	1	Ccdc3	0.412461	chr2	5137776	5230878	+	93102
379.856	0.192946	0.243212	0.793325	0.427588	1	Camk1d	0.427588	chr2	5293457	5714515	-	421058
2264.54	0.00371131	0.13231	0.0280501	0.977622	1	Cdc123	0.977622	chr2	5794294	5845164	-	50870
861.622	-0.453752	0.162115	-2.79895	0.0051269	1	Nudt5	0.0051269	chr2	5845019	5871895	+	26876
8.24283	0.987945	1.06136	0.930833	0.35194	1	Gm13199	0.35194	chr2	5862080	5862934	-	854
1357.84	0.344824	0.131158	2.62908	0.00856169	1	Sec61a2	0.00856169	chr2	5870987	5895432	-	24445
110.133	0.649954	0.331403	1.96122	0.0498536	1	Dhtkd1	0.0498536	chr2	5896115	5942792	-	46677
698.813	-0.0176544	0.176452	-0.100052	0.920303	1	Upf2	0.920303	chr2	5951469	6056703	+	105234
42.0147	-1.67703	0.535819	-3.12984	0.00174901	1	Proser2	0.00174901	chr2	6097607	6130211	-	32604
33.1154	0.385587	0.547739	0.703961	0.481457	1	Echdc3	0.481457	chr2	6188465	6213033	-	24568
5.53127	-0.690444	1.22794	-0.562279	0.573926	1	A230108P19Rik	0.573926	chr2	6193251	6321611	+	128360
1074.59	-0.159953	0.151256	-1.0575	0.290284	1	Usp6nl	0.290284	chr2	6322667	6446390	+	123723
2612.93	0.444476	0.195812	2.26991	0.0232129	1	Celf2	0.0232129	chr2	6539694	7509563	-	969869
1.67425	0.346733	2.69533	0.128642	0.897641	1	Gm13389	0.897641	chr2	6884270	6886924	+	2654
2.92013	1.76023	2.09573	0.839913	0.400957	1	Gm10855	0.400957	chr2	6932541	6935081	-	2540
8.94451	0.470373	1.09901	0.427995	0.668655	1	Gm10115	0.668655	chr2	6950453	6951680	-	1227
1.66757	1.59847	2.73577	0.584284	0.559029	1	Gm13217	0.559029	chr2	9041124	9042484	-	1360
93.5067	3.16238	0.555087	5.69709	1.21872e-08	0.000233532	Gata3	1.21872e-08	chr2	9857078	9890034	-	32956
390.103	-0.18054	0.191816	-0.941213	0.346596	1	Taf3	0.346596	chr2	9914552	10048596	-	134044
1.34595	-0.905498	2.96034	-0.305877	0.759699	1	RP23-393G10.4	0.759699	chr2	10047838	10049519	+	1681
4886.23	-0.181537	0.123566	-1.46914	0.141794	1	Atp5c1	0.141794	chr2	10056016	10080510	-	24494
345.241	0.386955	0.216787	1.78496	0.0742681	1	Kin	0.0742681	chr2	10080593	10092806	+	12213
5.86717	5.11343	2.23367	2.28925	0.0220648	1	Itih2	0.0220648	chr2	10094593	10131396	-	36803
479.773	0.00854623	0.536747	0.0159222	0.987296	1	Itih5	0.987296	chr2	10153571	10256529	+	102958
146.901	0.707965	0.317705	2.22838	0.0258555	1	Sfmbt2	0.0258555	chr2	10370510	10595253	+	224743
1.71319	1.38007	2.43653	0.566406	0.571118	1	Gm13294	0.571118	chr2	11098933	11100262	-	1329
97.0824	-2.89571	0.420927	-6.87936	6.01229e-12	1.15207e-07	Prkcq	6.01229e-12	chr2	11172108	11301222	+	129114
3.78051	-0.814948	1.71317	-0.475695	0.634292	1	Gm13293	0.634292	chr2	11339488	11344111	+	4623
10.6506	-0.545143	0.974989	-0.559127	0.576075	1	Gm13292	0.576075	chr2	11409031	11410030	-	999
533.493	0.361912	0.180005	2.01057	0.0443713	1	Pfkfb3	0.0443713	chr2	11471433	11554077	-	82644
1775.82	-0.135166	0.125628	-1.07592	0.281962	1	Rbm17	0.281962	chr2	11585437	11604153	-	18716
3.43931	-1.02258	1.9334	-0.528903	0.596873	1	Il15ra	0.596873	chr2	11705290	11734317	+	29027
3378.74	0.198464	0.112667	1.76151	0.0781521	1	Fbxo18	0.0781521	chr2	11742573	11777582	-	35009
1103.14	0.245614	0.155615	1.57834	0.114487	1	Ankrd16	0.114487	chr2	11777876	11790329	+	12453
1.46378	0	3.2847	0	1	1	RP23-38B1.1	1	chr2	11900082	11910310	+	10228
4.20302	-1.51802	1.59786	-0.950033	0.342096	1	Gm13310	0.342096	chr2	12082612	12083992	-	1380
3673.54	0.0385393	0.167489	0.2301	0.818014	1	Itga8	0.818014	chr2	12106632	12301922	-	195290
2.82691	-0.777339	1.68864	-0.460335	0.645276	1	RP23-202C2.3	0.645276	chr2	12128643	12129742	-	1099
128.811	-0.772479	0.394833	-1.95647	0.0504096	1	E030013I19Rik	0.0504096	chr2	12300946	12312315	+	11369
321.649	-0.0970176	0.21888	-0.443246	0.657588	1	Fam188a	0.657588	chr2	12347263	12419470	-	72207
3.79253	1.32601	1.60589	0.825713	0.408967	1	RP23-232K16.3	0.408967	chr2	12357095	12358496	-	1401
4.65453	0.989891	1.49495	0.662158	0.50787	1	RP23-232K16.2	0.50787	chr2	12372212	12375271	-	3059
2.19906	-2.48874	2.14456	-1.16049	0.24585	1	RP23-232K16.4	0.24585	chr2	12389872	12392483	-	2611
462.332	-0.631393	0.212849	-2.96639	0.00301318	1	Pter	0.00301318	chr2	12924041	13003455	+	79414
4.82757	0.519671	1.36999	0.379324	0.704447	1	C1ql3	0.704447	chr2	13003457	13011806	-	8349
2.16378	-0.716294	2.18176	-0.32831	0.742677	1	RP23-415C3.6	0.742677	chr2	13004365	13007600	+	3235
1.20932	-3.99846	3.31504	-1.20616	0.227757	1	RP23-415C3.7	0.227757	chr2	13012624	13014236	+	1612
2108.75	-0.375029	0.134451	-2.78934	0.00528148	1	Rsu1	0.00528148	chr2	13076821	13271415	-	194594
1.75419	-0.0524305	2.48519	-0.0210972	0.983168	1	RP23-415C3.9	0.983168	chr2	13116176	13118435	-	2259
26.4054	-0.721804	0.607335	-1.18848	0.234646	1	RP23-415C3.8	0.234646	chr2	13161751	13163623	-	1872
3.6396	-0.611015	1.73222	-0.352735	0.724287	1	RP23-336A16.3	0.724287	chr2	13238939	13240627	-	1688
4.48549	0.892515	1.55134	0.575318	0.565077	1	Gm13270	0.565077	chr2	13271601	13325827	+	54226
11.7177	0.329211	0.953538	0.345252	0.729905	1	Cubn	0.729905	chr2	13276338	13491813	-	215475
161.186	-0.347987	0.283009	-1.2296	0.218848	1	Trdmt1	0.218848	chr2	13509014	13544668	-	35654
3344.1	0.601017	0.126321	4.75787	1.95647e-06	0.03749	Vim	1.95647e-06	chr2	13573927	13582826	+	8899
4.46469	1.10535	1.71862	0.643159	0.520121	1	St8sia6	0.520121	chr2	13651021	13794064	-	143043
411.536	-1.00265	0.198025	-5.06325	4.12161e-07	0.00789783	Ptpla	4.12161e-07	chr2	13850282	14056135	-	205853
1.89725	0.0515086	2.46133	0.0209272	0.983304	1	RP23-334M9.3	0.983304	chr2	14016086	14020049	-	3963
1.1291	0.180833	3.55527	0.0508633	0.959434	1	RP23-334M9.5	0.959434	chr2	14037825	14040423	-	2598
18.3585	-0.780868	0.803018	-0.972417	0.330843	1	Stamos	0.330843	chr2	14070332	14073934	-	3602
1538.5	-0.0177219	0.135108	-0.131168	0.895642	1	Stam	0.895642	chr2	14074098	14149634	+	75536
11.8545	-0.0250961	0.912545	-0.0275012	0.97806	1	RP23-211O3.4	0.97806	chr2	14149820	14153297	+	3477
32.5936	1.79287	0.694846	2.58025	0.00987299	1	Mrc1	0.00987299	chr2	14229392	14332057	+	102665
1.38829	-0.0232641	2.60668	-0.00892481	0.992879	1	Slc39a12	0.992879	chr2	14388316	14494977	+	106661
235.673	-1.54207	0.348393	-4.42625	9.58854e-06	0.183736	Cacnb2	9.58854e-06	chr2	14603088	14987908	+	384820
12.1626	0.115731	0.897527	0.128945	0.897401	1	Gm13268	0.897401	chr2	14626889	14627321	-	432
7.77915	-2.80894	1.37879	-2.03725	0.0416246	1	RP23-446D4.7	0.0416246	chr2	14673404	14674812	+	1408
2.07077	1.32157	2.26797	0.582711	0.560088	1	Gm13315	0.560088	chr2	14721134	14722124	+	990
1.09572	-3.40786	3.45007	-0.987765	0.323268	1	RP23-303M15.3	0.323268	chr2	14944908	14946844	+	1936
243.74	-0.0284036	0.227931	-0.124615	0.900828	1	Nsun6	0.900828	chr2	14995131	15055069	-	59938
2.05548	0.0172703	1.99593	0.00865278	0.993096	1	RP23-303M15.7	0.993096	chr2	15031801	15034176	-	2375
1168.41	-0.292583	0.176378	-1.65883	0.0971491	1	Arl5b	0.0971491	chr2	15049395	15082456	+	33061
28.9531	0.439845	0.608973	0.722273	0.470127	1	RP23-379F6.3	0.470127	chr2	15056713	15059473	+	2760
1.4625	-1.0268	2.65955	-0.38608	0.699438	1	Gm13313	0.699438	chr2	15127600	15128683	+	1083
3.15982	-1.59213	1.9561	-0.813933	0.415683	1	Gm13365	0.415683	chr2	15396748	15397720	+	972
1781.09	1.23573	0.141975	8.70384	3.20828e-18	6.14771e-14	Plxdc2	3.20828e-18	chr2	16356304	16755839	+	399535
41.1752	-0.72933	0.663712	-1.09887	0.271827	1	Nebl	0.271827	chr2	17343909	17731464	-	387555
285.244	0.239055	0.218855	1.0923	0.274703	1	A930004D18Rik	0.274703	chr2	18025193	18037737	-	12544
290.181	0.0125052	0.219813	0.0568904	0.954633	1	Skida1	0.954633	chr2	18040676	18049051	-	8375
2.11998	0.0747125	2.53044	0.0295255	0.976445	1	1810059C17Rik	0.976445	chr2	18054193	18056613	-	2420
769.855	0.00922994	0.166119	0.0555621	0.955691	1	Mllt10	0.955691	chr2	18055237	18212388	+	157151
1.10407	1.03741	3.09309	0.335396	0.737326	1	Gm23638	0.737326	chr2	18129452	18129577	-	125
2.50335	-0.0399442	2.12571	-0.018791	0.985008	1	Gm13351	0.985008	chr2	18179029	18179442	-	413
609.41	-0.103427	0.180247	-0.573804	0.5661	1	Dnajc1	0.5661	chr2	18195654	18392830	-	197176
1.96426	1.0106	2.26284	0.446607	0.655159	1	Gm13349	0.655159	chr2	18338579	18338989	-	410
3.62341	-0.654476	1.58494	-0.412934	0.679655	1	Gm13352	0.679655	chr2	18649085	18649346	-	261
1554.85	-0.261143	0.131838	-1.98078	0.0476155	1	Commd3	0.0476155	chr2	18672384	18676231	+	3847
1399.88	-0.241317	0.132485	-1.82146	0.0685363	1	Bmi1	0.0685363	chr2	18677018	18686629	+	9611
825.747	-0.370139	0.162484	-2.278	0.0227265	1	Pip4k2a	0.0227265	chr2	18842255	18998126	-	155871
10.805	-1.52975	1.06079	-1.44209	0.149278	1	4930426L09Rik	0.149278	chr2	18998343	18999801	+	1458
8.43703	-0.0277986	1.12643	-0.0246786	0.980311	1	Armc3	0.980311	chr2	19199302	19310241	+	110939
3.10002	1.05182	1.94536	0.540679	0.588729	1	4930447M23Rik	0.588729	chr2	19344317	19351050	+	6733
188.542	-0.803667	0.27279	-2.9461	0.00321806	1	Msrb2	0.00321806	chr2	19371440	19394976	+	23536
2.27261	4.20829	2.67845	1.57117	0.116144	1	Ptf1a	0.116144	chr2	19445663	19447501	+	1838
118.886	0.199539	0.314974	0.633508	0.526402	1	Otud1	0.526402	chr2	19657752	19660583	+	2831
989.272	-0.123174	0.150536	-0.818239	0.413221	1	Etl4	0.413221	chr2	19909780	20810713	+	900933
1.74159	-4.20418	2.5521	-1.64735	0.0994871	1	Gm13363	0.0994871	chr2	19992921	19993442	+	521
3.95249	1.41823	1.64713	0.861033	0.38922	1	Gm13328	0.38922	chr2	20235045	20236064	-	1019
1.28772	-0.976906	2.71955	-0.359217	0.719433	1	Gm27446	0.719433	chr2	20559804	20559892	+	88
1.18378	-2.39249	3.0251	-0.790879	0.429015	1	Gm13362	0.429015	chr2	20709375	20713234	-	3859
755.106	-0.0165981	0.169749	-0.0977802	0.922107	1	Arhgap21	0.922107	chr2	20847919	20968881	-	120962
1.62816	-0.451507	2.70603	-0.166852	0.867486	1	Gm13380	0.867486	chr2	20921860	20931389	-	9529
11.0709	-0.597521	1.00822	-0.592649	0.553416	1	Gm13375	0.553416	chr2	20969054	20969997	+	943
5.59199	-0.322434	1.29052	-0.249849	0.802704	1	Enkur	0.802704	chr2	21180731	21205365	-	24634
200.186	-0.0603869	0.245988	-0.245488	0.806079	1	Thnsl1	0.806079	chr2	21205724	21215009	+	9285
1.74881	0.458856	2.58321	0.17763	0.859013	1	Gpr158	0.859013	chr2	21367542	21830547	+	463005
1.49697	-0.908638	2.85069	-0.318743	0.749922	1	Gm13337	0.749922	chr2	22067826	22069419	+	1593
13.8871	0.19317	0.894579	0.215934	0.829039	1	Gm13342	0.829039	chr2	22410525	22410731	-	206
54.121	-0.306843	0.455936	-0.672996	0.50095	1	Gm13341	0.50095	chr2	22587291	22587962	-	671
106.283	-0.117337	0.308038	-0.380919	0.703264	1	Gm13340	0.703264	chr2	22588103	22589647	-	1544
14.9096	0.11332	0.791163	0.143233	0.886106	1	Gm13339	0.886106	chr2	22590024	22590533	-	509
3.93809	-0.0202295	1.76376	-0.0114695	0.990849	1	Apbb1ip	0.990849	chr2	22774094	22875653	+	101559
1.93075	-0.284	2.22594	-0.127587	0.898476	1	A130006I12Rik	0.898476	chr2	22895321	22895736	-	415
209.177	0.231771	0.265973	0.871409	0.383531	1	Pdss1	0.383531	chr2	22895522	22940266	+	44744
1.69088	0.267413	2.32863	0.114837	0.908575	1	Gm25544	0.908575	chr2	22902388	22902507	+	119
1.35559	-1.58589	2.89413	-0.547967	0.583715	1	Gm14441	0.583715	chr2	22913293	22913832	-	539
1259.66	0.00683217	0.134343	0.0508562	0.95944	1	Abi1	0.95944	chr2	22940073	23040241	-	100168
634.438	0.101788	0.166563	0.611107	0.541129	1	Acbd5	0.541129	chr2	23068168	23114510	+	46342
410.061	-0.320371	0.19753	-1.62188	0.104828	1	Mastl	0.104828	chr2	23115606	23156024	-	40418
1834.61	0.0136799	0.124879	0.109546	0.91277	1	Yme1l1	0.91277	chr2	23156369	23199260	+	42891
1.16497	1.93616	3.45383	0.560585	0.575081	1	Gm13423	0.575081	chr2	23202033	23203683	+	1650
4.33032	-0.567836	1.52582	-0.372151	0.70978	1	Gm13422	0.70978	chr2	23235236	23235739	+	503
4.80983	-1.09617	1.42602	-0.76869	0.442077	1	Nxph2	0.442077	chr2	23321246	23401973	+	80727
16.4689	0.325212	0.891225	0.364904	0.715183	1	RP23-183O12.1	0.715183	chr2	23492931	23494448	+	1517
498.455	-0.0600549	0.192402	-0.312133	0.75494	1	Spopl	0.75494	chr2	23506220	23572106	-	65886
46.2716	1.10511	0.449877	2.45648	0.0140307	1	Hnmt	0.0140307	chr2	24002910	24049394	-	46484
5.02425	0.720479	1.32145	0.545218	0.585603	1	Gm13410	0.585603	chr2	24178834	24180317	+	1483
16.7297	-0.113911	0.750497	-0.151781	0.87936	1	Psd4	0.87936	chr2	24367580	24414954	+	47374
4.72284	2.5465	2.16863	1.17425	0.240296	1	Pax8	0.240296	chr2	24420560	24475599	-	55039
3.88769	-1.34378	1.52547	-0.880894	0.378375	1	Gm13418	0.378375	chr2	24494068	24495011	+	943
19.537	0.67047	0.748816	0.895373	0.370588	1	Cacna1b	0.370588	chr2	24603887	24763152	-	159265
2939.33	0.120762	0.11903	1.01455	0.310319	1	Ehmt1	0.310319	chr2	24790769	24919609	-	128840
1.59991	0.012617	3.12429	0.00403835	0.996778	1	RP23-358I10.4	0.996778	chr2	24889448	24893866	-	4418
172.35	0.605243	0.269714	2.24402	0.0248313	1	Arrdc1	0.0248313	chr2	24925352	24935252	-	9900
451.362	-0.209113	0.216402	-0.966315	0.333887	1	Zmynd19	0.333887	chr2	24949792	24962075	+	12283
443.651	0.303147	0.197224	1.53707	0.124277	1	Dph7	0.124277	chr2	24962400	24972163	+	9763
533.062	-0.0861072	0.178383	-0.482711	0.629301	1	Mrpl41	0.629301	chr2	24974117	24975098	-	981
201.669	0.80106	0.245649	3.261	0.00111021	1	Pnpla7	0.00111021	chr2	24976033	25054057	+	78024
2.2025	0.344295	2.06398	0.166811	0.867519	1	Gm13370	0.867519	chr2	24985984	24986466	+	482
2.52779	-0.351509	1.83903	-0.191138	0.848417	1	Gm13369	0.848417	chr2	24993357	24994343	-	986
1317.66	0.337503	0.146567	2.30272	0.0212945	1	Nsmf	0.0212945	chr2	25054355	25062881	+	8526
6.85117	5.30953	1.87775	2.82761	0.00468972	1	Noxa1	0.00468972	chr2	25085667	25095149	-	9482
1.41944	1.53299	3.02921	0.50607	0.612807	1	Gm13387	0.612807	chr2	25122603	25145396	-	22793
16.9348	1.16055	0.872319	1.33042	0.183381	1	Nrarp	0.183381	chr2	25180758	25183339	+	2581
178.894	1.16961	0.364297	3.2106	0.00132458	1	Tor4a	0.00132458	chr2	25192966	25196886	-	3920
2630.77	-0.0809417	0.119104	-0.679587	0.496766	1	Nelfb	0.496766	chr2	25199712	25211489	-	11777
3.05375	3.78033	2.30584	1.63946	0.101118	1	Fam166a	0.101118	chr2	25218745	25222280	+	3535
2844.69	-0.00778057	0.120441	-0.0646005	0.948492	1	Tubb4b	0.948492	chr2	25222160	25224702	-	2542
37.1892	0.13959	0.509688	0.273873	0.784182	1	Rnf208	0.784182	chr2	25242255	25244262	+	2007
650.614	0.220191	0.156384	1.40802	0.159125	1	Ndor1	0.159125	chr2	25244821	25256022	-	11201
68.6836	0.21542	0.417522	0.515949	0.60589	1	Tmem203	0.60589	chr2	25255439	25256292	+	853
132.592	0.175754	0.305132	0.575994	0.56462	1	Tprn	0.56462	chr2	25262618	25269885	+	7267
963.04	0.213876	0.172052	1.24309	0.213834	1	Ssna1	0.213834	chr2	25271039	25272438	-	1399
3464.19	0.182249	0.114152	1.59655	0.110365	1	Anapc2	0.110365	chr2	25272478	25285915	+	13437
4.42783	-0.716862	1.65178	-0.433994	0.664292	1	Grin1	0.664292	chr2	25291181	25319187	-	28006
15.008	-1.28216	0.846147	-1.5153	0.129698	1	AA543186	0.129698	chr2	25327450	25332571	-	5121
1259.78	0.2882	0.194745	1.47989	0.138904	1	Man1b1	0.138904	chr2	25332338	25352212	+	19874
1.53182	0.687483	2.46926	0.278417	0.780692	1	Gm25220	0.780692	chr2	25339651	25339745	+	94
406.609	0.623546	0.211806	2.94395	0.00324049	1	Dpp7	0.00324049	chr2	25352276	25356359	-	4083
174.067	-0.124575	0.273812	-0.454964	0.649135	1	Uap1l1	0.649135	chr2	25359889	25365682	-	5793
314.18	-0.252157	0.208134	-1.21151	0.225698	1	Sapcd2	0.225698	chr2	25372321	25378213	+	5892
26.2228	1.41493	0.735589	1.92354	0.0544124	1	Entpd2	0.0544124	chr2	25395874	25401321	+	5447
188.336	1.58389	0.300668	5.26791	1.37985e-07	0.00264407	Npdc1	1.37985e-07	chr2	25399351	25409494	+	10143
332.558	-0.185701	0.232435	-0.798935	0.424328	1	Abca2	0.424328	chr2	25428703	25448540	+	19837
176.323	0.562863	0.279465	2.01408	0.0440015	1	BC029214	0.0440015	chr2	25455141	25461094	-	5953
11.038	0.792133	0.927376	0.854166	0.393013	1	Clic3	0.393013	chr2	25456838	25458776	+	1938
22.9442	0.749494	0.741272	1.01109	0.311972	1	Ptgds	0.311972	chr2	25466709	25470046	-	3337
113.959	0.327141	0.305468	1.07095	0.284191	1	C8g	0.284191	chr2	25498651	25501719	-	3068
1545.97	0.165904	0.133014	1.24727	0.212299	1	Fbxw5	0.212299	chr2	25500750	25505471	+	4721
733.429	0.243842	0.20139	1.2108	0.225973	1	Traf2	0.225973	chr2	25517982	25546940	-	28958
1030.86	0.0262612	0.155553	0.168825	0.865934	1	Edf1	0.865934	chr2	25557847	25562082	+	4235
60.3034	0.0522035	0.403823	0.129273	0.897142	1	Mamdc4	0.897142	chr2	25563115	25574845	-	11730
200.566	-0.432439	0.239675	-1.80427	0.0711893	1	Phpt1	0.0711893	chr2	25573430	25575224	-	1794
1.74953	1.35714	2.26586	0.598951	0.549206	1	Gm996	0.549206	chr2	25575416	25581757	-	6341
1304.28	0.0245356	0.142595	0.172065	0.863387	1	Rabl6	0.863387	chr2	25583018	25608521	-	25503
19.8092	0.359735	0.733229	0.490617	0.623698	1	Fcnaos	0.623698	chr2	25607892	25631761	+	23869
6.11399	-0.451369	1.29745	-0.34789	0.727923	1	Ccdc183	0.727923	chr2	25608635	25617678	-	9043
158.082	0.208382	0.267245	0.779741	0.435543	1	Tmem141	0.435543	chr2	25620067	25622005	-	1938
180.985	-0.0856734	0.258939	-0.330864	0.740748	1	Bmyc	0.740748	chr2	25706739	25707721	+	982
3.44702	2.8892	2.18763	1.32069	0.186603	1	Sohlh1	0.186603	chr2	25842995	25847248	-	4253
15.9404	0.903285	0.787734	1.14669	0.251511	1	Kcnt1	0.251511	chr2	25863795	25918273	+	54478
1331.26	-0.0160202	0.15223	-0.105237	0.916188	1	Camsap1	0.916188	chr2	25926838	25983282	-	56444
1254.35	0.0208163	0.154413	0.134809	0.892763	1	Ubac1	0.892763	chr2	25998543	26021747	-	23204
348.507	-0.220516	0.215667	-1.02248	0.306553	1	Nacc2	0.306553	chr2	26055535	26123220	-	67685
477.392	0.117396	0.175293	0.669712	0.503042	1	C330006A16Rik	0.503042	chr2	26136814	26140521	-	3707
1.26244	2.06078	2.88487	0.71434	0.475017	1	1810012K08Rik	0.475017	chr2	26138546	26139543	+	997
714.777	-0.0730223	0.1942	-0.376016	0.706905	1	Qsox2	0.706905	chr2	26208637	26237525	-	28888
1.99834	0.40079	2.28886	0.175105	0.860997	1	C030048H21Rik	0.860997	chr2	26251757	26257554	-	5797
8.67336	-0.621534	1.04539	-0.59455	0.552145	1	4932418E24Rik	0.552145	chr2	26271646	26294557	-	22911
1979.47	0.055099	0.125235	0.439965	0.659962	1	Gpsm1	0.659962	chr2	26315515	26348237	+	32722
721.064	-0.0310605	0.155192	-0.200142	0.84137	1	Dnlz	0.84137	chr2	26348121	26352110	-	3989
3.57721	1.00278	1.60647	0.624212	0.532488	1	Card9	0.532488	chr2	26352176	26360918	-	8742
32.3882	-0.157585	0.542679	-0.290384	0.771522	1	Gm13562	0.771522	chr2	26352645	26371952	+	19307
626.705	0.0582238	0.17903	0.325218	0.745016	1	Snapc4	0.745016	chr2	26362765	26380653	-	17888
32.6759	0.31366	0.543858	0.576731	0.564121	1	Gm13563	0.564121	chr2	26381526	26389018	+	7492
1406.73	0.0886391	0.139791	0.634083	0.526026	1	Sdccag3	0.526026	chr2	26382802	26389316	-	6514
2222.29	-0.168999	0.127385	-1.32668	0.184616	1	Pmpca	0.184616	chr2	26389339	26397122	+	7783
702.505	-0.0236793	0.153005	-0.154762	0.877009	1	Inpp5e	0.877009	chr2	26396249	26409203	-	12954
1846.66	-0.0711918	0.189312	-0.376055	0.706876	1	Sec16a	0.706876	chr2	26409431	26445216	-	35785
5.68999	-0.0779476	1.22209	-0.0637821	0.949144	1	0610009E02Rik	0.949144	chr2	26445696	26459390	+	13694
585.147	0.358152	0.234933	1.52449	0.127386	1	Notch1	0.127386	chr2	26457903	26516663	-	58760
179.131	0.993251	0.248551	3.99617	6.43748e-05	1	Egfl7	6.43748e-05	chr2	26580014	26593120	+	13106
332.246	0.605652	0.211067	2.86948	0.00411152	1	Agpat2	0.00411152	chr2	26593057	26604417	-	11360
470.609	0.266749	0.182369	1.46268	0.143554	1	Fam69b	0.143554	chr2	26628457	26636497	+	8040
68.179	0.394837	0.378947	1.04193	0.297443	1	Snhg7	0.297443	chr2	26637177	26640244	-	3067
2.25924	2.01236	1.99797	1.0072	0.313838	1	Snhg7os	0.313838	chr2	26640372	26645944	+	5572
635.707	0.015424	0.185479	0.0831579	0.933726	1	Surf6	0.933726	chr2	26888628	26902879	-	14251
1894.6	0.199067	0.129193	1.54084	0.123355	1	Med22	0.123355	chr2	26905262	26910677	-	5415
2086.05	-0.181389	0.147129	-1.23285	0.217631	1	Rpl7a	0.217631	chr2	26910764	26913318	+	2554
4.47154	0.218432	1.4072	0.155225	0.876644	1	Gm23969	0.876644	chr2	26911261	26911334	+	73
377.737	0.220518	0.193551	1.13933	0.254565	1	Surf1	0.254565	chr2	26913381	26916530	-	3149
392.751	-0.0283627	0.192326	-0.147473	0.882759	1	Surf2	0.882759	chr2	26916367	26920183	+	3816
6224.15	0.363503	0.12324	2.94956	0.00318227	1	Surf4	0.00318227	chr2	26920040	26933928	-	13888
1.33884	0.43158	2.55233	0.169092	0.865724	1	Stkld1	0.865724	chr2	26934047	26953496	+	19449
1002.15	0.0915639	0.148688	0.615811	0.538019	1	Rexo4	0.538019	chr2	26953563	26964386	-	10823
4.83398	0.9866	1.51134	0.652797	0.513887	1	Adamts13	0.513887	chr2	26973416	27009628	+	36212
2482.42	0.30301	0.12137	2.49657	0.0125401	1	Cacfd1	0.0125401	chr2	27009926	27021089	+	11163
8.73084	-0.404394	1.18942	-0.339993	0.733862	1	Slc2a6	0.733862	chr2	27021363	27027998	-	6635
2.82818	1.31579	2.17289	0.605548	0.544815	1	Gm13398	0.544815	chr2	27037285	27040853	+	3568
30.197	0.0632775	0.631235	0.100244	0.920151	1	Adamtsl2	0.920151	chr2	27079379	27108981	+	29602
3.03833	2.1977	1.80576	1.21706	0.223583	1	Fam163b	0.223583	chr2	27110380	27142491	-	32111
9.95441	2.44251	1.1099	2.20066	0.0277599	1	Dbh	0.0277599	chr2	27165233	27183200	+	17967
868.342	0.644476	0.20778	3.10173	0.00192393	1	Sardh	0.00192393	chr2	27188393	27248337	-	59944
567.079	0.254236	0.197641	1.28635	0.19832	1	Vav2	0.19832	chr2	27262104	27427033	-	164929
2915.01	-0.019595	0.127393	-0.153816	0.877755	1	Brd3	0.877755	chr2	27445579	27507662	-	62083
1519.3	-0.102743	0.152433	-0.674023	0.500297	1	Wdr5	0.500297	chr2	27515157	27536535	+	21378
25.5699	0.338249	0.60459	0.559467	0.575843	1	Gm13421	0.575843	chr2	27540426	27543362	+	2936
1753.13	-0.0556372	0.131289	-0.423778	0.671728	1	Rxra	0.671728	chr2	27676440	27762957	+	86517
95.1321	0.332416	0.33967	0.978645	0.327756	1	2810430I11Rik	0.327756	chr2	27882925	27887052	-	4127
10314.1	0.355812	0.175288	2.02987	0.0423695	1	Col5a1	0.0423695	chr2	27886425	28039514	+	153089
6.81773	-0.0800631	1.14983	-0.0696307	0.944488	1	Gm13372	0.944488	chr2	28025417	28030437	-	5020
4.95974	-5.57589	1.99389	-2.79649	0.00516611	1	F730016J06Rik	0.00516611	chr2	28095477	28127731	+	32254
734.66	-0.190746	0.173949	-1.09656	0.272833	1	Olfm1	0.272833	chr2	28192992	28230736	+	37744
344.103	0.148123	0.197719	0.749159	0.453761	1	Ppp1r26	0.453761	chr2	28446800	28455508	+	8708
3.19739	-0.927799	1.74886	-0.530516	0.595754	1	1700007K13Rik	0.595754	chr2	28462001	28466332	-	4331
1081.82	-0.304911	0.139845	-2.18035	0.0292317	1	Mrps2	0.0292317	chr2	28468066	28471178	+	3112
15.0624	-0.0887315	0.867047	-0.102338	0.918489	1	Rpsa-ps9	0.918489	chr2	28477166	28478050	+	884
44.9448	-1.13929	0.496972	-2.29247	0.0218788	1	Gbgt1	0.0218788	chr2	28496891	28505415	+	8524
24.0369	-1.32846	0.686754	-1.9344	0.0530638	1	Gm10134	0.0530638	chr2	28506095	28506475	+	380
1319.53	0.280489	0.143899	1.94921	0.0512698	1	Ralgds	0.0512698	chr2	28513125	28553081	+	39956
20.6607	7.45389	1.60615	4.64086	3.46968e-06	0.0664861	Cel	3.46968e-06	chr2	28555795	28563403	-	7608
3.56034	0.262326	1.55736	0.168443	0.866235	1	Gm13381	0.866235	chr2	28562197	28576698	+	14501
1300.94	-0.00479089	0.149838	-0.0319738	0.974493	1	Gtf3c5	0.974493	chr2	28566311	28583751	-	17440
4.96423	-0.663105	1.52758	-0.43409	0.664223	1	Gfi1b	0.664223	chr2	28609450	28621982	-	12532
628.89	0.142659	0.182532	0.781556	0.434476	1	Tsc1	0.434476	chr2	28641228	28691167	+	49939
5.65161	-0.51552	1.26324	-0.408095	0.683204	1	1700026L06Rik	0.683204	chr2	28692080	28699727	-	7647
12.2791	1.87211	0.908034	2.06172	0.0392346	1	Ak8	0.0392346	chr2	28700164	28813165	+	113001
1961.16	-0.126429	0.141405	-0.894095	0.371271	1	Gtf3c4	0.371271	chr2	28822299	28840360	-	18061
364.049	0.040687	0.190441	0.213646	0.830823	1	Ddx31	0.830823	chr2	28840406	28905571	+	65165
7.86747	-0.438668	1.0727	-0.408937	0.682586	1	1700101E01Rik	0.682586	chr2	28926949	29055066	-	128117
373.891	-0.709115	2.41673	-0.293419	0.769202	1	Gm13394	0.769202	chr2	28933610	28934609	-	999
438.718	0.314008	0.175243	1.79185	0.0731572	1	Ttf1	0.0731572	chr2	29060262	29087656	+	27394
626.392	-0.0360203	0.220198	-0.163581	0.870061	1	Setx	0.870061	chr2	29124181	29182471	+	58290
6.08981	0.75327	1.59778	0.471448	0.637321	1	Ntng2	0.637321	chr2	29194541	29253005	-	58464
24.3259	0.706144	0.698441	1.01103	0.312003	1	6530402F18Rik	0.312003	chr2	29245107	29253006	-	7899
363.452	-0.0919697	0.200431	-0.458859	0.646335	1	Med27	0.646335	chr2	29346819	29524793	+	177974
1146.74	-0.272112	0.169675	-1.60372	0.108775	1	Rapgef1	0.108775	chr2	29619720	29740978	+	121258
577.864	0.193882	0.167847	1.15512	0.248043	1	Trub2	0.248043	chr2	29761224	29788502	-	27278
328.893	0.164205	0.193906	0.84683	0.39709	1	Coq4	0.39709	chr2	29787493	29797935	+	10442
714.59	0.122484	0.19989	0.612758	0.540036	1	Slc27a4	0.540036	chr2	29802634	29817522	+	14888
344.13	-0.0712059	0.191588	-0.371662	0.710145	1	Urm1	0.710145	chr2	29820075	29845002	+	24927
5.33049	-0.526224	1.47866	-0.355879	0.721931	1	2600006K01Rik	0.721931	chr2	29868723	29870317	-	1594
578.4	0.353908	0.187255	1.88997	0.0587613	1	Cercam	0.0587613	chr2	29869164	29882840	+	13676
1749.31	-0.245421	0.158866	-1.54483	0.122387	1	Odf2	0.122387	chr2	29889221	29931746	+	42525
1732.99	0.0622999	0.123828	0.503117	0.614882	1	Gle1	0.614882	chr2	29935426	29960371	+	24945
2376.47	0.0149209	0.147878	0.100901	0.919629	1	Sptan1	0.919629	chr2	29965560	30031451	+	65891
576.881	0.172912	0.170519	1.01404	0.310565	1	Wdr34	0.310565	chr2	30031546	30048881	-	17335
6465.51	-0.218676	0.160653	-1.36118	0.173458	1	Set	0.173458	chr2	30057378	30072577	+	15199
155.111	-0.325467	0.30598	-1.06368	0.287471	1	Pkn3	0.287471	chr2	30077684	30091022	+	13338
202.314	0.0403687	0.251325	0.160624	0.87239	1	Zdhhc12	0.87239	chr2	30090944	30093648	-	2704
1004.7	0.0854076	0.149122	0.572735	0.566824	1	Zer1	0.566824	chr2	30097283	30124585	-	27302
40.4257	0.426747	0.490062	0.870801	0.383863	1	Tbc1d13	0.383863	chr2	30133746	30152013	+	18267
57.7597	0.207008	0.418978	0.494079	0.62125	1	Endog	0.62125	chr2	30171493	30174069	+	2576
1102.99	0.166553	0.145055	1.14821	0.250883	1	D2Wsu81e	0.250883	chr2	30173453	30178459	-	5006
133.907	0.0665771	0.287688	0.231421	0.816988	1	Ccbl1	0.816988	chr2	30185124	30205847	-	20723
12.9116	-0.372528	0.825643	-0.451197	0.651848	1	1700084E18Rik	0.651848	chr2	30236795	30238223	-	1428
136.203	0.420907	0.279384	1.50656	0.131925	1	Lrrc8a	0.131925	chr2	30237715	30263790	+	26075
5.46091	0.468498	1.43765	0.325878	0.744516	1	Phyhd1	0.744516	chr2	30266203	30282149	+	15946
624.092	0.234976	0.183132	1.28309	0.199459	1	Dolk	0.199459	chr2	30284231	30286334	-	2103
1632.73	-0.175868	0.16104	-1.09207	0.274801	1	Nup188	0.274801	chr2	30286397	30344266	+	57869
878.32	-0.037828	0.149041	-0.253809	0.799643	1	Sh3glb2	0.799643	chr2	30344809	30359337	-	14528
701.17	0.147811	0.159574	0.926286	0.354297	1	Fam73b	0.354297	chr2	30364233	30385521	+	21288
502.709	0.202366	0.188236	1.07507	0.282344	1	Dolpp1	0.282344	chr2	30392254	30400529	+	8275
695.582	0.503962	0.220204	2.28861	0.0221017	1	Crat	0.0221017	chr2	30400471	30415813	-	15342
2472.55	-0.225151	0.117176	-1.92148	0.0546718	1	Ppp2r4	0.0546718	chr2	30416039	30447806	+	31767
533.955	1.00019	0.186592	5.36034	8.30638e-08	0.00159167	Ier5l	8.30638e-08	chr2	30471537	30474219	-	2682
13.7253	-0.233676	0.843155	-0.277145	0.781668	1	Cstad	0.781668	chr2	30595040	30608943	+	13903
1.77295	0.934345	2.74295	0.340635	0.733378	1	9330198N18Rik	0.733378	chr2	30629655	30689210	+	59555
1.67139	1.05248	2.27244	0.463151	0.643256	1	Gm14486	0.643256	chr2	30658468	30678011	-	19543
21.7795	0.24291	0.853436	0.284626	0.775931	1	1700001O22Rik	0.775931	chr2	30794769	30803661	-	8892
935.968	0.262162	0.142986	1.83348	0.0667317	1	Ntmt1	0.0667317	chr2	30807826	30823033	+	15207
527.431	0.210722	0.166609	1.26477	0.205953	1	Asb6	0.205953	chr2	30823097	30830333	-	7236
227.326	1.95815	0.257837	7.59452	3.08927e-14	5.91965e-10	Prrx2	3.08927e-14	chr2	30834972	30881251	+	46279
169.985	1.43664	0.272699	5.26821	1.37759e-07	0.00263974	Ptges	1.37759e-07	chr2	30889471	30929863	-	40392
739.306	0.185496	0.152787	1.21408	0.224715	1	Tor1b	0.224715	chr2	30952959	30959015	+	6056
829.388	0.0722896	0.153735	0.470224	0.638195	1	Tor1a	0.638195	chr2	30960627	30967933	-	7306
680.714	-0.0623019	0.164404	-0.378956	0.70472	1	BC005624	0.70472	chr2	30972177	30982201	-	10024
537.641	0.0235622	0.180047	0.130867	0.895881	1	Usp20	0.895881	chr2	30982279	31023586	+	41307
1360.72	-0.657932	0.147542	-4.45929	8.22324e-06	0.157574	Fnbp1	8.22324e-06	chr2	31026206	31142008	-	115802
87.9308	0.143432	0.337069	0.425526	0.670453	1	D330023K18Rik	0.670453	chr2	31146457	31152291	-	5834
1524.14	0.117773	0.130348	0.90353	0.366245	1	Gpr107	0.366245	chr2	31152316	31218775	+	66459
1350.28	-0.290336	0.157134	-1.8477	0.0646463	1	Ncs1	0.0646463	chr2	31245823	31295989	+	50166
41.3957	-4.37069	0.6646	-6.57641	4.81929e-11	9.23473e-07	Hmcn2	4.81929e-11	chr2	31314415	31460738	+	146323
21.0988	-0.739707	0.6536	-1.13174	0.257742	1	Ass1	0.257742	chr2	31470207	31520672	+	50465
1310.11	-0.0630063	0.136623	-0.461169	0.644678	1	Fubp3	0.644678	chr2	31572651	31617526	+	44875
908.222	-0.0415298	0.186489	-0.222693	0.823775	1	Exosc2	0.823775	chr2	31670715	31681349	+	10634
2.23974	2.19153	2.15097	1.01886	0.308272	1	Gm13427	0.308272	chr2	31676364	31688469	-	12105
2839.64	-0.0946348	0.129747	-0.729379	0.46577	1	Abl1	0.46577	chr2	31688376	31804227	+	115851
1.3332	-1.01302	2.69404	-0.376023	0.7069	1	Qrfp	0.7069	chr2	31806166	31810580	-	4414
12.6854	2.70922	1.02932	2.63205	0.00848715	1	Fibcd1	0.00848715	chr2	31813290	31846005	-	32715
81.2069	4.01013	0.558646	7.1783	7.05856e-13	1.35256e-08	Lamc3	7.05856e-13	chr2	31887291	31946539	+	59248
636.246	-0.0175285	0.207878	-0.0843208	0.932801	1	Aif1l	0.932801	chr2	31950139	31973442	+	23303
1136.02	-0.172859	0.188025	-0.919341	0.357917	1	Nup214	0.357917	chr2	31974436	32053975	+	79539
2.08176	-0.704841	2.07405	-0.339838	0.733979	1	Gm13608	0.733979	chr2	31985059	31986464	+	1405
2.32426	-0.445758	1.89574	-0.235137	0.814103	1	Fam78a	0.814103	chr2	32050055	32084857	-	34802
95.7966	0.875719	0.325437	2.6909	0.00712588	1	Ppapdc3	0.00712588	chr2	32095528	32110820	+	15292
2211.43	-0.10766	0.142488	-0.755573	0.449905	1	Prrc2b	0.449905	chr2	32151082	32234537	+	83455
1.21734	1.03789	3.02191	0.343456	0.731255	1	Gm27805	0.731255	chr2	32173171	32173249	+	78
1.83072	4.28984	2.62416	1.63475	0.102102	1	Gm22192	0.102102	chr2	32221970	32222054	+	84
1.99402	0.51788	2.25044	0.230124	0.817995	1	Gm13610	0.817995	chr2	32232782	32236382	-	3600
627.727	0.0766483	0.157222	0.487517	0.625892	1	Pomt1	0.625892	chr2	32236590	32255005	+	18415
876.008	0.162589	0.157731	1.0308	0.302634	1	Uck1	0.302634	chr2	32255002	32260159	-	5157
2.27243	-0.0152057	2.11129	-0.00720208	0.994254	1	Gm13611	0.994254	chr2	32271845	32272162	+	317
2999.49	-0.203989	0.117297	-1.73907	0.0820218	1	Swi5	0.0820218	chr2	32278816	32288075	-	9259
911.229	0.033174	0.14144	0.234545	0.814562	1	Golga2	0.814562	chr2	32287384	32307921	+	20537
1069.79	0.235767	0.15194	1.5517	0.120733	1	Dnm1	0.120733	chr2	32308471	32353329	-	44858
819.575	0.285397	0.14538	1.96311	0.0496336	1	Ciz1	0.0496336	chr2	32352327	32380970	+	28643
119.106	0.660716	0.314076	2.10368	0.0354061	1	1110008P14Rik	0.0354061	chr2	32377097	32381938	-	4841
524.754	0.37155	0.17954	2.06945	0.0385038	1	Ptges2	0.0385038	chr2	32395896	32405772	+	9876
1.4782	0.494794	2.51062	0.19708	0.843765	1	Gm13413	0.843765	chr2	32406055	32406656	+	601
640.538	-0.184042	0.169273	-1.08725	0.276926	1	Slc25a25	0.276926	chr2	32414487	32451445	-	36958
238.842	-0.148461	0.227957	-0.651266	0.514875	1	Naif1	0.514875	chr2	32450457	32456953	+	6496
535.524	-0.026644	0.164268	-0.162198	0.87115	1	Fam102a	0.87115	chr2	32535332	32569756	+	34424
639.674	0.229875	0.179961	1.27736	0.201474	1	Dpm2	0.201474	chr2	32570858	32573579	+	2721
2.3426	1.47586	1.98338	0.744112	0.456808	1	9430097D07Rik	0.456808	chr2	32574184	32575684	-	1500
16.8116	-1.27785	0.795794	-1.60576	0.108327	1	Pip5kl1	0.108327	chr2	32574797	32583782	+	8985
645.837	-0.00214303	0.156509	-0.0136927	0.989075	1	St6galnac4	0.989075	chr2	32587095	32599698	+	12603
636.836	0.38596	0.164571	2.34525	0.0190142	1	St6galnac6	0.0190142	chr2	32599709	32620806	+	21097
337.627	0.0726773	0.212254	0.342407	0.732045	1	Ak1	0.732045	chr2	32621758	32635058	+	13300
472.452	0.646396	0.286798	2.25384	0.0242064	1	Eng	0.0242064	chr2	32646595	32682669	+	36074
2.81296	0.390006	1.80898	0.215595	0.829304	1	Gm26236	0.829304	chr2	32675109	32675245	+	136
628.039	0.244192	0.167325	1.45939	0.144457	1	Fpgs	0.144457	chr2	32682609	32704145	-	21536
1707.72	0.0684086	0.130714	0.523346	0.600733	1	Cdk9	0.600733	chr2	32705784	32713076	-	7292
1060.92	0.672942	0.146761	4.58529	4.53348e-06	0.0868706	Sh2d3c	4.53348e-06	chr2	32721055	32755512	+	34457
2.59237	2.67401	2.01655	1.32603	0.184829	1	6330409D20Rik	0.184829	chr2	32732620	32741016	-	8396
4.1276	0.492754	1.58403	0.311076	0.755743	1	Ttc16	0.755743	chr2	32757026	32775633	-	18607
657.742	0.229003	0.165046	1.38751	0.165288	1	Tor2a	0.165288	chr2	32757234	32762244	+	5010
24.6199	-0.116933	0.644514	-0.181428	0.856032	1	Ptrh1	0.856032	chr2	32775786	32777597	+	1811
10.0544	0.743645	1.04882	0.709032	0.478305	1	1700019L03Rik	0.478305	chr2	32777381	32784428	-	7047
752.115	-0.228384	0.162187	-1.40815	0.159087	1	Stxbp1	0.159087	chr2	32787602	32847239	-	59637
3.1654	1.65482	1.7836	0.927797	0.353513	1	Gm13524	0.353513	chr2	32846186	32848168	+	1982
6.18162	0.970967	1.21471	0.799344	0.424091	1	Gm13523	0.424091	chr2	32873755	32876001	-	2246
1474.44	0.175048	0.128454	1.36273	0.172968	1	Fam129b	0.172968	chr2	32876114	32925254	+	49140
365.762	0.301942	0.200059	1.50926	0.131232	1	Lrsam1	0.131232	chr2	32925216	32961614	-	36398
1537.37	-0.136072	0.157378	-0.864624	0.387245	1	Rpl12	0.387245	chr2	32961559	32965345	+	3786
383.128	0.0912251	0.183334	0.49759	0.618773	1	Slc2a8	0.618773	chr2	32972990	32982083	-	9093
411.138	0.42133	0.191869	2.19592	0.0280977	1	Garnl3	0.0280977	chr2	32986224	33131654	-	145430
5.96548	1.03888	1.20285	0.863684	0.387762	1	RP23-365F1.5	0.387762	chr2	32998527	33002315	-	3788
273.448	-0.354969	0.221571	-1.60205	0.109144	1	Ralgps1	0.109144	chr2	33133417	33371486	-	238069
21.0457	-0.897721	0.681411	-1.31744	0.18769	1	Gm13528	0.18769	chr2	33177902	33181881	+	3979
2465.28	0.579567	0.186622	3.10556	0.0018992	1	Angptl2	0.0018992	chr2	33216069	33247717	+	31648
497.413	-0.0571111	0.188129	-0.303574	0.761452	1	Zbtb34	0.761452	chr2	33406108	33431324	-	25216
537.657	0.130846	0.170198	0.768786	0.442021	1	Zbtb43	0.442021	chr2	33450287	33468559	-	18272
198.43	-0.649155	0.263434	-2.4642	0.0137319	1	Mvb12b	0.0137319	chr2	33729953	33887946	-	157993
2.16833	0.286393	2.10146	0.136283	0.891598	1	Nron	0.891598	chr2	33805816	33813591	+	7775
1218.88	-0.160698	0.13376	-1.2014	0.229598	1	Pbx3	0.229598	chr2	34171457	34373142	-	201685
1.56417	0.726408	2.34434	0.309856	0.75667	1	C79798	0.75667	chr2	34287771	34304440	+	16669
1992.79	-0.00867963	0.122324	-0.0709559	0.943433	1	Mapkap1	0.943433	chr2	34406771	34624950	+	218179
18.5948	0.265528	0.703343	0.377523	0.705785	1	Gm13408	0.705785	chr2	34564999	34565796	+	797
3.45182	-0.796339	1.63891	-0.485896	0.627041	1	Gm13414	0.627041	chr2	34649514	34650240	-	726
3118.99	-0.154889	0.119935	-1.29143	0.196554	1	Gapvd1	0.196554	chr2	34676184	34755232	-	79048
27340.1	0.124729	0.163254	0.764017	0.444857	1	Hspa5	0.444857	chr2	34771970	34777547	+	5577
461.378	0.06701	0.1852	0.361826	0.717482	1	Rabepk	0.717482	chr2	34777556	34799912	-	22356
1340.08	-0.0787424	0.150497	-0.523215	0.600825	1	Fbxw2	0.600825	chr2	34804514	34826311	-	21797
2193.82	-0.0294624	0.135988	-0.216655	0.828477	1	Psmd5	0.828477	chr2	34852088	34874968	-	22880
2.68273	0.845171	1.75123	0.482617	0.629368	1	Cutal	0.629368	chr2	34874396	34892133	+	17737
128.144	1.00351	0.330789	3.0337	0.00241574	1	Phf19	0.00241574	chr2	34893757	34914026	-	20269
61.2148	1.40422	0.459931	3.0531	0.00226489	1	Traf1	0.00226489	chr2	34941750	34961772	-	20022
6.28396	1.12589	1.35365	0.831746	0.405552	1	AI182371	0.405552	chr2	35084046	35101543	-	17497
1005.47	-0.0230968	0.161596	-0.142929	0.886346	1	Cntrl	0.886346	chr2	35109492	35178822	+	69330
3637.61	-0.0308729	0.125355	-0.246284	0.805462	1	Rab14	0.805462	chr2	35180205	35201120	-	20915
6042.3	0.295496	0.182629	1.61801	0.10566	1	Gsn	0.10566	chr2	35279663	35307892	+	28229
2427.7	-0.664974	0.229455	-2.89806	0.0037548	1	Stom	0.0037548	chr2	35313986	35336976	-	22990
107.274	0.0536246	0.511338	0.104871	0.916478	1	Gm13443	0.916478	chr2	35340409	35340963	+	554
387.308	0.880743	0.215639	4.08433	4.42035e-05	0.847027	Ggta1	4.42035e-05	chr2	35400179	35463231	-	63052
9.62602	-6.64052	1.73615	-3.82486	0.000130847	1	Gm13446	0.000130847	chr2	35554849	35558702	-	3853
1100.48	-0.180256	0.152116	-1.18499	0.23602	1	Dab2ip	0.23602	chr2	35558266	35730994	+	172728
25.4925	0.732228	0.606037	1.20822	0.226961	1	Ttll11	0.226961	chr2	35751241	35979913	-	228672
1132.68	-0.0883342	0.141906	-0.622486	0.533622	1	Ndufa8	0.533622	chr2	36036326	36049406	-	13080
1.59278	0.493558	2.3467	0.210321	0.833418	1	Morn5	0.833418	chr2	36049458	36079718	+	30260
16.587	0.164372	0.74636	0.220231	0.825691	1	Lhx6	0.825691	chr2	36081953	36105408	-	23455
2216.02	0.101136	0.131564	0.768721	0.442059	1	Rbm18	0.442059	chr2	36116079	36136773	-	20694
523.303	-0.200623	0.17834	-1.12495	0.26061	1	Mrrf	0.26061	chr2	36136389	36190647	+	54258
2.83241	-1.1974	1.80741	-0.662493	0.507655	1	Gm13428	0.507655	chr2	36137339	36137703	-	364
2.03683	0.689474	2.03224	0.339269	0.734407	1	Gm13429	0.734407	chr2	36202314	36212903	+	10589
6.80582	1.97169	1.22506	1.60947	0.107513	1	Gm13431	0.107513	chr2	36216777	36222934	+	6157
451.61	0.335571	0.294961	1.13768	0.255254	1	Ptgs1	0.255254	chr2	36230426	36252272	+	21846
3.61772	0.033777	1.59943	0.0211181	0.983151	1	Gm13430	0.983151	chr2	36389132	36389419	+	287
27.6025	-0.32876	0.593972	-0.553494	0.579925	1	Gm13436	0.579925	chr2	36807826	36808392	-	566
1085.88	-0.183582	0.13694	-1.34061	0.180049	1	Pdcl	0.180049	chr2	37350074	37359332	-	9258
885.299	-0.217167	0.184746	-1.17549	0.239798	1	Rc3h2	0.239798	chr2	37370069	37422903	-	52834
313.788	0.106493	0.206101	0.516701	0.605365	1	Zbtb6	0.605365	chr2	37425500	37443171	-	17671
241.628	-0.251149	0.282559	-0.888838	0.37409	1	Zbtb26	0.37409	chr2	37432168	37443121	-	10953
2551.17	0.0584468	0.127204	0.459474	0.645894	1	Rabgap1	0.645894	chr2	37443279	37566454	+	123175
1358.46	-0.680208	0.16168	-4.20713	2.58631e-05	0.495588	Strbp	2.58631e-05	chr2	37483228	37703859	-	220631
22.721	-0.269098	0.714785	-0.376474	0.706564	1	Gpr21	0.706564	chr2	37516332	37520603	+	4271
8.47959	0.790026	1.26791	0.623096	0.533222	1	Gm13543	0.533222	chr2	37672208	37673003	+	795
3.1154	1.93328	2.31062	0.836693	0.402765	1	Mir5128	0.402765	chr2	37688201	37688284	-	83
747.388	0.175491	0.227109	0.772717	0.43969	1	Crb2	0.43969	chr2	37776249	37799103	+	22854
644.183	-0.239681	0.162237	-1.47735	0.139582	1	Dennd1a	0.139582	chr2	37798991	38287390	-	488399
4.09779	-0.972311	1.67697	-0.579802	0.562048	1	Gm13556	0.562048	chr2	38286255	38287291	+	1036
13.327	2.86895	1.15341	2.48736	0.0128694	1	Lhx2	0.0128694	chr2	38339281	38369733	+	30452
1.70972	1.59685	2.76465	0.577598	0.563536	1	Gm13589	0.563536	chr2	38424002	38455851	+	31849
2656.11	0.257724	0.120954	2.13076	0.0331088	1	Nek6	0.0331088	chr2	38511643	38588041	+	76398
1867.55	-0.262397	0.140107	-1.87283	0.0610915	1	Psmb7	0.0610915	chr2	38588036	38644087	-	56051
8.52371	0.0187773	1.08802	0.0172583	0.986231	1	Gm13586	0.986231	chr2	38622801	38623264	+	463
38.0204	0.0557995	0.533369	0.104617	0.91668	1	Nr6a1	0.91668	chr2	38723370	38927688	-	204318
58.5051	0.0348828	0.470921	0.0740737	0.940952	1	Nr6a1os	0.940952	chr2	38823257	38852370	+	29113
1.81755	-0.183474	2.08609	-0.0879512	0.929915	1	Mir181b-2	0.929915	chr2	38853830	38853918	+	88
69.8383	0.974958	0.506906	1.92335	0.054436	1	Olfml2a	0.054436	chr2	38931978	38963753	+	31775
9.46179	-0.255933	0.966066	-0.264923	0.791069	1	Wdr38	0.791069	chr2	38997476	39006168	+	8692
2028.22	-0.0169268	0.144307	-0.117297	0.906625	1	Rpl35	0.906625	chr2	39001580	39005624	-	4044
1048.29	-0.104001	0.143636	-0.724057	0.469031	1	Arpc5l	0.469031	chr2	39008076	39015877	+	7801
649.041	0.127041	0.159194	0.798028	0.424855	1	Golga1	0.424855	chr2	39016261	39065541	-	49280
512.986	-0.112213	0.176127	-0.637112	0.524052	1	Scai	0.524052	chr2	39066214	39190730	-	124516
1.99853	0.250569	2.56535	0.0976743	0.922191	1	Gm16523	0.922191	chr2	39161251	39161989	-	738
1551.38	-0.404282	0.130256	-3.10376	0.00191079	1	Ppp6c	0.00191079	chr2	39194354	39226451	-	32097
1.38766	-0.0419545	2.77128	-0.015139	0.987921	1	Gm13511	0.987921	chr2	39216932	39217294	-	362
22.6778	0.874046	0.961985	0.908586	0.363569	1	Gm13453	0.363569	chr2	40127504	40127860	-	356
160.194	-0.0905558	0.29662	-0.305292	0.760144	1	Gm13456	0.760144	chr2	40555752	40557116	+	1364
20.5425	1.10843	0.733234	1.5117	0.13061	1	Lrp1b	0.13061	chr2	40595248	42653598	-	2058350
51.5196	-0.289838	0.479319	-0.604686	0.545388	1	Gm13461	0.545388	chr2	41987473	41988829	-	1356
1.19371	-2.26651	3.13996	-0.721827	0.470401	1	Gm13464	0.470401	chr2	43518464	43519398	-	934
3.43502	0.865909	1.72482	0.502029	0.615647	1	Kynu	0.615647	chr2	43555329	43682715	+	127386
9.60672	1.2362	1.0293	1.20101	0.229748	1	Arhgap15	0.229748	chr2	43748824	44395953	+	647129
170.855	-0.207728	0.286708	-0.724528	0.468741	1	Gtdc1	0.468741	chr2	44564412	44927657	-	363245
1.34205	-3.00646	3.29575	-0.912224	0.361651	1	Gm13477	0.361651	chr2	44788265	44790951	+	2686
3399.66	0.444951	0.183793	2.42093	0.0154808	1	Zeb2	0.0154808	chr2	44983634	45117395	-	133761
21.2075	0.588213	0.731824	0.803763	0.421534	1	Zeb2os	0.421534	chr2	45111138	45114087	+	2949
11.8318	1.94756	0.938081	2.07611	0.0378839	1	Gm13470	0.0378839	chr2	46419535	46442710	-	23175
1427.74	-0.366912	0.144249	-2.54359	0.0109719	1	Acvr2a	0.0109719	chr2	48814109	48903269	+	89160
1391.19	-0.161746	0.14582	-1.10922	0.267335	1	Orc4	0.267335	chr2	48902824	48950277	-	47453
365.465	-0.161182	0.215672	-0.747347	0.454854	1	Mbd5	0.454854	chr2	48949510	49322284	+	372774
110.107	-0.0458858	0.318653	-0.143999	0.885501	1	Gm13509	0.885501	chr2	49308155	49309462	+	1307
179.291	0.37799	0.298565	1.26602	0.205505	1	Epc2	0.205505	chr2	49451486	49551948	+	100462
133.901	-0.497725	0.374875	-1.32771	0.184274	1	Kif5c	0.184274	chr2	49619298	49774778	+	155480
31.6643	0.638513	0.599818	1.06451	0.287097	1	Lypd6b	0.287097	chr2	49787688	49948849	+	161161
143.017	0.284699	0.281786	1.01034	0.312333	1	Lypd6	0.312333	chr2	50066429	50193569	+	127140
2011.74	-0.237177	0.134226	-1.767	0.0772286	1	Mmadhc	0.0772286	chr2	50279881	50296801	-	16920
11.9592	0.0847164	0.946698	0.0894862	0.928696	1	Gm13483	0.928696	chr2	50296810	50433967	+	137157
2.41984	-0.224297	2.01493	-0.111317	0.911365	1	Gm13487	0.911365	chr2	50522124	50522987	-	863
6.74994	-0.324671	1.17277	-0.276841	0.781902	1	Gm13498	0.781902	chr2	50909684	50911849	+	2165
4019.11	-0.446045	0.132848	-3.35756	0.000786337	1	Rnd3	0.000786337	chr2	51130438	51149111	-	18673
324.509	-0.368258	0.231429	-1.59123	0.111557	1	Gm13493	0.111557	chr2	51871126	51871618	-	492
297.112	-0.434859	0.22191	-1.95962	0.0500403	1	Rbm43	0.0500403	chr2	51924448	51935163	-	10715
99.2323	-0.283344	0.358641	-0.790048	0.4295	1	Nmi	0.4295	chr2	51948487	51973494	-	25007
94.2244	0.189655	0.381742	0.496814	0.61932	1	Tnfaip6	0.61932	chr2	52038009	52056686	+	18677
2533.73	-0.178818	0.139843	-1.2787	0.201001	1	Rif1	0.201001	chr2	52072837	52122383	+	49546
5.59907	1.59706	1.33214	1.19887	0.230578	1	Neb	0.230578	chr2	52136647	52338798	-	202151
2834.51	-0.451365	0.121526	-3.71416	0.000203884	1	Arl5a	0.000203884	chr2	52397951	52424901	-	26950
3.55219	0.834588	1.6302	0.511953	0.608684	1	A430018G15Rik	0.608684	chr2	52425012	52434885	+	9873
24.6252	0.090609	0.635691	0.142536	0.886656	1	Cacnb4	0.886656	chr2	52428320	52676831	-	248511
5.91319	0.166366	1.24603	0.133517	0.893785	1	Bloc1s2-ps	0.893785	chr2	52619754	52620185	+	431
[truncated: 18,347 more rows]

## Sheet: panc_vs_st_deTab
baseMean	log2FoldChange	lfcSE	stat	pvalue	padj	gene	pval	chr	start	end	strand	size
42.9427	-0.0714627	0.562153	-0.127123	0.898843	1	Xkr4	0.898843	chr1	3205901	3671498	-	465597
1.54916	-1.34829	2.4347	-0.553779	0.57973	1	RP23-317L18.4	0.57973	chr1	3365731	3368549	-	2818
5.76446	-0.471968	1.36971	-0.344576	0.730413	1	RP23-317L18.3	0.730413	chr1	3375556	3377788	-	2232
1.95581	-1.41578	2.50886	-0.564313	0.572541	1	RP23-115I1.6	0.572541	chr1	3464977	3467285	-	2308
1.63687	1.69257	2.50106	0.676744	0.498568	1	RP23-115I1.2	0.498568	chr1	3531795	3532720	+	925
2.38709	-0.798411	2.01587	-0.396064	0.692058	1	RP23-122M2.3	0.692058	chr1	3647309	3658904	-	11595
3.11153	4.25153	2.13894	1.98768	0.0468468	1	Sox17	0.0468468	chr1	4490931	4497354	-	6423
6.26729	1.02158	1.22822	0.831757	0.405546	1	RP23-285G23.3	0.405546	chr1	4522905	4526737	+	3832
9.2597	-0.165914	1.04527	-0.158728	0.873883	1	Gm6085	0.873883	chr1	4687934	4689403	-	1469
1.18284	4.0958	3.31757	1.23458	0.216989	1	RP23-34E15.2	0.216989	chr1	4692219	4693424	-	1205
34.4914	0.0362638	0.574252	0.0631496	0.949647	1	RP23-34E15.4	0.949647	chr1	4771131	4772199	+	1068
1050.69	0.0326655	0.141376	0.231053	0.817274	1	Mrpl15	0.817274	chr1	4773206	4785739	-	12533
970.239	-0.319757	0.154291	-2.07242	0.0382258	1	Lypla1	0.0382258	chr1	4807788	4848410	+	40622
1239.11	-0.128681	0.144055	-0.893277	0.371709	1	Tcea1	0.371709	chr1	4857814	4897909	+	40095
24.3824	0.00323195	0.687349	0.00470205	0.996248	1	Gm6104	0.996248	chr1	4880049	4880651	-	602
1.85194	0.857987	2.61461	0.328151	0.742797	1	RP24-426M1.4	0.742797	chr1	4905751	4906861	-	1110
16.2505	-0.503999	0.837188	-0.602014	0.547165	1	Rgs20	0.547165	chr1	4909576	5070285	-	160709
1123.83	-0.00966412	0.140305	-0.0688796	0.945085	1	Atp6v1h	0.945085	chr1	5070018	5162529	+	92511
191.984	0.235117	0.395619	0.5943	0.552312	1	Oprk1	0.552312	chr1	5588466	5606131	+	17665
6.66735	-0.177082	1.20823	-0.146563	0.883477	1	Npbwr1	0.883477	chr1	5913707	5917398	-	3691
1396.94	-0.0353557	0.135639	-0.26066	0.794354	1	Rb1cc1	0.794354	chr1	6206197	6276648	+	70451
40.4119	0.642713	0.520404	1.23503	0.21682	1	4732440D04Rik	0.21682	chr1	6209866	6215293	-	5427
4.37497	-5.34321	2.02906	-2.63335	0.00845477	1	Fam150a	0.00845477	chr1	6359218	6394731	+	35513
3.18852	0.120826	1.85247	0.0652243	0.947995	1	RP23-76C20.3	0.947995	chr1	6380394	6381032	+	638
49.2811	0.209237	0.479445	0.436415	0.662535	1	RP23-76C20.4	0.662535	chr1	6429655	6441296	-	11641
13.7114	-0.33532	0.852336	-0.393413	0.694014	1	St18	0.694014	chr1	6487231	6860940	+	373709
719.004	-0.33096	0.17022	-1.94431	0.0518586	1	Pcmtd1	0.0518586	chr1	7088920	7173628	+	84708
6.36397	0.592554	1.366	0.433788	0.664442	1	WI1-817D1.2	0.664442	chr1	7148110	7152137	+	4027
4.60381	1.2016	1.43168	0.839298	0.401302	1	Gm9826	0.401302	chr1	7177739	7179037	+	1298
10.5547	-0.725647	0.966447	-0.75084	0.452749	1	Gm26901	0.452749	chr1	7349406	7397869	-	48463
15.0516	-0.159096	0.763381	-0.208409	0.834909	1	Sntg1	0.834909	chr1	8361475	9299878	-	938403
4.25768	-2.89993	1.99755	-1.45175	0.146572	1	Gm15452	0.146572	chr1	8791923	8792162	-	239
3.41291	-0.292177	1.76682	-0.165369	0.868653	1	RP23-397E23.1	0.868653	chr1	8815842	8816039	+	197
1.16106	-0.226413	2.92058	-0.077523	0.938207	1	Gm24276	0.938207	chr1	8816138	8816247	+	109
817.626	-0.294385	0.158041	-1.86272	0.062502	1	Rrs1	0.062502	chr1	9545408	9547455	+	2047
18.1395	0.017204	0.753048	0.0228458	0.981773	1	Adhfe1	0.981773	chr1	9547948	9580673	+	32725
2.41971	-0.261616	1.85729	-0.14086	0.887981	1	2610203C22Rik	0.887981	chr1	9560832	9631175	-	70343
1.22643	-1.38074	2.66337	-0.51842	0.604165	1	Gm6161	0.604165	chr1	9574548	9575649	+	1101
5.1344	-0.348346	1.32053	-0.263793	0.791939	1	3110035E14Rik	0.791939	chr1	9601199	9627143	+	25944
52.3504	-0.828023	0.565089	-1.4653	0.14284	1	Mybl1	0.14284	chr1	9667415	9700209	-	32794
1175.05	-0.111003	0.159579	-0.695597	0.486681	1	Vcpip1	0.486681	chr1	9718622	9748382	-	29760
4.34001	-0.846724	1.47683	-0.573337	0.566416	1	1700034P13Rik	0.566416	chr1	9747648	9791922	+	44274
269.376	-0.786895	0.216631	-3.63241	0.000280781	1	Sgk3	0.000280781	chr1	9798107	9900845	+	102738
11.5471	0.0252245	0.899663	0.0280377	0.977632	1	Mcmdc2	0.977632	chr1	9908638	9942085	+	33447
249.189	-0.193594	0.225661	-0.857894	0.390951	1	Snhg6	0.390951	chr1	9941959	9944118	-	2159
6.19498	1.09159	1.2211	0.893938	0.371355	1	Snord87	0.371355	chr1	9942463	9942549	-	86
48.047	-2.8762	0.51951	-5.53637	3.08803e-08	0.000469936	Tcf24	3.08803e-08	chr1	9960163	9967932	-	7769
1.80594	-2.85119	2.53391	-1.12521	0.260499	1	Ppp1r42	0.260499	chr1	9968624	10009136	-	40512
1859.18	-0.075884	0.132225	-0.573898	0.566037	1	Cops5	0.566037	chr1	10024601	10038168	-	13567
728.695	-0.146157	0.190845	-0.765842	0.44377	1	Cspp1	0.44377	chr1	10037987	10136768	+	98781
67.6374	-0.0541593	0.481277	-0.112532	0.910401	1	RP23-228G18.6	0.910401	chr1	10062258	10064079	+	1821
1332.56	-0.643149	0.145325	-4.42558	9.61835e-06	0.146372	Arfgef1	9.61835e-06	chr1	10137571	10232670	-	95099
2.56636	0.0399808	1.98591	0.0201322	0.983938	1	RP24-327F2.1	0.983938	chr1	10197081	10198802	-	1721
73.0249	-2.03179	0.46438	-4.37528	1.21279e-05	0.184563	Cpa6	1.21279e-05	chr1	10324720	10719945	-	395225
167.667	0.112192	0.358293	0.31313	0.754182	1	Prex2	0.754182	chr1	10993465	11303681	+	310216
252.557	-3.17008	0.27918	-11.3549	7.00956e-30	1.06671e-25	A830018L16Rik	7.00956e-30	chr1	11414105	11975901	+	561796
10.3435	-2.51658	1.04099	-2.4175	0.0156276	1	RP23-2K13.1	0.0156276	chr1	11416918	11419388	+	2470
2.48633	-2.31597	2.12023	-1.09232	0.274692	1	RP24-239K20.1	0.274692	chr1	11704207	11706350	+	2143
3.26936	0.585625	1.66695	0.351315	0.725352	1	Gm7560	0.725352	chr1	12120960	12121832	+	872
7903.89	0.511772	0.217784	2.34991	0.0187781	1	Sulf1	0.0187781	chr1	12692277	12861192	+	168915
39.2166	-0.547751	0.564821	-0.969779	0.332156	1	Slco5a1	0.332156	chr1	12866549	12992650	-	126101
1159.88	-0.117333	0.163466	-0.717778	0.472894	1	Ncoa2	0.472894	chr1	13139105	13374083	-	234978
9.2362	0.190856	0.984412	0.193878	0.846271	1	RP23-93D12.2	0.846271	chr1	13177462	13179714	-	2252
4.66568	-0.229046	1.40887	-0.162574	0.870854	1	RP23-93D12.1	0.870854	chr1	13234809	13236434	-	1625
13.8098	-0.396074	0.90608	-0.43713	0.662017	1	RP23-125I14.2	0.662017	chr1	13343563	13348204	-	4641
19.0727	0.432432	0.823163	0.52533	0.599354	1	RP23-125I14.1	0.599354	chr1	13354483	13356730	-	2247
3101.72	0.127879	0.153776	0.831597	0.405636	1	Tram1	0.405636	chr1	13564698	13589910	-	25212
161.639	0.214862	0.272431	0.788686	0.430295	1	Lactb2	0.430295	chr1	13623330	13660546	-	37216
7.76339	0.504719	1.58968	0.317498	0.750866	1	RP23-70F22.2	0.750866	chr1	13641483	13642748	-	1265
94.8011	1.81398	0.506456	3.58172	0.000341339	1	Eya1	0.000341339	chr1	14168954	14310235	-	141281
3.06704	-1.43481	2.14814	-0.667933	0.504176	1	Gm9947	0.504176	chr1	14752937	14776931	+	23994
124.528	-2.72351	0.420029	-6.48409	8.9268e-11	1.35848e-06	Msc	8.9268e-11	chr1	14753346	14755992	-	2646
6.2066	0.32739	1.20371	0.271984	0.785635	1	Rpl5-ps1	0.785635	chr1	14865072	14865965	+	893
11.6161	-3.61315	1.19445	-3.02494	0.00248683	1	Trpa1	0.00248683	chr1	14872648	14918862	-	46214
263.913	-1.56362	0.298822	-5.23261	1.67132e-07	0.00254342	Kcnb2	1.67132e-07	chr1	15287254	15723750	+	436496
5.57246	-3.53265	1.74481	-2.02466	0.0429021	1	RP23-445B17.1	0.0429021	chr1	15364302	15365834	+	1532
2.54479	-1.32608	2.0241	-0.655144	0.512375	1	RP24-66C10.4	0.512375	chr1	15556249	15558337	+	2088
741.897	-0.21748	0.182386	-1.19242	0.233098	1	Terf1	0.233098	chr1	15805646	15844052	+	38406
8.87722	-1.64079	1.12158	-1.46293	0.143487	1	RP23-325F17.4	0.143487	chr1	15853331	15856499	+	3168
212.483	-1.08769	0.263029	-4.13526	3.5455e-05	0.539554	Sbspon	3.5455e-05	chr1	15853862	15892722	-	38860
16.2393	-1.14449	0.798204	-1.43383	0.15162	1	4930444P10Rik	0.15162	chr1	16065979	16093325	-	27346
4871.56	-0.267214	0.138331	-1.9317	0.0533966	1	Rpl7	0.0533966	chr1	16101295	16104662	-	3367
3426.9	1.05827	0.16404	6.45129	1.10901e-10	1.6877e-06	Rdh10	1.10901e-10	chr1	16105774	16133734	+	27960
969.985	-0.383123	0.187908	-2.03888	0.0414619	1	Stau2	0.0414619	chr1	16228674	16520112	-	291438
908.361	-0.0956402	0.159414	-0.599949	0.54854	1	Ube2w	0.54854	chr1	16540790	16619489	-	78699
5.33555	-0.852312	1.31651	-0.647405	0.51737	1	RP23-382H8.2	0.51737	chr1	16618560	16621539	+	2979
2089.56	-0.151769	0.137911	-1.10048	0.271122	1	Tceb1	0.271122	chr1	16641725	16657042	-	15317
1037.03	-0.375468	0.176406	-2.12843	0.0333016	1	Tmem70	0.0333016	chr1	16665207	16678275	+	13068
94.5873	0.2697	0.372315	0.724386	0.468829	1	Ly96	0.468829	chr1	16688051	16709611	+	21560
14.1376	-0.523571	0.859904	-0.608871	0.54261	1	Gm5828	0.54261	chr1	16768279	16770138	-	1859
76.1692	-1.11338	0.402809	-2.76404	0.00570899	1	Jph1	0.00570899	chr1	16964560	17097889	-	133329
10.5163	-0.732501	0.967411	-0.757177	0.448944	1	Gdap1	0.448944	chr1	17145362	17164271	+	18909
4.66277	0.598917	1.36826	0.43772	0.661589	1	Rbm6-ps1	0.661589	chr1	17397412	17400281	-	2869
187.135	2.08551	1.41839	1.47034	0.141471	1	Pi15	0.141471	chr1	17601901	17630939	+	29038
14.7457	-0.318494	0.80023	-0.398003	0.690628	1	Gm16070	0.690628	chr1	17676027	17727646	-	51619
267.11	-0.188629	0.256625	-0.735039	0.462315	1	Crispld1	0.462315	chr1	17727045	17766344	+	39299
1.85169	-1.06409	2.21587	-0.480215	0.631075	1	Gm28153	0.631075	chr1	17741915	17805417	-	63502
8.57126	-0.883839	1.24437	-0.71027	0.477537	1	AC098736.2	0.477537	chr1	19153422	19153966	-	544
4.01452	0.692559	1.6219	0.427005	0.669375	1	Tfap2b	0.669375	chr1	19208914	19238576	+	29662
4.94588	-0.706679	1.38195	-0.511363	0.609097	1	Gm4849	0.609097	chr1	19330939	19333184	+	2245
1.54033	-1.58326	2.78161	-0.56919	0.569228	1	Pkhd1	0.569228	chr1	20057779	20618064	-	560285
4188.66	-0.0523913	0.146474	-0.357684	0.72058	1	Mcm3	0.72058	chr1	20802968	20820312	-	17344
5.05956	-0.710463	1.38862	-0.511633	0.608908	1	6720483E21Rik	0.608908	chr1	20888650	20890473	-	1823
314.192	-1.77239	0.231805	-7.64601	2.07319e-14	3.15498e-10	Paqr8	2.07319e-14	chr1	20890606	20939650	+	49044
87.1168	0.569079	0.396787	1.43422	0.151511	1	Efhc1	0.151511	chr1	20951626	20990841	+	39215
442.987	-0.0384173	0.184287	-0.208464	0.834866	1	Tram2	0.834866	chr1	20996299	21079229	-	82930
1.87134	-4.12106	2.69301	-1.53028	0.125947	1	Gm2693	0.125947	chr1	21178988	21187427	+	8439
100.002	-0.0554744	0.346294	-0.160195	0.872728	1	Tmem14a	0.872728	chr1	21218575	21230167	+	11592
7.05399	2.28978	1.17183	1.95402	0.0506984	1	Gsta3	0.0506984	chr1	21240589	21265661	+	25072
120.267	0.115326	0.326644	0.353065	0.72404	1	Kcnq5	0.72404	chr1	21398403	21961942	-	563539
3.67555	-1.35164	1.74967	-0.772512	0.439811	1	RP24-496H1.1	0.439811	chr1	21454691	21457017	-	2326
34.3587	-0.568753	0.664555	-0.855841	0.392086	1	Gm7658	0.392086	chr1	21511933	21513056	-	1123
3.37884	-1.31028	1.83113	-0.71556	0.474263	1	RP23-322P13.2	0.474263	chr1	21838948	21840514	-	1566
35.7717	0.158938	0.792366	0.200586	0.841022	1	Gm26580	0.841022	chr1	21959842	21962530	+	2688
209.184	-1.68634	0.261229	-6.45541	1.07925e-10	1.64241e-06	Rims1	1.07925e-10	chr1	22286251	22805724	-	519473
255.628	-0.652643	0.245573	-2.65764	0.00786907	1	Ogfrl1	0.00786907	chr1	23366424	23397772	-	31348
18.9304	-0.26953	0.736679	-0.365872	0.71446	1	B3gat2	0.71446	chr1	23761753	23849158	+	87405
604.311	-0.21887	0.159859	-1.36915	0.170954	1	Smap1	0.170954	chr1	23844846	23922317	-	77471
396.383	0.0468442	0.189794	0.246816	0.80505	1	1110058L19Rik	0.80505	chr1	23995939	24005656	-	9717
1307.83	-0.07709	0.173609	-0.444045	0.65701	1	Fam135a	0.65701	chr1	24011093	24100341	-	89248
2.26637	-0.46692	2.19378	-0.212839	0.831453	1	RP23-255J24.2	0.831453	chr1	24100625	24103424	+	2799
299.063	-1.7823	0.666421	-2.67444	0.00748552	1	Col9a1	0.00748552	chr1	24177610	24252684	+	75074
101.295	-5.00349	0.45077	-11.0999	1.25611e-28	1.91154e-24	Col19a1	1.25611e-28	chr1	24261890	24587472	-	325582
7.24368	0.299727	1.19348	0.251136	0.801709	1	Tubb4b-ps2	0.801709	chr1	24594087	24595423	-	1336
24.2061	0.123182	0.710934	0.173267	0.862441	1	Gm28439	0.862441	chr1	24611535	24612410	-	875
4.44764	-0.871951	1.60605	-0.542915	0.587188	1	Gm10222	0.587188	chr1	24612407	24612700	-	293
5.97161	-0.52502	1.32889	-0.395083	0.692782	1	Gm28438	0.692782	chr1	24612775	24613119	-	344
234.758	-0.371867	0.244095	-1.52345	0.127645	1	Gm28437	0.127645	chr1	24613189	24613971	-	782
76.9239	-0.262434	0.397695	-0.659889	0.509325	1	Gm10925	0.509325	chr1	24613974	24614651	-	677
71.023	-0.156972	0.411591	-0.381377	0.702923	1	Gm28661	0.702923	chr1	24614885	24615565	-	680
57.0159	-0.358557	0.474131	-0.75624	0.449505	1	Gm29216	0.449505	chr1	24615706	24616197	-	491
811.92	-0.277566	0.170995	-1.62324	0.104539	1	Lmbrd1	0.104539	chr1	24678630	24766301	+	87671
91.3999	0.14941	0.402961	0.370781	0.710801	1	Bai3	0.710801	chr1	25067476	25829707	-	762231
2.16134	0.308623	2.7623	0.111727	0.91104	1	RP23-21P2.5	0.91104	chr1	25314276	25317708	-	3432
1.47014	0.716392	2.51248	0.285133	0.775542	1	RP23-21P2.8	0.775542	chr1	25362564	25365820	-	3256
2.64442	0.34737	2.03169	0.170976	0.864242	1	RP23-478K4.2	0.864242	chr1	25672245	25676239	-	3994
1.75934	0.264866	2.6573	0.0996747	0.920603	1	RP23-478K4.1	0.920603	chr1	25686062	25691501	-	5439
3.33431	0.441977	1.72367	0.256416	0.797629	1	RP23-478K4.3	0.797629	chr1	25722038	25724778	-	2740
1.66948	-0.304586	2.41687	-0.126025	0.899712	1	RP23-184I13.2	0.899712	chr1	25735389	25738969	-	3580
2.67659	0.259096	2.10949	0.122824	0.902246	1	RP23-184I13.4	0.902246	chr1	25775757	25780306	-	4549
3.0551	0.591916	2.01154	0.29426	0.768559	1	RP23-184I13.6	0.768559	chr1	25804097	25807406	-	3309
1.19773	0.33063	2.66667	0.123986	0.901326	1	RP23-184I13.7	0.901326	chr1	25808956	25809972	-	1016
33.2727	-0.636809	0.557712	-1.14182	0.253527	1	Gm7846	0.253527	chr1	28580499	28580772	-	273
1.42404	-0.108486	2.41519	-0.0449181	0.964173	1	Gm5697	0.964173	chr1	28800240	28802721	-	2481
26.9446	-0.0255904	0.608957	-0.0420233	0.96648	1	Gm5525	0.96648	chr1	29484604	29485915	-	1311
1.61605	-0.0684561	2.35215	-0.0291037	0.976782	1	Gm6473	0.976782	chr1	30769687	30771815	+	2128
1255.29	-0.149501	0.145446	-1.02788	0.304007	1	Phf3	0.304007	chr1	30802339	30873921	-	71582
1.83799	-0.0571258	2.24496	-0.0254463	0.979699	1	RP24-172B22.6	0.979699	chr1	30833548	30836431	-	2883
6.16548	0.0754386	1.21461	0.0621095	0.950476	1	RP23-471J16.2	0.950476	chr1	30865504	30868538	-	3034
1798.06	-0.265306	0.15504	-1.71121	0.0870424	1	Ptp4a1	0.0870424	chr1	30940302	30949770	-	9468
10.7814	0.143469	1.49053	0.0962537	0.923319	1	Gm10307	0.923319	chr1	31615149	31616661	+	1512
190.65	-0.234826	0.284419	-0.825632	0.409013	1	Khdrbs2	0.409013	chr1	32172714	32658568	+	485854
17.6312	0.286554	0.92454	0.309942	0.756605	1	RP23-109J14.2	0.756605	chr1	32473757	32475565	+	1808
1.22482	-0.188843	3.08979	-0.0611183	0.951265	1	RP24-390L20.5	0.951265	chr1	32539028	32542440	+	3412
2.32306	3.41978	2.27414	1.50376	0.132642	1	Gm5415	0.132642	chr1	32543686	32547294	-	3608
2.90969	0.01353	2.02688	0.00667527	0.994674	1	Gm7114	0.994674	chr1	33100907	33102695	+	1788
573.894	-0.0386904	0.195397	-0.19801	0.843038	1	Prim2	0.843038	chr1	33453810	33669795	-	215985
1.48834	-0.721188	2.48066	-0.290724	0.771262	1	Gm29228	0.771262	chr1	33482101	33482518	+	417
6.07393	-0.0887599	1.22805	-0.0722773	0.942381	1	RP24-423J19.1	0.942381	chr1	33669824	33670712	+	888
906.813	-0.340778	0.150783	-2.26005	0.0238181	1	Rab23	0.0238181	chr1	33719887	33742564	+	22677
715.928	-0.661945	0.216957	-3.05104	0.00228051	1	Bag2	0.00228051	chr1	33745484	33757795	-	12311
1887.3	-0.0307765	0.134665	-0.22854	0.819226	1	Zfp451	0.819226	chr1	33761545	33814595	-	53050
5.44872	-0.503511	1.39842	-0.360058	0.718804	1	Gm15455	0.718804	chr1	33836124	33838680	-	2556
23.5141	-0.041185	0.700164	-0.0588219	0.953094	1	Bend6	0.953094	chr1	33852052	33907816	-	55764
61.7855	1.17517	0.484107	2.4275	0.0152032	1	Dst	0.0152032	chr1	33908225	34308661	+	400436
2.6441	-1.85075	2.26379	-0.817542	0.413619	1	RP23-87D8.4	0.413619	chr1	34032100	34033797	+	1697
7.66019	-0.074147	1.19561	-0.0620159	0.95055	1	Gm26788	0.95055	chr1	34165856	34178446	-	12590
90.5048	2.26124	0.464628	4.86677	1.13437e-06	0.0172629	RP24-422C24.2	1.13437e-06	chr1	34236596	34238820	+	2224
9.98322	-0.300234	0.977036	-0.307291	0.758622	1	Gm3052	0.758622	chr1	34415050	34417986	-	2936
26.0946	-0.231374	0.695612	-0.332619	0.739422	1	mmu-mir-5103	0.739422	chr1	34427002	34433264	-	6262
512.122	0.159717	0.183428	0.87073	0.383901	1	Ccdc115	0.383901	chr1	34436670	34439672	-	3002
1309.63	0.0358098	0.145453	0.246195	0.805532	1	Imp4	0.805532	chr1	34439851	34449356	+	9505
7.68223	-0.218846	1.09083	-0.200623	0.840993	1	Ptpn18	0.840993	chr1	34459762	34475733	+	15971
2.79297	-1.27889	1.90321	-0.671965	0.501606	1	Gm28417	0.501606	chr1	34468834	34473148	-	4314
145.86	-1.77299	0.270953	-6.54353	6.00817e-11	9.14324e-07	Arhgef4	6.00817e-11	chr1	34678188	34813309	+	135121
6.0564	2.24145	1.29496	1.7309	0.0834697	1	RP23-348C6.3	0.0834697	chr1	34809361	34811908	-	2547
5846.18	-0.00286167	0.110224	-0.0259623	0.979287	1	Fam168b	0.979287	chr1	34813219	34843065	-	29846
2.31975	1.16652	2.04091	0.571568	0.567615	1	RP23-348C6.1	0.567615	chr1	34823525	34826560	+	3035
382.715	-0.914433	0.210739	-4.33918	1.43015e-05	0.21764	Plekhb2	1.43015e-05	chr1	34849976	34879580	+	29604
847.547	0.213038	0.161831	1.31642	0.188034	1	Hs6st1	0.188034	chr1	36068400	36106446	+	38046
3.32507	0.520259	1.94924	0.266904	0.789543	1	RP23-173H19.3	0.789543	chr1	36132042	36138746	+	6704
2571.75	0.102405	0.12379	0.827254	0.408093	1	Uggt1	0.408093	chr1	36140027	36244720	-	104693
24.3496	-0.164809	0.692138	-0.238116	0.811791	1	Neurl3	0.811791	chr1	36264597	36274679	-	10082
37.9078	0.632667	0.557235	1.13537	0.256221	1	Arid5a	0.256221	chr1	36307733	36324029	+	16296
7.57186	-0.232771	1.14738	-0.202871	0.839236	1	RP23-134L6.5	0.839236	chr1	36332708	36333420	+	712
1958.6	0.0685585	0.12661	0.541493	0.588168	1	Kansl3	0.588168	chr1	36335730	36369181	-	33451
84.0186	-0.318895	0.383455	-0.831636	0.405615	1	Fer1l5	0.405615	chr1	36372291	36422110	+	49819
1108.8	0.139327	0.140523	0.99149	0.321446	1	Lman2l	0.321446	chr1	36419871	36445271	-	25400
182.689	0.230548	0.273078	0.844257	0.398526	1	Cnnm4	0.398526	chr1	36471620	36508764	+	37144
2.41934	-2.1973	2.13471	-1.02932	0.303328	1	RP23-294I17.4	0.303328	chr1	36473952	36476110	+	2158
973.331	-0.412239	0.142015	-2.90279	0.00369852	1	Cnnm3	0.00369852	chr1	36511867	36528237	+	16370
33.5419	-0.0431632	0.530072	-0.081429	0.935101	1	Ankrd23	0.935101	chr1	36530188	36536883	-	6695
372.984	-0.00298077	0.19469	-0.0153104	0.987785	1	Ankrd39	0.987785	chr1	36537507	36547445	-	9938
1063	0.306265	0.153865	1.99047	0.0465388	1	Sema4c	0.0465388	chr1	36548639	36558349	-	9710
12.6022	1.2267	0.932675	1.31525	0.188427	1	D430040D24Rik	0.188427	chr1	36557701	36565613	+	7912
2.75933	-0.0698532	1.92608	-0.036267	0.971069	1	Fam178b	0.971069	chr1	36562692	36683183	-	120491
1670.48	0.0400702	0.128111	0.312776	0.75445	1	Cox5b	0.75445	chr1	36691484	36693681	+	2197
2602.05	0.0436019	0.133061	0.327684	0.743151	1	Actr1b	0.743151	chr1	36698114	36714422	-	16308
1.32597	1.57194	2.85568	0.55046	0.582004	1	RP23-247A1.6	0.582004	chr1	36710203	36746571	+	36368
3.39757	0.740089	1.76282	0.419832	0.674608	1	Zap70	0.674608	chr1	36761798	36782818	+	21020
2350.73	-0.716782	0.159929	-4.48188	7.39876e-06	0.112594	Tmem131	7.39876e-06	chr1	36792191	36943666	-	151475
36.9804	-0.369544	0.596485	-0.619536	0.535563	1	RP23-328J8.2	0.535563	chr1	36913601	36916539	-	2938
7.14176	-0.333846	1.30077	-0.256654	0.797446	1	RP23-328J8.3	0.797446	chr1	36922797	36926348	-	3551
16.4774	-3.32221	0.979789	-3.39074	0.000697034	1	Vwa3b	0.000697034	chr1	37026596	37187613	+	161017
20.084	-1.76803	0.862872	-2.049	0.0404622	1	Cnga3	0.0404622	chr1	37214434	37263384	+	48950
407.715	0.130671	0.303079	0.431144	0.666364	1	Inpp4a	0.666364	chr1	37299865	37410736	+	110871
5.74461	1.32107	1.36505	0.967777	0.333156	1	4930439A04Rik	0.333156	chr1	37329667	37334172	-	4505
1.79472	-0.719629	2.38265	-0.302029	0.76263	1	RP23-271C13.2	0.76263	chr1	37330971	37331504	-	533
1694.93	-0.00774165	0.128499	-0.060247	0.951959	1	Coa5	0.951959	chr1	37417084	37430103	-	13019
1193.84	0.184195	0.155003	1.18833	0.234702	1	Unc50	0.234702	chr1	37430139	37439124	+	8985
274.876	-0.937466	0.229868	-4.07827	4.53716e-05	0.690465	Mgat4a	4.53716e-05	chr1	37439340	37541016	-	101676
46.2162	-0.737511	0.504714	-1.46125	0.143948	1	2010300C02Rik	0.143948	chr1	37611677	37720085	-	108408
183.51	0.39592	0.262902	1.50596	0.132077	1	Tsga10	0.132077	chr1	37754776	37866429	-	111653
61.6613	-0.110264	0.394438	-0.279547	0.779825	1	Lipt1	0.779825	chr1	37871738	37876228	+	4490
275.002	0.0398136	0.242516	0.164169	0.869598	1	Mitd1	0.869598	chr1	37874801	37890411	-	15610
791.889	-0.157865	0.158776	-0.994264	0.320095	1	Mrpl30	0.320095	chr1	37890477	37898535	+	8058
1349.35	0.0458387	0.144828	0.316505	0.751619	1	Txndc9	0.751619	chr1	37985189	37997893	-	12704
1344	-0.0134675	0.131698	-0.10226	0.91855	1	Eif5b	0.91855	chr1	37998010	38055579	+	57569
877.236	-0.178939	0.15763	-1.13518	0.256299	1	Rev1	0.256299	chr1	38052786	38129801	-	77015
2.14111	-2.47968	2.3484	-1.0559	0.291014	1	RP23-195A24.4	0.291014	chr1	38076295	38077305	-	1010
1149.91	-0.42583	0.168637	-2.52512	0.0115658	1	Aff3	0.0115658	chr1	38177326	38664955	-	487629
5.81883	-0.935508	1.36025	-0.687746	0.491612	1	Gm16150	0.491612	chr1	38235420	38246666	+	11246
6.52518	-0.0303249	1.38006	-0.0219736	0.982469	1	Gm16151	0.982469	chr1	38307902	38311930	+	4028
8.37112	-0.796034	1.11807	-0.711973	0.476482	1	Gm16152	0.476482	chr1	38384949	38393974	+	9025
7.81694	-0.593874	1.3916	-0.426758	0.669556	1	RP24-390D21.4	0.669556	chr1	38487519	38488047	+	528
1.23768	-3.95924	3.55836	-1.11266	0.265855	1	RP24-187B13.3	0.265855	chr1	38767184	38767686	+	502
196.283	-0.741919	0.248431	-2.98642	0.00282267	1	Lonrf2	0.00282267	chr1	38793645	38836711	-	43066
259.273	-0.319457	0.257066	-1.2427	0.213977	1	Chst10	0.213977	chr1	38863867	38898161	-	34294
1118.25	-0.134024	0.140513	-0.953817	0.340176	1	Pdcl3	0.340176	chr1	38985608	38997238	+	11630
39.7741	-0.359028	0.521818	-0.688033	0.491432	1	RP23-101P2.6	0.491432	chr1	38992678	38994316	+	1638
10.469	3.31946	1.0968	3.02649	0.00247414	1	Npas2	0.00247414	chr1	39193731	39363236	+	169505
1.1261	4.4121	3.53716	1.24735	0.212267	1	Gm3617	0.212267	chr1	39314899	39315453	+	554
1969.72	-0.0286184	0.147099	-0.194551	0.845744	1	Rpl31	0.845744	chr1	39367842	39371911	+	4069
308.994	1.51098	0.212695	7.10397	1.21219e-12	1.84472e-08	Tbc1d8	1.21219e-12	chr1	39371492	39478755	-	107263
904.575	-0.0780533	0.147355	-0.529697	0.596322	1	Cnot11	0.596322	chr1	39534992	39546889	+	11897
8.9175	-0.140822	1.01659	-0.138523	0.889827	1	Gm15832	0.889827	chr1	39547570	39552002	-	4432
1.97773	-0.56938	2.08431	-0.273174	0.784719	1	Snord89	0.784719	chr1	39548745	39548854	-	109
688.358	0.186873	0.156819	1.19165	0.2334	1	Rnf149	0.2334	chr1	39551296	39577405	-	26109
3.65499	0.487381	1.53212	0.318108	0.750403	1	Gm23722	0.750403	chr1	39573746	39573875	-	129
1.93907	0.419297	2.35694	0.177899	0.858802	1	Creg2	0.858802	chr1	39618406	39651474	-	33068
5.4811	0.426246	1.36777	0.311636	0.755317	1	Rfx8	0.755317	chr1	39665301	39720997	-	55696
746.512	0.124325	0.171721	0.723997	0.469067	1	Map4k4	0.469067	chr1	39900913	40026310	+	125397
8.16957	0.686768	1.20298	0.570891	0.568074	1	Il1r2	0.568074	chr1	40074079	40125231	+	51152
5.65782	1.95066	1.33036	1.46626	0.142577	1	Gm16894	0.142577	chr1	40076228	40085851	-	9623
397.724	1.96368	0.255523	7.68496	1.53046e-14	2.32905e-10	Il1r1	1.53046e-14	chr1	40225080	40317257	+	92177
1.11154	1.49724	2.91391	0.513826	0.607374	1	RP24-317P24.1	0.607374	chr1	40238020	40244499	+	6479
300.646	2.53813	0.333865	7.60226	2.90999e-14	4.42842e-10	Il1rl2	2.90999e-14	chr1	40324610	40367562	+	42952
1.08431	2.75739	3.29386	0.837132	0.402518	1	RP23-100P14.3	0.402518	chr1	40353852	40354536	+	684
1.42999	-1.4186	2.87014	-0.49426	0.621122	1	Il1rl1	0.621122	chr1	40429570	40465415	+	35845
41.9564	0.748541	0.492484	1.51993	0.128528	1	Mfsd9	0.128528	chr1	40772038	40790687	-	18649
1.09391	-0.0651161	3.70829	-0.0175596	0.98599	1	Gm29260	0.98599	chr1	41781808	41939560	+	157752
8.88363	2.19638	1.89103	1.16147	0.24545	1	Pantr1	0.24545	chr1	42590782	42694842	-	104060
10.6768	1.34681	2.28904	0.588374	0.556281	1	Pou3f3	0.556281	chr1	42695768	42703176	+	7408
536.678	-0.0669465	0.167078	-0.40069	0.688649	1	Mrps9	0.688649	chr1	42851233	42905682	+	54449
88.1576	-0.700482	0.354056	-1.97845	0.0478776	1	Gpr45	0.0478776	chr1	42952872	43035456	+	82584
527.959	-0.274233	0.177782	-1.54253	0.122946	1	Tgfbrap1	0.122946	chr1	43047200	43098637	-	51437
4.81651	0.131688	1.76393	0.0746556	0.940489	1	8430432A02Rik	0.940489	chr1	43092588	43093835	+	1247
1171.02	-0.163728	0.153574	-1.06612	0.286371	1	AI597479	0.286371	chr1	43098710	43115947	+	17237
781.183	-2.16401	0.174129	-12.4276	1.85058e-35	2.81621e-31	Fhl2	1.85058e-35	chr1	43123074	43196984	-	73910
115.689	0.205574	0.313955	0.654787	0.512605	1	Gm8210	0.512605	chr1	43189156	43189638	+	482
1.27042	3.03327	3.08717	0.982538	0.325835	1	Gm29041	0.325835	chr1	43409584	43409963	+	379
1176.63	-0.14943	0.158058	-0.945414	0.344448	1	Nck2	0.344448	chr1	43444579	43570515	+	125936
33.9652	-0.529454	0.545853	-0.969957	0.332068	1	RP23-435E15.3	0.332068	chr1	43560273	43561565	+	1292
10.7686	1.38803	1.17276	1.18356	0.236587	1	1500015O10Rik	0.236587	chr1	43730602	43742578	+	11976
193.064	0.258468	0.287206	0.899939	0.368153	1	Uxs1	0.368153	chr1	43746966	43827800	-	80834
2.64632	-2.80794	2.22154	-1.26396	0.206244	1	Gm16103	0.206244	chr1	43785910	43787188	+	1278
10.0474	-0.0869268	1.06866	-0.0813416	0.93517	1	Gm19587	0.93517	chr1	43888051	43888595	+	544
2643.2	0.0954473	0.118215	0.807401	0.419436	1	Tpp2	0.419436	chr1	43933647	44003000	+	69353
9.22574	0.238955	1.04416	0.228849	0.818987	1	Mettl21c	0.818987	chr1	44009408	44020034	-	10626
390.684	-0.310009	0.223656	-1.3861	0.165717	1	Tex30	0.165717	chr1	44086613	44102441	-	15828
1303.61	0.251019	0.132254	1.89801	0.0576946	1	Kdelc1	0.0576946	chr1	44106546	44118808	-	12262
578.584	-0.421315	0.165742	-2.542	0.0110222	1	Bivm	0.0110222	chr1	44118957	44144770	+	25813
743.677	0.105631	0.148934	0.70925	0.47817	1	Ercc5	0.47817	chr1	44147744	44181260	+	33516
6.50649	0.391597	1.27908	0.306156	0.759486	1	Txn-ps1	0.759486	chr1	44463923	44464231	-	308
750.685	-1.26157	0.16651	-7.57654	3.54894e-14	5.40078e-10	Gulp1	3.54894e-14	chr1	44551511	44796838	+	245327
4.24911	-0.956936	1.43271	-0.667919	0.504185	1	RP23-68D4.1	0.504185	chr1	44560885	44565447	+	4562
3.18424	-1.32611	1.95812	-0.677239	0.498254	1	4930521E06Rik	0.498254	chr1	44739676	44744949	-	5273
148047	0.330056	0.19932	1.65591	0.0977393	1	Col3a1	0.0977393	chr1	45311538	45349706	+	38168
9758.25	0.0422357	0.180093	0.234521	0.814581	1	Col5a2	0.814581	chr1	45374321	45503282	-	128961
78.5322	0.117932	0.525535	0.224404	0.822443	1	RP24-370G18.1	0.822443	chr1	45485836	45493052	-	7216
1153.58	0.0705067	0.14038	0.502254	0.615489	1	Wdr75	0.615489	chr1	45795166	45823619	+	28453
43.8769	-1.62238	0.541633	-2.99536	0.00274124	1	Gm5526	0.00274124	chr1	45857332	45857754	-	422
4176.01	2.11313	0.871008	2.42608	0.0152629	1	Slc40a1	0.0152629	chr1	45908068	45926523	-	18455
85.4244	0.419898	0.477422	0.879513	0.379123	1	Dnah7b	0.379123	chr1	46066315	46373546	+	307231
16.15	0.270173	0.832646	0.324474	0.745579	1	Gm8326	0.745579	chr1	46414502	46416932	+	2430
9.75634	-0.255925	0.986889	-0.259325	0.795384	1	Dnah7c	0.795384	chr1	46425592	46807476	+	381884
2959.83	-0.112319	0.123063	-0.912698	0.361401	1	Slc39a10	0.361401	chr1	46807544	46892852	-	85308
9.67655	-0.428948	0.986784	-0.434693	0.663785	1	Gm28151	0.663785	chr1	46849529	46850479	-	950
13.3239	0.407827	0.895535	0.455401	0.648821	1	Gm8337	0.648821	chr1	47657693	47659630	+	1937
184.221	-1.12439	0.262356	-4.28574	1.82136e-05	0.277174	Tmeff2	1.82136e-05	chr1	50900647	51187270	+	286623
2.6302	-0.916266	2.00756	-0.456407	0.648097	1	9330175M20Rik	0.648097	chr1	51218386	51333779	-	115393
2573.47	-0.760857	0.189297	-4.01939	5.83496e-05	0.887965	Sdpr	5.83496e-05	chr1	51289126	51302960	+	13834
393.528	0.499058	0.218397	2.2851	0.0223069	1	Nabp1	0.0223069	chr1	51465862	51478425	-	12563
1.41677	-3.36569	3.18163	-1.05785	0.290124	1	Gm17767	0.290124	chr1	51507086	51596718	-	89632
2597.72	-0.40613	0.140405	-2.89255	0.00382126	1	Myo1b	0.00382126	chr1	51749765	51916071	-	166306
1.77901	-0.29179	2.62719	-0.111065	0.911564	1	Gm29453	0.911564	chr1	51847840	51849118	-	1278
2.49946	0.479843	1.93834	0.247553	0.80448	1	Gm28323	0.80448	chr1	51877110	51879608	-	2498
11.1566	0.173455	1.18292	0.146632	0.883422	1	Gm8420	0.883422	chr1	51940664	51941261	-	597
32.3224	0.227929	0.57955	0.393286	0.694108	1	Stat4	0.694108	chr1	51987148	52107189	+	120041
106.225	0.306919	0.346349	0.886156	0.375534	1	Stat1	0.375534	chr1	52119440	52161865	+	42425
1103.07	0.0906103	0.157693	0.574599	0.565562	1	Gls	0.565562	chr1	52163448	52233232	-	69784
709.531	-0.0133058	0.1689	-0.078779	0.937208	1	Nab1	0.937208	chr1	52457294	52500679	-	43385
10.8407	-0.394914	1.07868	-0.366109	0.714284	1	Gm5527	0.714284	chr1	52584518	52585159	+	641
400.887	0.0424034	0.184458	0.229881	0.818184	1	Tmem194b	0.818184	chr1	52630703	52651919	+	21216
62.7414	-1.40594	0.425947	-3.30073	0.000964326	1	Mfsd6	0.000964326	chr1	52656286	52727462	-	71176
187.362	-0.669144	0.269984	-2.47846	0.0131952	1	Inpp1	0.0131952	chr1	52785427	52817688	-	32261
298.402	-0.0130914	0.222021	-0.0589649	0.95298	1	Hibch	0.95298	chr1	52844929	52920986	+	76057
26.8302	-2.00016	0.705367	-2.83563	0.00457353	1	1700019D03Rik	0.00457353	chr1	52922324	53020179	-	97855
7.31124	-1.06651	1.17527	-0.907459	0.364164	1	Mstn	0.364164	chr1	53061640	53068079	+	6439
444.73	-0.269592	0.180363	-1.49472	0.134988	1	Pms1	0.134988	chr1	53189187	53297018	-	107831
623.515	0.0942188	0.191738	0.491393	0.623148	1	Ormdl1	0.623148	chr1	53297095	53310309	+	13214
275.114	-0.0243546	0.213715	-0.113958	0.909271	1	Osgepl1	0.909271	chr1	53313624	53326343	+	12719
2.2209	-0.0390981	1.85974	-0.0210234	0.983227	1	Gm28551	0.983227	chr1	53325507	53352667	-	27160
159.022	-0.116066	0.291472	-0.398207	0.690478	1	Asnsd1	0.690478	chr1	53344617	53352752	-	8135
8.49586	0.460722	1.05473	0.436815	0.662245	1	Dnah7a	0.662245	chr1	53397006	53706784	-	309778
276.079	0.00449301	0.217267	0.0206797	0.983501	1	Stk17b	0.983501	chr1	53755506	53785224	-	29718
198.122	-0.0663724	0.312436	-0.212435	0.831767	1	Hecw2	0.831767	chr1	53806876	54195168	-	388292
4.61954	1.99393	1.54005	1.29472	0.195418	1	Ccdc150	0.195418	chr1	54250683	54368727	+	118044
1327.49	0.0310137	0.148036	0.209501	0.834057	1	Gtf3c3	0.834057	chr1	54396004	54438971	-	42967
354.604	-0.263022	0.240049	-1.0957	0.27321	1	Pgap1	0.27321	chr1	54472994	54557684	-	84690
5.1917	-0.885058	1.38125	-0.640768	0.521673	1	RP24-290F15.1	0.521673	chr1	54518610	54520270	-	1660
439.348	-1.16683	0.202109	-5.77328	7.7742e-09	0.000118308	Ankrd44	7.7742e-09	chr1	54645340	54926387	-	281047
4.63735	-2.25883	1.65394	-1.36573	0.172025	1	4930444A19Rik	0.172025	chr1	54681729	54767524	+	85795
3.84341	-1.38563	1.59437	-0.869075	0.384806	1	RP23-388I22.1	0.384806	chr1	54737166	54738575	-	1409
1.73909	-0.789383	2.36727	-0.333457	0.738789	1	RP23-68O7.2	0.738789	chr1	54913845	54916594	-	2749
9133.2	0.0131994	0.118097	0.111768	0.911008	1	Sf3b1	0.911008	chr1	54985169	55027481	-	42312
3.61923	0.097017	1.51848	0.0638909	0.949057	1	RP23-16N14.2	0.949057	chr1	55051319	55053112	-	1793
249.077	0.253149	0.221735	1.14167	0.253592	1	Coq10b	0.253592	chr1	55052770	55072702	+	19932
5.91067	-0.754458	1.30929	-0.576234	0.564457	1	Gm17971	0.564457	chr1	55066264	55067069	+	805
6073.74	-0.235023	0.126312	-1.86066	0.0627921	1	Hspd1	0.0627921	chr1	55077835	55088243	-	10408
1673.83	-0.287799	0.197697	-1.45576	0.14546	1	Hspe1	0.14546	chr1	55088132	55091307	+	3175
1857.92	-0.170478	0.136904	-1.24524	0.213043	1	Mob4	0.213043	chr1	55131231	55154899	+	23668
8.91686	0.214104	1.11105	0.192704	0.847191	1	Gm6822	0.847191	chr1	55160747	55161053	-	306
365.445	0.940287	0.29307	3.20841	0.00133471	1	Rftn2	0.00133471	chr1	55170159	55226782	-	56623
8.35556	0.713552	1.11765	0.638439	0.523188	1	Gm10561	0.523188	chr1	55226251	55235622	+	9371
176.396	-0.148439	0.27939	-0.531296	0.595214	1	Mars2	0.595214	chr1	55237177	55248470	+	11293
1.79679	-0.111195	2.84875	-0.0390328	0.968864	1	Boll	0.968864	chr1	55248658	55363469	-	114811
35.9857	-0.154475	0.538147	-0.287051	0.774073	1	Gm8292	0.774073	chr1	55335401	55335796	+	395
221.621	-0.928105	0.311175	-2.98258	0.0028583	1	Plcl1	0.0028583	chr1	55405921	55754285	+	348364
6.13946	-0.385259	1.39472	-0.276228	0.782373	1	RP23-453N3.4	0.782373	chr1	55440904	55445930	+	5026
12.8219	0.848487	0.958937	0.88482	0.376254	1	Satb2	0.376254	chr1	56793981	56978650	-	184669
2.17624	-1.16405	1.97616	-0.589045	0.555831	1	9130024F11Rik	0.555831	chr1	56971412	57050084	+	78672
27.9382	0.48282	0.660528	0.730961	0.464803	1	4930558J18Rik	0.464803	chr1	57359222	57377544	-	18322
309.82	-0.224743	0.216308	-1.03899	0.298808	1	1700066M21Rik	0.298808	chr1	57377620	57385423	+	7803
284.178	-0.120001	0.224885	-0.533611	0.593611	1	Tyw5	0.593611	chr1	57388237	57407101	-	18864
479.654	0.186097	0.173404	1.0732	0.283181	1	9430016H08Rik	0.283181	chr1	57406328	57417953	+	11625
1350.66	-0.284018	0.248333	-1.1437	0.252749	1	Spats2l	0.252749	chr1	57774162	57948394	+	174232
377.675	0.262133	0.191315	1.37016	0.170637	1	Kctd18	0.170637	chr1	57955101	58018956	-	63855
329.842	-0.137592	0.201163	-0.683985	0.493985	1	Sgol2	0.493985	chr1	57995971	58025899	+	29928
20.3924	3.46122	0.918763	3.76726	0.00016505	1	Aox1	0.00016505	chr1	58029931	58106413	+	76482
14.8267	1.36944	0.839354	1.63154	0.102776	1	Aox3	0.102776	chr1	58113130	58200698	+	87568
10.0612	-0.683131	1.00471	-0.67993	0.496549	1	Aox4	0.496549	chr1	58210397	58268597	+	58200
2.84607	-1.67628	2.1422	-0.782503	0.433919	1	Aox2	0.433919	chr1	58278326	58380259	+	101933
10.1987	0.0682336	0.956688	0.0713227	0.943141	1	RP24-191N24.2	0.943141	chr1	58383512	58386134	-	2622
10850.4	0.00492068	0.118937	0.0413721	0.966999	1	Bzw1	0.966999	chr1	58392898	58407353	+	14455
3690.65	0.212505	0.116263	1.82779	0.0675804	1	Clk1	0.0675804	chr1	58410189	58424066	-	13877
438.428	-0.0965096	0.196182	-0.491938	0.622763	1	Ppil3	0.622763	chr1	58430994	58445486	-	14492
1038.13	-0.00308986	0.146545	-0.0210848	0.983178	1	Nif3l1	0.983178	chr1	58445151	58481816	+	36665
796.026	-0.0274667	0.191179	-0.14367	0.885761	1	Orc2	0.885761	chr1	58462771	58505109	-	42338
8.14071	-0.0768706	1.07674	-0.0713917	0.943086	1	Gm15834	0.943086	chr1	58505148	58523230	+	18082
365.529	0.378152	0.250692	1.50843	0.131444	1	Fam126b	0.131444	chr1	58522806	58586323	-	63517
1017.19	-0.0452767	0.142506	-0.317717	0.7507	1	Ndufb3	0.7507	chr1	58586384	58595964	+	9580
2.30573	0.325759	2.01097	0.161991	0.871313	1	Gm10068	0.871313	chr1	58646688	58647239	+	551
11.4749	0.863481	1.01238	0.852921	0.393703	1	Gm20257	0.393703	chr1	58652641	58655831	+	3190
668.28	0.432592	0.175237	2.46861	0.0135637	1	Cflar	0.0135637	chr1	58711508	58758884	+	47376
455.846	0.0931981	0.202524	0.460183	0.645385	1	Casp8	0.645385	chr1	58795374	58847503	+	52129
16.5796	0.524787	0.807598	0.649812	0.515814	1	RP24-273P12.4	0.515814	chr1	58797783	58801623	+	3840
465.328	0.250984	0.186064	1.34891	0.177366	1	Trak2	0.177366	chr1	58900449	58973430	-	72981
638.816	-0.138286	0.165596	-0.835084	0.403671	1	Stradb	0.403671	chr1	58973522	58995715	+	22193
691.607	-0.106208	0.161801	-0.656411	0.51156	1	Tmem237	0.51156	chr1	59100590	59120408	-	19818
28.9548	0.0974273	0.613966	0.158685	0.873917	1	G730003C15Rik	0.873917	chr1	59119833	59122141	+	2308
2.86389	1.22339	1.91473	0.638939	0.522863	1	Mpp4	0.522863	chr1	59120935	59163389	-	42454
1.80797	0.365146	2.29469	0.159126	0.873569	1	Gm29017	0.873569	chr1	59151047	59169320	+	18273
640.26	-0.200691	0.179332	-1.11911	0.263095	1	Als2	0.263095	chr1	59162926	59237231	-	74305
2.96268	1.19652	1.85429	0.645276	0.518749	1	Cdk15	0.518749	chr1	59256906	59352993	+	96087
1977.27	-0.301788	0.16868	-1.78912	0.0735959	1	Fzd7	0.0735959	chr1	59482424	59486955	+	4531
4.87501	-1.51069	1.37378	-1.09966	0.271481	1	Gm26813	0.271481	chr1	59488480	59492605	-	4125
3.88319	0.94762	1.62116	0.584533	0.558862	1	Gm973	0.558862	chr1	59516264	59636417	+	120153
3090.94	-0.0116773	0.127412	-0.0916494	0.926977	1	Sumo1	0.926977	chr1	59586558	59670834	-	84276
4.65835	0.377993	1.39542	0.27088	0.786483	1	RP24-147G7.2	0.786483	chr1	59646200	59648071	-	1871
2249.78	-0.20683	0.174878	-1.18271	0.236923	1	Nop58	0.236923	chr1	59684971	59719044	+	34073
1.91841	-1.32193	2.17663	-0.607329	0.543633	1	Snord70	0.543633	chr1	59691934	59692020	+	86
1.7654	1.40644	2.71412	0.518195	0.604322	1	Gm26287	0.604322	chr1	59704258	59704338	+	80
449.414	-0.125828	0.201249	-0.625236	0.531816	1	Bmpr2	0.531816	chr1	59763400	59879014	+	115614
8.96344	-1.1682	1.08041	-1.08126	0.27958	1	RP24-178N19.2	0.27958	chr1	59801263	59804700	+	3437
899.659	-0.246374	0.169371	-1.45464	0.145768	1	Fam117b	0.145768	chr1	59913006	59985346	+	72340
40.6126	0.590045	0.703312	0.838953	0.401496	1	RP23-27C10.2	0.401496	chr1	59929688	59935102	+	5414
1.43439	0.0942166	2.68271	0.0351199	0.971984	1	Gm18829	0.971984	chr1	59950403	59952464	-	2061
33.5546	-0.89699	0.935973	-0.95835	0.337886	1	Ica1l	0.337886	chr1	59982490	60043184	-	60694
890.314	-0.0611538	0.153604	-0.398126	0.690538	1	Wdr12	0.690538	chr1	60069785	60098645	-	28860
218.272	-0.239373	0.251406	-0.952136	0.341028	1	Carf	0.341028	chr1	60098247	60153953	+	55706
1.27007	1.45214	2.93524	0.494728	0.620792	1	Gm15464	0.620792	chr1	60117255	60117685	+	430
434.026	0.15547	0.295464	0.526189	0.598757	1	Nbeal1	0.598757	chr1	60180599	60338328	+	157729
785.862	1.19346	0.186594	6.39602	1.59477e-10	2.42692e-06	Cyp20a1	1.59477e-10	chr1	60343323	60388060	+	44737
14.3417	1.18472	0.953439	1.24257	0.214026	1	RP23-264G9.1	0.214026	chr1	60353119	60354176	+	1057
2079.18	-0.527106	0.167054	-3.1553	0.00160334	1	Abi2	0.00160334	chr1	60409619	60481158	+	71539
454.274	-0.0719981	0.215152	-0.334639	0.737897	1	Raph1	0.737897	chr1	60482292	60567104	-	84812
5.96562	1.29329	1.28545	1.0061	0.314368	1	Gm11575	0.314368	chr1	60522839	60523066	-	227
240.693	-0.0271557	0.241063	-0.11265	0.910308	1	Eif4a-ps4	0.910308	chr1	60703932	60705149	+	1217
5.10171	-2.14504	1.51147	-1.41917	0.155849	1	Cd28	0.155849	chr1	60716800	60773359	+	56559
1.27791	3.22428	3.35297	0.961619	0.336241	1	Gm11581	0.336241	chr1	60809116	60809942	+	826
30.2621	-0.387859	0.65932	-0.58827	0.556351	1	Rpl18-ps1	0.556351	chr1	60900898	60901422	+	524
1.92324	-1.48583	3.14435	-0.472542	0.63654	1	9530026F06Rik	0.63654	chr1	61378432	61395904	+	17472
405.29	-0.825092	0.270372	-3.05169	0.00227557	1	Pard3b	0.00227557	chr1	61638824	62642284	+	1003460
1.52874	1.91245	2.6893	0.711132	0.477002	1	RP23-327M13.2	0.477002	chr1	61654423	61657158	+	2735
1.76578	-4.17471	2.71047	-1.54021	0.123508	1	RP23-327M13.3	0.123508	chr1	61677249	61680277	+	3028
2.59584	-0.823664	1.73339	-0.475175	0.634662	1	Pard3bos1	0.634662	chr1	61767415	61851540	-	84125
1.62097	-0.158534	2.23163	-0.0710395	0.943366	1	RP23-327M13.6	0.943366	chr1	61805221	61806140	+	919
3.80629	-6.01251	2.16724	-2.77427	0.00553263	1	Pard3bos2	0.00553263	chr1	62131195	62136109	-	4914
3.11219	-0.598805	2.05011	-0.292084	0.770222	1	RP23-26A10.3	0.770222	chr1	62247153	62249670	+	2517
1.50126	-1.68363	2.77588	-0.606523	0.544167	1	Gm11599	0.544167	chr1	62660839	62661716	+	877
2839.75	-1.80537	0.381484	-4.73248	2.21789e-06	0.0337518	Nrp2	2.21789e-06	chr1	62703285	62818695	+	115410
2.58496	-2.41197	2.06285	-1.16924	0.242308	1	Gm29083	0.242308	chr1	62714723	62718073	-	3350
9.89753	-2.87687	1.09734	-2.62167	0.00875002	1	RP23-149A5.4	0.00875002	chr1	62809302	62811857	+	2555
1.35567	-1.23009	2.88357	-0.426587	0.66968	1	Gm4208	0.66968	chr1	62821355	62832370	-	11015
224.844	-0.310486	0.254815	-1.21848	0.223042	1	Ino80d	0.223042	chr1	62958418	63114667	-	156249
11.2682	-0.542603	0.925851	-0.586059	0.557836	1	Rps27-ps1	0.557836	chr1	63073774	63074019	+	245
72.8887	-0.00643196	0.390407	-0.016475	0.986855	1	Ino80dos	0.986855	chr1	63113078	63158290	+	45212
97.3837	0.220766	0.358088	0.616515	0.537555	1	Gm20342	0.537555	chr1	63117118	63126837	+	9719
2586.33	-0.00805523	0.11623	-0.0693041	0.944748	1	Ndufs1	0.944748	chr1	63143596	63176833	-	33237
2592.38	-0.0586422	0.136998	-0.428051	0.668614	1	Eef1b2	0.668614	chr1	63176825	63180486	+	3661
3.55381	0.620441	1.62521	0.381761	0.702639	1	Gm26457	0.702639	chr1	63178677	63178754	+	77
9.6752	-0.511155	0.943707	-0.541646	0.588062	1	Snora41	0.588062	chr1	63179004	63179135	+	131
1.93148	2.97085	2.52945	1.1745	0.240193	1	Gpr1	0.240193	chr1	63182691	63214543	-	31852
383.971	-0.456572	0.292054	-1.56331	0.117979	1	Zdbf2	0.117979	chr1	63273265	63314576	+	41311
5.93656	-0.764421	1.2922	-0.591565	0.554142	1	Gm11605	0.554142	chr1	63364720	63365365	-	645
140.205	-1.4626	0.385089	-3.79808	0.000145822	1	Adam23	0.000145822	chr1	63445891	63596276	+	150385
1.66383	0.0318634	2.40213	0.0132646	0.989417	1	Mdh1b	0.989417	chr1	63698819	63730318	-	31499
870.736	0.117008	0.155947	0.750303	0.453072	1	Fastkd2	0.453072	chr1	63730614	63754655	+	24041
1.50984	-1.87515	3.08105	-0.608606	0.542786	1	4933402D24Rik	0.542786	chr1	63754907	63769267	-	14360
1.15863	-0.127649	3.61267	-0.0353337	0.971814	1	Gm13749	0.971814	chr1	63964727	63968999	+	4272
249.491	0.102613	0.237473	0.432105	0.665665	1	Klf7	0.665665	chr1	64029447	64122282	-	92835
1821.14	-0.13998	0.138658	-1.00954	0.312718	1	Creb1	0.312718	chr1	64532645	64604548	+	71903
446.509	0.223319	0.178398	1.2518	0.210642	1	Mettl21a	0.210642	chr1	64606473	64617242	-	10769
2.05073	0.928063	2.08415	0.445294	0.656107	1	Gm28982	0.656107	chr1	64617784	64626033	+	8249
50.6927	-0.278342	0.490033	-0.568007	0.57003	1	2810408I11Rik	0.57003	chr1	64679871	64690659	-	10788
510.756	-0.391685	0.181774	-2.15479	0.0311784	1	Ccnyl1	0.0311784	chr1	64690455	64725644	+	35189
47.359	-2.52071	0.505974	-4.9819	6.29632e-07	0.00958173	Fzd5	6.29632e-07	chr1	64730558	64737751	-	7193
304.837	0.240185	0.242854	0.98901	0.322658	1	Plekhm3	0.322658	chr1	64785983	64956824	-	170841
35.8266	-0.663502	0.528968	-1.25433	0.209721	1	Rpl10a-ps1	0.209721	chr1	64993951	64994604	-	653
1.1146	2.84893	3.65973	0.778455	0.436301	1	Akr1cl	0.436301	chr1	65012689	65032759	-	20070
3.03164	-1.20363	1.81699	-0.66243	0.507696	1	Crygb	0.507696	chr1	65080219	65082288	-	2069
2337.2	-0.134453	0.121362	-1.10787	0.26792	1	Idh1	0.26792	chr1	65158616	65186500	-	27884
511.291	0.0159475	0.234307	0.0680624	0.945736	1	Pikfyve	0.945736	chr1	65186683	65278695	+	92012
1.22334	0.128494	3.35035	0.0383522	0.969407	1	Pth2r	0.969407	chr1	65282056	65389244	+	107188
148.332	-1.95033	0.341998	-5.70274	1.17897e-08	0.000179416	Map2	1.17897e-08	chr1	66175273	66442583	+	267310
2.54381	-1.09083	1.88601	-0.57838	0.563008	1	Gm10558	0.563008	chr1	66322276	66328796	-	6520
1.27473	-0.82162	2.78094	-0.295447	0.767653	1	Unc80	0.767653	chr1	66468367	66699866	+	231499
637.536	-0.204085	0.166673	-1.22446	0.220778	1	Rpe	0.220778	chr1	66700831	66719805	+	18974
673.81	-0.208833	0.172429	-1.21112	0.225849	1	Kansl1l	0.225849	chr1	66719248	66817562	-	98314
5.48065	-0.0167114	1.31924	-0.0126675	0.989893	1	RP24-429G21.5	0.989893	chr1	66765626	66768731	-	3105
8.38272	-0.413306	1.35086	-0.305958	0.759637	1	RP24-429G21.4	0.759637	chr1	66769290	66771866	-	2576
4.2445	-0.176713	1.47337	-0.119938	0.904532	1	RP24-429G21.3	0.904532	chr1	66775511	66780107	+	4596
9.23735	0.560275	1.45655	0.38466	0.700489	1	RP24-429G21.2	0.700489	chr1	66793645	66796298	-	2653
3.67319	0.0115811	1.60153	0.00723127	0.99423	1	RP24-429G21.1	0.99423	chr1	66799659	66800797	-	1138
949.324	0.00129112	0.167073	0.00772791	0.993834	1	Acadl	0.993834	chr1	66830839	66863277	-	32438
2.30619	2.77197	2.32097	1.19431	0.232355	1	Gm15793	0.232355	chr1	66849108	66849602	-	494
3.02186	-1.2927	1.78923	-0.72249	0.469993	1	Myl1	0.469993	chr1	66924295	66945404	-	21109
5.21723	-0.0600523	1.32602	-0.0452875	0.963878	1	Rpl31-ps14	0.963878	chr1	66948563	66948940	-	377
1500.63	-0.153927	0.135013	-1.14009	0.254249	1	Lancl1	0.254249	chr1	67000517	67038872	-	38355
9.33518	-2.47008	1.45224	-1.70088	0.0889658	1	Cps1	0.0889658	chr1	67123026	67231259	+	108233
5.41182	-2.68618	1.7065	-1.57409	0.115467	1	Erbb4	0.115467	chr1	68032186	69108059	-	1075873
45.4677	-0.897104	0.496071	-1.80842	0.0705411	1	Ikzf2	0.0705411	chr1	69531214	69687245	-	156031
1.07559	-2.37715	3.55124	-0.669387	0.503249	1	Gm29112	0.503249	chr1	69595036	69598522	-	3486
3.81578	-0.965245	1.68706	-0.572145	0.567224	1	Spag16	0.567224	chr1	69826970	70725132	+	898162
62.5251	-0.844084	0.467115	-1.80702	0.0707599	1	Bard1	0.0707599	chr1	71027498	71103146	-	75648
771.289	-0.288173	0.154745	-1.86225	0.0625684	1	Atic	0.0625684	chr1	71557150	71579631	+	22481
11424.4	-1.13303	0.499189	-2.26974	0.0232231	1	Fn1	0.0232231	chr1	71585520	71653200	-	67680
13.2909	-0.389267	0.934244	-0.416665	0.676923	1	Apol7d	0.676923	chr1	71652837	71662843	+	10006
2.10873	0.703389	2.42906	0.289572	0.772144	1	Gm5256	0.772144	chr1	71714048	71714924	-	876
4.17435	0.371955	1.4206	0.261829	0.793453	1	Gm8885	0.793453	chr1	72087857	72088454	+	597
3.28304	-1.28592	2.107	-0.610308	0.541658	1	Gm4319	0.541658	chr1	72107155	72122001	-	14846
21.0562	-0.0156572	0.729606	-0.0214598	0.982879	1	Mreg	0.982879	chr1	72159442	72212307	-	52865
5.05474	-1.49137	1.55047	-0.961876	0.336112	1	Gm25360	0.336112	chr1	72226240	72226430	+	190
74.8901	-0.295155	0.408268	-0.722945	0.469714	1	D230017M19Rik	0.469714	chr1	72236465	72274869	+	38404
3.24524	-0.513897	1.60816	-0.319555	0.749305	1	Gm23472	0.749305	chr1	72236946	72237136	+	190
1.61776	1.84696	2.73376	0.67561	0.499288	1	Gm24497	0.499288	chr1	72244213	72244403	+	190
2.27554	-0.879001	1.9713	-0.445899	0.65567	1	Gm25939	0.65567	chr1	72255008	72255198	+	190
363.567	-0.0969391	0.188468	-0.514352	0.607006	1	Pecr	0.607006	chr1	72259167	72284314	-	25147
37.8069	0.16421	0.567866	0.289171	0.77245	1	Tmem169	0.77245	chr1	72284369	72303104	+	18735
1008.26	-0.0161853	0.15029	-0.107694	0.914238	1	Xrcc5	0.914238	chr1	72307421	72394952	+	87531
2.96323	0.109293	1.7695	0.0617652	0.95075	1	March4	0.95075	chr1	72427112	72536930	-	109818
3.26956	-2.05412	1.83715	-1.1181	0.263524	1	Gm15843	0.263524	chr1	72459499	72460027	+	528
740.528	-0.108064	0.159607	-0.677064	0.498365	1	Smarcal1	0.498365	chr1	72583251	72633134	+	49883
3223.84	-0.11193	0.155692	-0.71892	0.47219	1	Rpl37a	0.47219	chr1	72711260	72713809	+	2549
4705.62	-1.37596	0.156826	-8.7738	1.72736e-18	2.62869e-14	Igfbp2	1.72736e-18	chr1	72824503	72852474	+	27971
11769.5	0.298118	0.443386	0.672366	0.50135	1	Igfbp5	0.50135	chr1	72857932	72874884	-	16952
1.77614	-1.48074	2.15519	-0.68706	0.492045	1	Pinc	0.492045	chr1	73390775	73407569	-	16794
3.61815	0.642714	1.61887	0.397013	0.691358	1	D530049I02Rik	0.691358	chr1	73398968	73430790	+	31822
7.05389	-0.578788	1.23636	-0.468139	0.639685	1	6030407O03Rik	0.639685	chr1	73618088	73864466	-	246378
1175.73	1.33309	0.201393	6.61938	3.60713e-11	5.48933e-07	Tns1	3.60713e-11	chr1	73910231	74124449	-	214218
9.70579	0.860775	1.1979	0.718568	0.472407	1	Rufy4	0.472407	chr1	74125541	74148223	+	22682
4600.45	-0.158154	0.116815	-1.35388	0.175773	1	Arpc2	0.175773	chr1	74236084	74268209	+	32125
106.137	-1.56084	0.43037	-3.62674	0.000287024	1	Gpbar1	0.000287024	chr1	74278550	74279624	+	1074
3560.67	-0.242871	0.113123	-2.14696	0.0317966	1	Aamp	0.0317966	chr1	74279840	74284738	-	4898
1122.54	-0.448175	0.148583	-3.01632	0.00255862	1	Pnkd	0.00255862	chr1	74284930	74353694	+	68764
7.33385	0.645629	1.10848	0.582445	0.560267	1	RP23-280F6.5	0.560267	chr1	74287542	74287860	-	318
853.023	0.320886	0.184643	1.73787	0.0822329	1	Tmbim1	0.0822329	chr1	74288247	74305622	-	17375
7.19551	-0.123149	1.17797	-0.104543	0.916738	1	RP23-280F6.6	0.916738	chr1	74307848	74310713	+	2865
16.1804	0.552938	0.833944	0.66304	0.507305	1	Catip	0.507305	chr1	74362108	74369321	+	7213
10.6972	0.758689	1.01526	0.747282	0.454893	1	Slc11a1	0.454893	chr1	74375195	74386062	+	10867
253.006	-0.0733986	0.235697	-0.311411	0.755488	1	Ctdsp1	0.755488	chr1	74391509	74397285	+	5776
7.24111	-1.16916	1.25185	-0.933949	0.35033	1	Vil1	0.35033	chr1	74409376	74435559	+	26183
1390.38	0.0888036	0.170906	0.519606	0.603338	1	Usp37	0.603338	chr1	74435511	74544284	-	108773
15.1106	-0.110098	0.897894	-0.122618	0.902409	1	RP23-102B12.2	0.902409	chr1	74500340	74503301	-	2961
1400.59	-0.1495	0.150119	-0.995876	0.31931	1	Rqcd1	0.31931	chr1	74506058	74530842	+	24784
1.9922	1.51109	2.44778	0.617332	0.537016	1	Plcd4	0.537016	chr1	74542888	74567794	+	24906
538.699	-0.0545992	0.186816	-0.292262	0.770087	1	Zfp142	0.770087	chr1	74565127	74588246	-	23119
3.34905	-0.0464639	1.80349	-0.0257633	0.979446	1	Gm25035	0.979446	chr1	74586896	74586972	-	76
282.302	-0.044862	0.228219	-0.196575	0.84416	1	Bcs1l	0.84416	chr1	74588289	74592443	+	4154
530.451	0.188715	0.169728	1.11186	0.266197	1	Rnf25	0.266197	chr1	74593748	74601397	-	7649
231.771	0.18181	0.235749	0.771202	0.440587	1	Stk36	0.440587	chr1	74601445	74636894	+	35449
1245.75	-0.141408	0.174732	-0.809289	0.418349	1	Ttll4	0.418349	chr1	74661745	74703730	+	41985
64.669	-0.0738049	0.413301	-0.178574	0.858272	1	Cyp27a1	0.858272	chr1	74713574	74737892	+	24318
1.54574	2.85047	3.48019	0.819056	0.412754	1	Prkag3	0.412754	chr1	74738922	74749221	-	10299
6.62702	-0.571452	1.15954	-0.492828	0.622134	1	Wnt6	0.622134	chr1	74771892	74785322	+	13430
1.40973	-0.311528	2.98239	-0.104456	0.916808	1	Cdk5r2	0.916808	chr1	74854934	74857732	+	2798
2.17861	2.64485	2.44203	1.08306	0.278783	1	Fev	0.278783	chr1	74881509	74885419	-	3910
23.2312	-5.38143	0.975443	-5.51691	3.4502e-08	0.000525052	Ihh	3.4502e-08	chr1	74945315	74951672	-	6357
98.7885	0.136463	0.322094	0.423673	0.671804	1	Nhej1	0.671804	chr1	74967139	75125200	-	158061
2.45672	4.28929	2.46547	1.73975	0.0819035	1	Slc23a3	0.0819035	chr1	75125541	75133890	-	8349
1016.8	0.0858025	0.137588	0.623617	0.532879	1	Cnppd1	0.532879	chr1	75134554	75142711	-	8157
925.348	0.0778745	0.147381	0.528388	0.59723	1	Fam134a	0.59723	chr1	75142778	75147913	+	5135
341.542	0.116565	0.224688	0.518787	0.60391	1	Zfand2b	0.60391	chr1	75168646	75171629	+	2983
50.1171	0.32058	0.447592	0.716231	0.473848	1	Abcb6	0.473848	chr1	75171717	75180392	-	8675
657.188	0.0448085	0.165984	0.269958	0.787193	1	Atg9a	0.787193	chr1	75180860	75192196	-	11336
475.778	0.270234	0.187778	1.43912	0.150118	1	Ankzf1	0.150118	chr1	75192151	75199387	+	7236
408.874	0.415514	0.222338	1.86884	0.0616456	1	Glb1l	0.0616456	chr1	75198236	75210813	-	12577
1076.65	-0.0316198	0.138531	-0.22825	0.819452	1	Stk16	0.819452	chr1	75210838	75215606	+	4768
61.9361	-0.409269	0.458865	-0.891916	0.372438	1	Tuba4a	0.372438	chr1	75214228	75219865	-	5637
553.105	0.299744	0.187993	1.59444	0.110837	1	Dnajb2	0.110837	chr1	75236406	75245692	+	9286
7.73754	1.06502	1.14857	0.927256	0.353794	1	Ptprn	0.353794	chr1	75247027	75264502	-	17475
2.48435	0.383314	1.95132	0.196438	0.844267	1	Resp18	0.844267	chr1	75272199	75278415	-	6216
1657.24	0.266131	0.146902	1.81163	0.0700441	1	Dnpep	0.0700441	chr1	75307896	75317990	-	10094
1329.27	2.01504	0.181266	11.1165	1.04302e-28	1.58726e-24	Des	1.04302e-28	chr1	75360329	75368579	+	8250
1.25994	1.25376	2.51931	0.497659	0.618724	1	Gm15179	0.618724	chr1	75368212	75375012	-	6800
938.011	-0.422659	0.142242	-2.97141	0.00296431	1	Speg	0.00296431	chr1	75375297	75432320	+	57023
2.20613	-0.636334	1.97673	-0.321912	0.747519	1	Gm15178	0.747519	chr1	75392131	75396363	-	4232
679.429	0.329614	0.166552	1.97905	0.0478101	1	Gmppa	0.0478101	chr1	75435930	75443179	+	7249
23.0048	0.90546	0.649969	1.39308	0.163595	1	Asic4	0.163595	chr1	75450436	75474343	+	23907
1460.4	0.386456	0.184779	2.09146	0.0364872	1	Chpf	0.0364872	chr1	75474569	75479307	-	4738
3757.52	0.254108	0.14345	1.77141	0.0764929	1	Obsl1	0.0764929	chr1	75479310	75506452	-	27142
17.7808	0.976666	0.711643	1.37241	0.169936	1	Tmem198	0.169936	chr1	75479532	75485705	+	6173
138.97	-0.211762	0.300157	-0.705506	0.480495	1	Inha	0.480495	chr1	75507077	75510366	+	3289
928.306	0.398966	0.149202	2.674	0.00749523	1	Stk11ip	0.00749523	chr1	75521529	75537335	+	15806
758.267	-0.08055	0.165615	-0.486369	0.626705	1	Slc4a3	0.626705	chr1	75546266	75562172	+	15906
1448.67	1.94595	0.129575	15.0179	5.60347e-51	8.52737e-47	Epha4	5.60347e-51	chr1	77367185	77515088	-	147903
3.33323	1.6193	1.81953	0.889952	0.373492	1	Gm28386	0.373492	chr1	77515280	77517128	+	1848
152.103	-0.600555	0.339552	-1.76867	0.0769488	1	Sgpp2	0.0769488	chr1	78310345	78420289	+	109944
1913.11	-0.105924	0.130711	-0.810367	0.417729	1	Farsb	0.417729	chr1	78417975	78488897	-	70922
11.3209	0.131589	0.988009	0.133186	0.894046	1	RP24-300L5.1	0.894046	chr1	78465448	78466926	-	1478
5.63789	-0.723673	1.33486	-0.542133	0.587727	1	BC035947	0.587727	chr1	78497026	78512158	-	15132
2069.39	-0.277406	0.126939	-2.18535	0.0288631	1	Acsl3	0.0288631	chr1	78657825	78707743	+	49918
173.146	-0.177851	0.273255	-0.650863	0.515135	1	Utp14b	0.515135	chr1	78658038	78671512	+	13474
16.7691	0.150556	0.755733	0.199218	0.842092	1	Gm6159	0.842092	chr1	78783136	78784859	-	1723
281.428	1.48165	0.302726	4.89436	9.86247e-07	0.0150087	Kcne4	9.86247e-07	chr1	78816758	78820028	+	3270
1.96699	0.415848	2.28221	0.182213	0.855416	1	Gm5830	0.855416	chr1	78967637	78968079	-	442
11.448	0.785585	0.918533	0.85526	0.392407	1	Scg2	0.392407	chr1	79434669	79440120	-	5451
1.25107	-1.09093	2.73873	-0.398336	0.690383	1	Ap1s3	0.690383	chr1	79606876	79671972	-	65096
454.905	0.086042	0.210096	0.409536	0.682146	1	Wdfy1	0.682146	chr1	79702262	79776143	-	73881
452.082	0.074436	0.193127	0.385426	0.699922	1	Mrpl44	0.699922	chr1	79776018	79781445	+	5427
2898.49	1.00955	0.162536	6.21123	5.2573e-10	8.00056e-06	Serpine2	5.2573e-10	chr1	79794197	79861180	-	66983
14.2486	-0.504926	0.849953	-0.594064	0.55247	1	Gm5529	0.55247	chr1	79922536	79923426	-	890
3760.72	-0.0518436	0.114736	-0.451849	0.651378	1	Cul3	0.651378	chr1	80264923	80340480	-	75557
7.55651	-0.28027	1.10939	-0.252635	0.80055	1	RP24-193D9.4	0.80055	chr1	80274731	80276413	-	1682
7.21287	-0.0293923	1.37824	-0.0213259	0.982986	1	RP24-193D9.3	0.982986	chr1	80326177	80327994	-	1817
240.566	0.335942	0.310965	1.08032	0.279999	1	Dock10	0.279999	chr1	80501073	80758527	-	257454
2.03845	-0.936223	2.32842	-0.402085	0.687621	1	RP23-328G14.3	0.687621	chr1	80666009	80669564	-	3555
2.6516	0.209267	1.82785	0.114488	0.908851	1	RP23-328G14.2	0.908851	chr1	80728809	80730664	-	1855
2.10478	1.29414	2.40291	0.538571	0.590183	1	RP23-328G14.1	0.590183	chr1	80747222	80749054	-	1832
6.10548	-2.60494	1.58961	-1.63872	0.101271	1	Gm5530	0.101271	chr1	81741985	81742969	-	984
430.957	0.0634803	0.227929	0.278509	0.780622	1	Irs1	0.780622	chr1	82233101	82291416	-	58315
324.358	-0.0179319	0.222289	-0.0806691	0.935705	1	Rhbdd1	0.935705	chr1	82316452	82445366	+	128914
15.489	-1.07218	0.944887	-1.13471	0.256496	1	Col4a4	0.256496	chr1	82448423	82586849	-	138426
10.5834	-0.93988	1.08953	-0.862648	0.388331	1	Col4a3	0.388331	chr1	82586921	82722059	+	135138
1.86993	-0.0478095	2.49709	-0.0191461	0.984725	1	C430014B12Rik	0.984725	chr1	82691928	82725169	-	33241
2344.93	-0.00753875	0.125287	-0.060172	0.952019	1	Mff	0.952019	chr1	82724890	82752394	+	27504
4.75307	-0.22205	1.44355	-0.153822	0.87775	1	Gm28941	0.87775	chr1	82739691	82740707	+	1016
1.07494	-1.63485	3.8281	-0.427065	0.669332	1	Tm4sf20	0.669332	chr1	82756649	82768461	-	11812
1598.46	-0.146344	0.137389	-1.06518	0.286797	1	Agfg1	0.286797	chr1	82839483	82901182	+	61699
1.23017	-1.65011	2.95588	-0.558247	0.576676	1	Gm7553	0.576676	chr1	83003482	83004907	-	1425
10.822	0.271948	1.04269	0.260814	0.794236	1	Slc19a3	0.794236	chr1	83012523	83038448	-	25925
76.3631	1.59961	0.474772	3.36922	0.000753809	1	Sphkap	0.000753809	chr1	83254139	83408200	-	154061
1.32627	-0.185154	2.76433	-0.0669797	0.946598	1	Gm6374	0.946598	chr1	83314513	83315300	+	787
735.745	2.74154	0.656369	4.17683	2.95606e-05	0.449853	Pid1	2.95606e-05	chr1	84036296	84364180	-	327884
53.2998	3.25523	0.594286	5.47754	4.31272e-08	0.00065631	Dner	4.31272e-08	chr1	84369839	84696221	-	326382
1.8819	3.18849	2.97186	1.0729	0.283318	1	RP24-208F6.1	0.283318	chr1	84665189	84669443	-	4254
2459.12	-0.0735614	0.160601	-0.458039	0.646924	1	Trip12	0.646924	chr1	84721189	84840516	-	119327
3.22894	-1.43059	1.77134	-0.807635	0.419301	1	RP23-447L15.3	0.419301	chr1	84819968	84824683	-	4715
46.6028	0.699381	0.467216	1.49691	0.134416	1	Fbxo36	0.134416	chr1	84839841	84900487	+	60646
22.3109	2.1419	0.703959	3.04266	0.00234501	1	Slc16a14	0.00234501	chr1	84905898	84935134	-	29236
4.4956	0.000969639	1.41705	0.000684266	0.999454	1	Rpl19-ps1	0.999454	chr1	85012114	85012704	+	590
5.95117	1.02303	1.27649	0.801441	0.422876	1	Sp140	0.422876	chr1	85600378	85645037	+	44659
1.49993	0.869396	2.48103	0.350418	0.726025	1	Sp100	0.726025	chr1	85649988	85709998	+	60010
9.66924	-0.699521	1.05311	-0.664242	0.506535	1	A630001G21Rik	0.506535	chr1	85717083	85778643	-	61560
2379.07	-0.104595	0.123496	-0.846945	0.397026	1	Cab39	0.397026	chr1	85793441	85851576	+	58135
3656.66	0.172063	0.146662	1.17319	0.240719	1	Itm2c	0.240719	chr1	85894281	85908675	+	14394
2.63349	-0.976254	1.84118	-0.530233	0.595951	1	4933407L21Rik	0.595951	chr1	85928483	85940624	+	12141
10.697	0.0871194	1.17794	0.0739589	0.941043	1	Gm18180	0.941043	chr1	86014403	86015886	-	1483
4.5581	0.146619	1.34017	0.109403	0.912883	1	2810459M11Rik	0.912883	chr1	86045863	86055456	+	9593
4929.12	-0.0581327	0.115417	-0.503675	0.61449	1	Psmd1	0.61449	chr1	86064387	86139151	+	74764
9.83832	2.42753	1.00551	2.41423	0.0157686	1	Htr2b	0.0157686	chr1	86099026	86111970	-	12944
4.20401	-1.97042	1.67071	-1.17939	0.238244	1	RP24-308M3.2	0.238244	chr1	86120883	86123561	+	2678
660.424	0.231791	0.165748	1.39845	0.161977	1	Armc9	0.161977	chr1	86154780	86278284	+	123504
2.3744	0.181024	2.0962	0.0863581	0.931182	1	Gm16341	0.931182	chr1	86275509	86301375	-	25866
342.751	-0.13336	0.22079	-0.604016	0.545833	1	B3gnt7	0.545833	chr1	86302832	86307305	+	4473
8987.26	-0.272357	0.140131	-1.94359	0.051945	1	Ncl	0.051945	chr1	86344719	86359400	-	14681
32.5506	0.190257	0.580873	0.327536	0.743262	1	C130036L24Rik	0.743262	chr1	86359574	86373791	+	14217
10727.6	-0.279017	0.127827	-2.18278	0.0290523	1	Ptma	0.0290523	chr1	86526726	86530712	+	3986
654.247	0.0177028	0.176475	0.100314	0.920095	1	Pde6d	0.920095	chr1	86542994	86582629	-	39635
1.54999	0.412764	2.58618	0.159604	0.873193	1	RP23-11K8.3	0.873193	chr1	86580058	86581232	+	1174
968.16	-0.00510133	0.138826	-0.0367463	0.970687	1	Cops7b	0.970687	chr1	86582904	86609375	+	26471
1.33177	-1.53061	3.23741	-0.472788	0.636364	1	RP23-11K8.4	0.636364	chr1	86638201	86640454	+	2253
8.25257	-2.30628	1.1618	-1.9851	0.0471339	1	Nppc	0.0471339	chr1	86666291	86670571	-	4280
733.957	0.0364854	0.162743	0.224191	0.822609	1	Dis3l2	0.822609	chr1	86703808	87050095	+	346287
5.69931	0.259437	1.29415	0.200469	0.841114	1	Gm29055	0.841114	chr1	86774819	86776528	+	1709
22.0191	0.145204	0.8323	0.174461	0.861503	1	RP23-26I10.2	0.861503	chr1	86826101	86829655	+	3554
1.80775	0.976197	2.52412	0.386748	0.698943	1	RP23-26I10.3	0.698943	chr1	86834995	86837778	+	2783
4.46589	-0.328392	1.42709	-0.230113	0.818004	1	RP23-26I10.5	0.818004	chr1	86893573	86895132	+	1559
23.8861	-0.367866	0.688069	-0.534635	0.592902	1	Gm6136	0.592902	chr1	86908793	86909683	-	890
3.51548	0.58066	1.59609	0.363802	0.716006	1	RP23-26I10.6	0.716006	chr1	86917992	86920656	+	2664
8.7593	0.149447	1.0986	0.136034	0.891795	1	RP24-286D13.3	0.891795	chr1	87036723	87039650	+	2927
1.11128	-0.0678998	2.61635	-0.0259521	0.979296	1	Akp-ps1	0.979296	chr1	87068032	87071002	+	2970
3.48632	-2.19864	1.73199	-1.26943	0.204287	1	Gm29374	0.204287	chr1	87142874	87146983	-	4109
230.792	-2.18758	0.271983	-8.04307	8.76188e-16	1.33338e-11	Ecel1	8.76188e-16	chr1	87147655	87156521	-	8866
1.36423	3.03584	3.3039	0.918863	0.358167	1	Chrng	0.358167	chr1	87204657	87212694	+	8037
2105.28	0.0772257	0.130723	0.59076	0.554681	1	Eif4e2	0.554681	chr1	87213914	87240488	+	26574
1399.61	-0.100304	0.128812	-0.778689	0.436163	1	Gigyf2	0.436163	chr1	87326998	87450796	+	123798
1.36815	-2.11619	2.83534	-0.746363	0.455448	1	Kcnj13	0.455448	chr1	87386363	87394729	-	8366
38.0255	0.303957	0.503626	0.603538	0.546151	1	Ngef	0.546151	chr1	87476834	87573870	-	97036
2.94529	-0.0437363	1.87155	-0.023369	0.981356	1	Gm17181	0.981356	chr1	87514175	87514297	+	122
9.87489	0.217935	0.98471	0.221319	0.824844	1	Inpp5d	0.824844	chr1	87620312	87720507	+	100195
764.174	0.214788	0.150056	1.43139	0.15232	1	Atg16l1	0.15232	chr1	87755870	87792428	+	36558
5.60172	0.103036	1.28361	0.0802699	0.936023	1	Gm25395	0.936023	chr1	87776938	87777209	+	271
3.93108	0.574896	1.49278	0.385117	0.700151	1	Sag	0.700151	chr1	87803680	87845158	+	41478
1186.04	-0.0403473	0.149282	-0.270276	0.786948	1	Dgkd	0.786948	chr1	87853287	87945180	+	91893
11.5721	0.0990548	0.986115	0.10045	0.919987	1	Gm19582	0.919987	chr1	87853347	87854299	-	952
1.31793	0.330626	2.59471	0.127423	0.898606	1	RP23-473M13.2	0.898606	chr1	87865073	87865916	+	843
25.4684	0.355011	0.742567	0.478086	0.632589	1	RP24-398O5.2	0.632589	chr1	87897540	87900532	+	2992
1600	0.0759133	0.139105	0.545725	0.585255	1	Usp40	0.585255	chr1	87945119	88008551	-	63432
2.89459	-0.530423	1.82843	-0.290097	0.771742	1	Gm5832	0.771742	chr1	88022381	88023962	+	1581
6.74954	0.390009	1.17369	0.332293	0.739668	1	Ugt1a7c	0.739668	chr1	88095062	88220002	+	124940
84.6081	0.100885	0.364972	0.276419	0.782226	1	Dnajb3	0.782226	chr1	88204732	88205782	-	1050
46.1065	-0.569163	0.488961	-1.16403	0.244413	1	Mroh2a	0.244413	chr1	88226986	88262289	+	35303
5136.77	-0.0904495	0.362888	-0.249249	0.803168	1	Hjurp	0.803168	chr1	88262471	88277633	-	15162
2.05043	-1.98008	2.58698	-0.765402	0.444032	1	Glrp1	0.444032	chr1	88499871	88510066	-	10195
119.993	1.02837	0.311573	3.30058	0.000964855	1	Arl4c	0.000964855	chr1	88673125	88702221	-	29096
1165.27	-0.364724	0.13458	-2.71008	0.00672667	1	Sh3bp4	0.00672667	chr1	89070415	89155068	+	84653
1361.06	-0.298294	0.181397	-1.64443	0.100088	1	Agap1	0.100088	chr1	89454806	89897617	+	442811
86.2968	-0.0826563	1.08147	-0.0764298	0.939077	1	RP23-102K8.1	0.939077	chr1	89483438	89485821	+	2383
1.28636	-1.00577	3.23235	-0.311158	0.755681	1	Gm25180	0.755681	chr1	89563360	89563474	+	114
3.28958	-1.6461	2.19107	-0.751276	0.452487	1	4933400F21Rik	0.452487	chr1	89650529	89683908	-	33379
2.18713	0.970229	2.39845	0.404523	0.685828	1	RP24-78E16.3	0.685828	chr1	89825481	89827525	+	2044
4.90196	-0.0231763	1.49269	-0.0155265	0.987612	1	Iqca	0.987612	chr1	90042132	90153401	-	111269
3.65322	0.2602	1.60345	0.162276	0.871089	1	4930434B07Rik	0.871089	chr1	90153628	90159462	+	5834
676.016	0.784131	0.153714	5.10122	3.37468e-07	0.00513559	Ackr3	3.37468e-07	chr1	90203980	90216751	+	12771
3.58789	1.13219	1.65955	0.682229	0.495094	1	Gm28723	0.495094	chr1	90280458	90283912	+	3454
1.77615	2.19037	2.65323	0.825548	0.40906	1	RP24-393L8.1	0.40906	chr1	90520496	90523297	+	2801
2388.58	0.0323488	0.128664	0.251421	0.801488	1	Cops8	0.801488	chr1	90602981	90613341	+	10360
4755.84	-0.363546	0.446152	-0.81485	0.415158	1	Col6a3	0.415158	chr1	90765923	90843971	-	78048
5.77318	1.79369	1.46081	1.22787	0.219494	1	Mlph	0.219494	chr1	90915085	90951142	+	36057
19.4133	-0.318192	0.779141	-0.408388	0.682989	1	Rab17	0.682989	chr1	90958133	90969661	-	11528
646.283	0.46085	0.172922	2.66507	0.00769715	1	Lrrfip1	0.00769715	chr1	90998737	91128944	+	130207
25.774	1.35374	0.725496	1.86595	0.0620487	1	Rbm44	0.0620487	chr1	91145089	91170795	+	25706
3.21945	0.749563	1.83943	0.407498	0.683642	1	Gm7776	0.683642	chr1	91171429	91172148	-	719
143.013	2.07701	0.307303	6.75883	1.39112e-11	2.11701e-07	Ramp1	1.39112e-11	chr1	91179822	91225196	+	45374
815.96	-0.0759512	0.150903	-0.503313	0.614744	1	Ube2f	0.614744	chr1	91250304	91290337	+	40033
13.0316	-0.00261218	0.911251	-0.00286658	0.997713	1	Gm7785	0.997713	chr1	91296045	91296936	+	891
1.35325	-2.51434	3.01828	-0.83304	0.404822	1	Gm26683	0.404822	chr1	91297203	91304405	-	7202
151.334	0.301742	0.273638	1.10271	0.270154	1	Scly	0.270154	chr1	91298338	91321075	+	22737
6.40179	0.93132	1.25545	0.74182	0.458197	1	Espnl	0.458197	chr1	91322075	91348306	+	26231
6.58284	-1.14194	1.26966	-0.899408	0.368436	1	Klhl30	0.368436	chr1	91351016	91362416	+	11400
26.0282	0.0353788	0.619292	0.0571279	0.954443	1	Fam132b	0.954443	chr1	91366430	91374217	+	7787
1731.22	0.00557291	0.147409	0.0378058	0.969843	1	Ilkap	0.969843	chr1	91373861	91398815	-	24954
558.495	-0.452876	0.18369	-2.46544	0.0136846	1	Hes6	0.0136846	chr1	91411483	91414038	-	2555
318.352	-0.78494	0.214285	-3.66305	0.000249225	1	Per2	0.000249225	chr1	91415982	91459324	-	43342
241.911	-0.066475	0.229047	-0.290224	0.771645	1	Traf3ip1	0.771645	chr1	91494647	91529307	+	34660
386.98	0.045551	0.21159	0.21528	0.829549	1	Asb1	0.829549	chr1	91540544	91559589	+	19045
25.8673	1.76477	0.631822	2.79315	0.00521976	1	Gm29100	0.00521976	chr1	91798528	91802937	-	4409
125.8	0.891941	0.314942	2.83208	0.00462469	1	Twist2	0.00462469	chr1	91801461	91848028	+	46567
10.127	0.885612	1.07614	0.822955	0.410534	1	Gm29101	0.410534	chr1	91822515	91823985	+	1470
549.306	0.254657	0.17571	1.4493	0.147252	1	Hdac4	0.147252	chr1	91928779	92180341	-	251562
2211.13	0.0373465	0.12552	0.297536	0.766058	1	Ndufa10	0.766058	chr1	92439010	92473860	-	34850
1123.3	0.0327554	0.139297	0.235148	0.814094	1	Myeov2	0.814094	chr1	92637145	92641985	-	4840
5146.2	0.88605	0.14379	6.1621	7.17884e-10	1.09248e-05	Gpc1	7.17884e-10	chr1	92831645	92860779	+	29134
1.69611	-0.119749	2.24112	-0.0534327	0.957387	1	Gm29480	0.957387	chr1	92842177	92848771	-	6594
3.71034	0.437157	1.48068	0.295241	0.76781	1	Ankmy1	0.76781	chr1	92870129	92902906	-	32777
79.728	-0.285288	0.363691	-0.784424	0.432791	1	Dusp28	0.432791	chr1	92906981	92908435	+	1454
7.56403	-0.433087	1.09803	-0.394422	0.693269	1	5033417F24Rik	0.693269	chr1	92908378	92910764	-	2386
789.975	-0.158168	0.150183	-1.05317	0.292265	1	Rnpepl1	0.292265	chr1	92910783	92924384	+	13601
16.3062	0.920812	0.829797	1.10968	0.267135	1	9430060I03Rik	0.267135	chr1	92933526	92950590	-	17064
565.962	0.0174741	0.173307	0.100827	0.919687	1	Capn10	0.919687	chr1	92934376	92947941	+	13565
3.94054	-1.16916	1.56908	-0.745123	0.456197	1	Gpr35	0.456197	chr1	92950865	92986391	+	35526
272.86	0.558272	0.234238	2.38335	0.0171557	1	Kif1a	0.0171557	chr1	93015464	93101951	-	86487
7.35661	1.14478	1.3925	0.822102	0.411019	1	2310007B03Rik	0.411019	chr1	93151349	93160948	-	9599
59.8177	0.263124	0.452208	0.581866	0.560657	1	E030010N08Rik	0.560657	chr1	93168725	93231072	+	62347
1227.06	2.54041	0.239789	10.5944	3.16532e-26	4.81699e-22	Sned1	3.16532e-26	chr1	93235841	93301065	+	65224
365.158	-0.317997	0.21064	-1.50967	0.131128	1	Mterf4	0.131128	chr1	93299211	93305915	-	6704
2.27053	1.49517	2.13817	0.699277	0.484379	1	Gm28535	0.484379	chr1	93305964	93317309	+	11345
848.265	0.0824397	0.189015	0.436155	0.662724	1	Pask	0.662724	chr1	93308770	93343482	-	34712
1224.17	0.0032283	0.139743	0.0231016	0.981569	1	Ppp1r7	0.981569	chr1	93342854	93373489	+	30635
7.42468	0.104157	1.18897	0.0876028	0.930192	1	Ano7	0.930192	chr1	93373930	93404303	+	30373
5506.24	-0.0920531	0.111918	-0.822502	0.410791	1	Hdlbp	0.410791	chr1	93405940	93478815	-	72875
1.20582	-1.39721	3.19178	-0.437753	0.661565	1	Gm17415	0.661565	chr1	93421700	93422488	+	788
5164.42	0.244314	0.118186	2.06719	0.0387165	1	Sept2	0.0387165	chr1	93478964	93510260	+	31296
189.01	0.123397	0.252662	0.488388	0.625275	1	Farp2	0.625275	chr1	93512079	93621976	+	109897
7.09212	-0.00563093	1.24036	-0.00453976	0.996378	1	RP23-302H1.1	0.996378	chr1	93531815	93534202	+	2387
2051.75	0.100826	0.186615	0.540291	0.588996	1	Stk25	0.588996	chr1	93619751	93658659	-	38908
462.241	-0.615033	0.181822	-3.3826	0.000718019	1	Bok	0.000718019	chr1	93685660	93695764	+	10104
379.533	-0.0876892	0.19113	-0.458793	0.646383	1	Thap4	0.646383	chr1	93701935	93754864	-	52929
1.11127	0.912356	2.81221	0.324427	0.745615	1	Gm10550	0.745615	chr1	93731104	93751072	+	19968
1593.56	0.00957241	0.128078	0.0747388	0.940423	1	Atg4b	0.940423	chr1	93751500	93790610	+	39110
1901.93	0.0145819	0.141487	0.103062	0.917914	1	Dtymk	0.917914	chr1	93792576	93801934	-	9358
876.55	-0.272611	0.162712	-1.67542	0.0938519	1	Ing5	0.0938519	chr1	93803965	93822101	+	18136
302.583	0.273382	0.219304	1.24659	0.212547	1	D2hgdh	0.212547	chr1	93824909	93852348	+	27439
1.91307	-1.00471	2.37507	-0.423023	0.672278	1	Gm9994	0.672278	chr1	93918311	93942650	+	24339
2.20908	0.526885	2.0351	0.258899	0.795713	1	Gm6086	0.795713	chr1	93990509	94017147	+	26638
13.5144	-0.264286	0.833887	-0.316933	0.751295	1	Gm7895	0.751295	chr1	94468715	94469887	-	1172
459.966	-0.263693	0.190437	-1.38468	0.166152	1	Fam174a	0.166152	chr1	95313623	95335284	+	21661
5.08397	-1.9534	1.38158	-1.41389	0.157395	1	RP23-192P10.3	0.157395	chr1	95328681	95331218	+	2537
188.249	-0.309414	0.251718	-1.22921	0.218993	1	Gm15427	0.218993	chr1	95498621	95499151	+	530
246.478	-1.91974	0.278738	-6.88725	5.68829e-12	8.65644e-08	St8sia4	5.68829e-12	chr1	95587682	95667571	-	79889
1.70786	-2.31337	2.85289	-0.810887	0.417431	1	WI1-2075L23.1	0.417431	chr1	95646774	95648508	-	1734
2.93053	-1.22117	1.90512	-0.640993	0.521527	1	Gm28901	0.521527	chr1	97024516	97025565	-	1049
8.83966	-0.339523	1.01009	-0.336131	0.736772	1	Gm6430	0.736772	chr1	97024681	97025928	+	1247
331.389	-0.605821	0.202098	-2.99766	0.00272064	1	D1Ertd622e	0.00272064	chr1	97606318	97662074	-	55756
1756.93	-0.218998	0.166692	-1.31378	0.188919	1	Ppip5k2	0.188919	chr1	97706048	97770411	-	64363
164.441	-0.142319	0.262207	-0.542771	0.587287	1	Gin1	0.587287	chr1	97770172	97793709	+	23537
1100.08	-0.764795	0.809879	-0.944332	0.345	1	Pam	0.345	chr1	97795114	98095646	-	300532
14.7746	-0.69693	0.96825	-0.719783	0.471659	1	RP24-244I20.2	0.471659	chr1	97878382	97880065	-	1683
32.7907	-0.130541	0.558663	-0.233667	0.815244	1	Gm3531	0.815244	chr1	97948901	97949389	-	488
25.2956	-0.532244	0.854705	-0.622723	0.533467	1	B230216N24Rik	0.533467	chr1	98031116	98057680	-	26564
1.33718	-1.64991	2.71373	-0.607987	0.543196	1	1810006J02Rik	0.543196	chr1	98131456	98144655	+	13199
1.4835	-2.40471	2.58947	-0.928649	0.353071	1	Gm3555	0.353071	chr1	98457768	98459162	+	1394
2.5583	4.08248	2.48219	1.64471	0.10003	1	Cntnap5b	0.10003	chr1	99772765	100485942	+	713177
55.3384	-0.248446	0.599906	-0.414141	0.678771	1	Tdpx-ps1	0.678771	chr1	99790429	99791025	-	596
2.11774	1.39434	2.8741	0.48514	0.627577	1	Gm29668	0.627577	chr1	100282329	100282643	-	314
5.11011	-1.50958	1.47388	-1.02422	0.305731	1	Gm29667	0.305731	chr1	100282791	100283280	+	489
1.45347	0.471009	2.47425	0.190364	0.849024	1	Psmb6-ps2	0.849024	chr1	101385886	101386590	+	704
2.6325	-0.738093	1.85327	-0.398266	0.690434	1	Cdh20	0.690434	chr1	104768529	104995481	+	226952
37.57	0.271781	0.542221	0.501237	0.616204	1	Rnf152	0.616204	chr1	105276914	105356710	-	79796
886.576	0.0503492	0.172245	0.292311	0.770049	1	Gm3608	0.770049	chr1	105455971	105458829	+	2858
739.552	-0.175298	0.161345	-1.08648	0.277265	1	Pign	0.277265	chr1	105518422	105663677	-	145255
1.57514	-0.627045	2.43488	-0.257526	0.796773	1	Gm20302	0.796773	chr1	105574537	105574811	+	274
826.312	0.023484	0.18316	0.128216	0.897978	1	2310035C23Rik	0.897978	chr1	105663861	105755191	+	91330
6.87364	0.598848	1.27277	0.470507	0.637993	1	RP24-283P23.1	0.637993	chr1	105708573	105712927	+	4354
4.86527	0.462691	1.37719	0.335968	0.736895	1	Gm10193	0.736895	chr1	105764444	105764674	+	230
211.236	-2.79015	0.382716	-7.29041	3.09007e-13	4.70247e-09	Tnfrsf11a	3.09007e-13	chr1	105780718	105847981	+	67263
17.6079	-0.520241	0.746586	-0.696827	0.485911	1	Gm7160	0.485911	chr1	105979350	105990282	-	10932
355.221	-0.760303	0.202122	-3.7616	0.000168828	1	Zcchc2	0.000168828	chr1	105990406	106034074	+	43668
1.15653	2.23636	3.37668	0.662298	0.507781	1	Gm20753	0.507781	chr1	106152625	106171524	-	18899
435.21	0.189459	0.198792	0.953047	0.340566	1	Phlpp1	0.340566	chr1	106171752	106394250	+	222498
5.66715	-0.516823	1.58237	-0.326612	0.743961	1	RP24-92A2.1	0.743961	chr1	106219314	106224265	+	4951
958.864	-0.864914	0.171085	-5.05546	4.29358e-07	0.00653397	Bcl2	4.29358e-07	chr1	106538178	106714274	-	176096
2.6375	-1.85062	2.25292	-0.821434	0.411399	1	D630008O14Rik	0.411399	chr1	106541943	106575045	+	33102
15.731	-0.371297	1.31292	-0.282802	0.777329	1	RP23-395G18.1	0.777329	chr1	106604784	106606870	-	2086
357.11	-0.0417488	0.204833	-0.203819	0.838495	1	Kdsr	0.838495	chr1	106720459	106759727	-	39268
2002.11	0.112344	0.133402	0.842149	0.399704	1	Vps4b	0.399704	chr1	106764071	106796728	-	32657
1.29761	-3.36468	3.24047	-1.03833	0.299116	1	Serpinb3a	0.299116	chr1	107045587	107052303	-	6716
4.71342	0.480786	1.43985	0.333914	0.738445	1	Serpinb7	0.738445	chr1	107399655	107452689	+	53034
1.0308	0.717774	3.65855	0.196191	0.844461	1	Serpinb8	0.844461	chr1	107590006	107610484	+	20478
1.47338	4.3617	3.04834	1.43084	0.152475	1	D830032E09Rik	0.152475	chr1	107917259	108028337	+	111078
11.8315	-0.239473	0.914957	-0.261731	0.793528	1	Gm8141	0.793528	chr1	109833024	109834746	+	1722
43.9131	1.9361	0.590156	3.28066	0.00103566	1	Cdh7	0.00103566	chr1	109982431	110140157	+	157726
15.6241	-3.09878	1.03319	-2.99923	0.00270664	1	Cdh19	0.00270664	chr1	110888326	110977584	-	89258
1.63499	-1.17974	2.96024	-0.398528	0.690241	1	Gm8173	0.690241	chr1	111804934	111807775	-	2841
778.588	-0.238398	0.160191	-1.48821	0.136695	1	Dsel	0.136695	chr1	111858702	111864918	-	6216
8.07337	-4.59515	1.49798	-3.06756	0.00215811	1	Cntnap5a	0.00215811	chr1	115684756	116587323	+	902567
4.09739	0.688464	1.51358	0.454857	0.649212	1	Gm29106	0.649212	chr1	118176542	118202307	+	25765
2355.97	-0.041312	0.123594	-0.334255	0.738187	1	Tsn	0.738187	chr1	118294778	118311739	-	16961
1357.22	-0.0308401	0.134061	-0.230046	0.818056	1	Nifk	0.818056	chr1	118321839	118333822	+	11983
1975.33	-0.0458326	0.173793	-0.26372	0.791996	1	Clasp1	0.791996	chr1	118389058	118612678	+	223620
7.02402	0.840781	1.18418	0.710013	0.477696	1	Gm22710	0.477696	chr1	118459141	118459265	-	124
17.5619	-0.515661	0.714484	-0.721725	0.470464	1	Tfcp2l1	0.470464	chr1	118627945	118685168	+	57223
1003.83	-0.346311	0.16778	-2.06408	0.0390103	1	Gli2	0.0390103	chr1	118834132	119053619	-	219487
4.96717	-0.301792	1.36996	-0.220293	0.825643	1	Gm26831	0.825643	chr1	119058469	119059848	+	1379
4.25449	-0.554766	1.55795	-0.356088	0.721774	1	Inhbb	0.721774	chr1	119415465	119422248	-	6783
2011.36	0.279294	0.151357	1.84527	0.0649986	1	Ralb	0.0649986	chr1	119470305	119504794	-	34489
1.56166	1.60164	2.56493	0.624436	0.532341	1	Gm29454	0.532341	chr1	119499477	119499869	+	392
1.17814	1.31969	2.78326	0.474154	0.63539	1	Gm27184	0.63539	chr1	119520090	119526359	-	6269
8.74553	-0.254574	1.07691	-0.236394	0.813127	1	Tmem185b	0.813127	chr1	119526160	119528983	+	2823
1.92534	0.17304	2.23141	0.0775472	0.938188	1	3830432H09Rik	0.938188	chr1	119529480	119536165	-	6685
897.636	-0.16493	0.153758	-1.07266	0.283422	1	Epb4.1l5	0.283422	chr1	119545037	119649000	-	103963
5.55456	0.698459	1.40742	0.496267	0.619706	1	RP23-386K20.6	0.619706	chr1	119630744	119631669	-	925
190.075	-0.558401	0.290595	-1.92158	0.0546587	1	Ptpn4	0.0546587	chr1	119652467	119837613	-	185146
5.06419	0.673226	1.64609	0.408985	0.682551	1	Gm3851	0.682551	chr1	119787769	119788086	+	317
7.44252	-0.871504	1.22061	-0.713992	0.475232	1	RP23-274C16.4	0.475232	chr1	119790763	119798925	-	8162
1.13149	-0.00882219	2.78578	-0.00316687	0.997473	1	Gm3551	0.997473	chr1	119897461	119898124	+	663
276.853	0.261308	0.231029	1.13106	0.25803	1	Tmem177	0.25803	chr1	119907890	119913208	-	5318
4.31822	-1.31879	1.50865	-0.874151	0.382036	1	Cfap221	0.382036	chr1	119923341	119997234	-	73893
22.9731	0.330599	0.836021	0.395444	0.692515	1	Sctr	0.692515	chr1	120006894	120063536	+	56642
51.8191	0.960688	0.516841	1.85877	0.0630598	1	Tmem37	0.0630598	chr1	120067377	120074074	-	6697
1800.94	-0.498142	0.159019	-3.1326	0.00173266	1	Dbi	0.00173266	chr1	120113280	120121078	-	7798
79.7641	-0.413802	0.363588	-1.13811	0.255076	1	3110009E18Rik	0.255076	chr1	120121187	120188189	+	67002
48.1966	-1.40738	0.464772	-3.02811	0.00246088	1	Steap3	0.00246088	chr1	120190757	120272705	-	81948
3.91246	2.51159	1.83832	1.36624	0.171865	1	C1ql2	0.171865	chr1	120340582	120343174	+	2592
538.76	-0.0736826	0.184308	-0.399779	0.689319	1	Insig2	0.689319	chr1	121304353	121332589	-	28236
20.085	-0.0191406	0.678186	-0.0282232	0.977484	1	RP24-98O21.4	0.977484	chr1	121328092	121331149	+	3057
582.407	-0.0926031	0.164625	-0.562508	0.57377	1	Ccdc93	0.57377	chr1	121431049	121506460	+	75411
1.95522	-0.862068	2.45095	-0.351728	0.725042	1	Htr5b	0.725042	chr1	121509842	121528465	-	18623
782.396	-0.194126	0.175455	-1.10641	0.26855	1	Ddx18	0.26855	chr1	121553835	121567989	-	14154
47.4249	-0.209328	0.458689	-0.456362	0.64813	1	Dpp10	0.64813	chr1	123321471	124045559	-	724088
1.30299	0.406638	2.87734	0.141324	0.887614	1	RP23-247F18.3	0.887614	chr1	123363740	123367234	-	3494
5298.58	-0.584227	0.114727	-5.09232	3.53701e-07	0.00538262	Actr3	3.53701e-07	chr1	125392905	125435727	-	42822
1594.96	0.0888787	0.166226	0.534685	0.592868	1	Slc35f5	0.592868	chr1	125560595	125595820	+	35225
5.47615	0.416873	1.25959	0.330959	0.740676	1	Gpr39	0.740676	chr1	125676995	125873862	+	196867
10.7926	-0.311619	0.958244	-0.325197	0.745032	1	Lypd1	0.745032	chr1	125867622	125913101	-	45479
111.07	0.837477	0.39765	2.10606	0.0351987	1	Nckap5	0.0351987	chr1	125913620	126830799	-	917179
261.966	-0.271827	0.283498	-0.958833	0.337643	1	Mgat5	0.337643	chr1	127205015	127488336	+	283321
12.8669	0.559896	1.0666	0.524934	0.599629	1	RP23-323H18.2	0.599629	chr1	127270524	127275285	+	4761
12.1696	0.601505	1.04306	0.576674	0.56416	1	Gm8451	0.56416	chr1	127282662	127283108	-	446
2.1021	2.22027	2.39868	0.925618	0.354644	1	Tmem163	0.354644	chr1	127486546	127679548	-	193002
4.69191	-0.780475	1.35078	-0.577796	0.563402	1	2900009J06Rik	0.563402	chr1	127753616	127774092	-	20476
2337.21	0.191162	0.126198	1.51478	0.129829	1	Ccnt2	0.129829	chr1	127774164	127808061	+	33897
931.238	0.00668275	0.166598	0.0401131	0.968003	1	Rab3gap1	0.968003	chr1	127868773	127943868	+	75095
429.327	-0.0898902	0.188703	-0.476358	0.63382	1	Zranb3	0.63382	chr1	127954184	128103047	-	148863
1.27424	1.45221	2.93354	0.495037	0.620574	1	Gm28800	0.620574	chr1	127959516	127967452	+	7936
16.0751	0.314014	0.782703	0.401192	0.688279	1	RP24-338G10.1	0.688279	chr1	127978905	127984687	-	5782
8.89167	-0.638914	1.04527	-0.611244	0.541038	1	Rpl28-ps1	0.541038	chr1	128038569	128038982	+	413
3.50938	0.889764	1.6301	0.545835	0.585179	1	RP23-264E23.1	0.585179	chr1	128097591	128101470	-	3879
1409.78	-0.250208	0.141597	-1.76704	0.0772214	1	R3hdm1	0.0772214	chr1	128103301	128237736	+	134435
2.41072	0.950382	2.33315	0.407339	0.683759	1	RP23-114N13.2	0.683759	chr1	128132157	128134652	+	2495
1.0741	2.36072	3.4455	0.685161	0.493242	1	RP23-114N13.3	0.493242	chr1	128143614	128146348	+	2734
9.20173	-0.814412	1.0228	-0.796258	0.425882	1	RP23-114N13.4	0.425882	chr1	128163214	128164529	+	1315
1239.83	0.0295133	0.145784	0.202445	0.839569	1	Ubxn4	0.839569	chr1	128243964	128279378	+	35414
5.13707	0.757962	1.33128	0.569348	0.56912	1	Lct	0.56912	chr1	128284756	128328318	-	43562
7420.19	-0.0624887	0.141362	-0.442048	0.658454	1	Mcm6	0.658454	chr1	128331590	128359664	-	28074
2713.27	-0.0831792	0.120367	-0.691047	0.489536	1	Dars	0.489536	chr1	128363707	128417368	-	53661
26.2969	2.0736	0.842134	2.46232	0.0138043	1	Gm6170	0.0138043	chr1	128520073	128521460	-	1387
13.2963	-0.778855	0.837731	-0.929719	0.352517	1	Cxcr4	0.352517	chr1	128588199	128592293	-	4094
19.482	-0.271532	0.827836	-0.328002	0.74291	1	Thsd7b	0.74291	chr1	129273302	130219278	+	945976
4.71759	-0.0998238	1.36058	-0.0733686	0.941513	1	Gm15790	0.941513	chr1	129796608	129797858	-	1250
1.73667	0.571568	2.69041	0.212447	0.831759	1	Rpl31-ps9	0.831759	chr1	129801387	129801764	-	377
3.10879	-1.60302	1.75583	-0.912969	0.361259	1	Gm15674	0.361259	chr1	130422824	130437914	+	15090
9.75675	-1.26768	1.09625	-1.15638	0.247525	1	Gm15675	0.247525	chr1	130429781	130437191	-	7410
554.427	-2.24136	0.195556	-11.4614	2.06077e-30	3.13608e-26	Cd55	2.06077e-30	chr1	130439027	130462744	-	23717
13.0653	-2.06973	1.01621	-2.03671	0.0416789	1	Gm16083	0.0416789	chr1	130462576	130557075	+	94499
3.10051	-2.28974	1.76018	-1.30086	0.193307	1	RP24-483O2.1	0.193307	chr1	130467972	130470225	+	2253
4.25286	-0.858536	1.66017	-0.517138	0.60506	1	RP24-483O2.2	0.60506	chr1	130473743	130475313	+	1570
2.00951	-3.53501	2.76341	-1.27922	0.200819	1	Zp3r	0.200819	chr1	130576713	130629621	-	52908
152.778	0.198154	0.278229	0.712197	0.476343	1	Pfkfb2	0.476343	chr1	130689182	130729253	-	40071
388.543	0.0618179	0.199011	0.310625	0.756086	1	Yod1	0.756086	chr1	130717327	130724358	+	7031
2.48638	2.11244	2.00772	1.05216	0.292727	1	RP24-87I22.4	0.292727	chr1	130727132	130728821	-	1689
30.2426	-0.673076	0.561141	-1.19948	0.230342	1	AA986860	0.230342	chr1	130731976	130744622	+	12646
2.36711	0.476649	2.10253	0.226703	0.820655	1	Il19	0.820655	chr1	130932656	130940115	-	7459
1.90633	-5.31986	2.86245	-1.8585	0.0630985	1	Il10	0.0630985	chr1	131019845	131024974	+	5129
3433.73	-0.336688	0.115613	-2.91219	0.00358899	1	Mapkapk2	0.00358899	chr1	131053700	131097826	-	44126
1.08274	-0.026022	2.98488	-0.00871796	0.993044	1	Gm25549	0.993044	chr1	131073658	131073751	-	93
21.7106	0.347922	0.753217	0.461915	0.644142	1	RP23-122P5.3	0.644142	chr1	131086252	131092149	-	5897
61.6119	-1.12442	0.45248	-2.48502	0.0129546	1	Dyrk3	0.0129546	chr1	131127455	131138340	-	10885
1039.65	0.0123255	0.139169	0.0885648	0.929428	1	Eif2d	0.929428	chr1	131153181	131187658	+	34477
27.0685	1.37444	0.645819	2.12822	0.033319	1	Rassf5	0.033319	chr1	131176410	131245258	-	68848
153.628	0.827881	0.323129	2.56207	0.0104049	1	Ikbke	0.0104049	chr1	131254343	131279606	-	25263
769.17	-0.120067	0.178669	-0.672007	0.501579	1	Srgap2	0.501579	chr1	131285251	131527352	-	242101
17.6808	-0.148989	0.895552	-0.166365	0.867869	1	RP24-81A5.2	0.867869	chr1	131376461	131378531	-	2070
10.0553	0.421062	1.02666	0.410128	0.681712	1	Gm29488	0.681712	chr1	131406812	131409213	-	2401
38.7836	-0.117948	0.536306	-0.219927	0.825928	1	Fam72a	0.825928	chr1	131527903	131539872	+	11969
1.06097	4.12545	3.34531	1.2332	0.217499	1	Avpr1b	0.217499	chr1	131599239	131612000	+	12761
7.1108	-3.5311	1.49752	-2.35797	0.018375	1	Ctse	0.018375	chr1	131638306	131675505	+	37199
25.9113	2.63369	0.779273	3.37968	0.000725699	1	5430435G22Rik	0.000725699	chr1	131688695	131715439	+	26744
1.86975	-2.07255	2.49381	-0.831075	0.405931	1	Slc26a9	0.405931	chr1	131744022	131771504	+	27482
6.49202	0.663751	1.30629	0.508118	0.61137	1	Pm20d1	0.61137	chr1	131797381	131821473	+	24092
578.527	-0.173688	0.16286	-1.06648	0.286206	1	Slc41a1	0.286206	chr1	131827493	131848865	+	21372
153.247	0.100985	0.295465	0.341784	0.732514	1	Rab29	0.732514	chr1	131867224	131872887	+	5663
3246.43	-0.258762	0.156203	-1.65657	0.0976057	1	Nucks1	0.0976057	chr1	131910534	131936321	+	25787
2.65905	0.936259	1.94672	0.480943	0.630557	1	RP24-325N3.3	0.630557	chr1	131914529	131916439	+	1910
31.0457	-0.264786	0.566452	-0.467447	0.64018	1	Slc45a3	0.64018	chr1	131962967	131982969	+	20002
302.27	-0.0999811	0.215807	-0.463289	0.643157	1	Elk4	0.643157	chr1	132007607	132032612	+	25005
225.513	-0.404127	0.308419	-1.31032	0.190089	1	Mfsd4	0.190089	chr1	132022806	132068062	-	45256
11.3594	0.335325	0.92506	0.362489	0.716986	1	RP24-340N18.1	0.716986	chr1	132102365	132108323	+	5958
38.0017	-0.300229	0.525831	-0.570962	0.568025	1	Cdk18	0.568025	chr1	132112237	132139684	-	27447
5.77633	-0.265807	1.34954	-0.196962	0.843858	1	Lemd1	0.843858	chr1	132191431	132259227	+	67796
1.28397	-0.304758	2.84439	-0.107144	0.914675	1	Gm7241	0.914675	chr1	132284453	132284809	+	356
25.2394	1.22099	0.686542	1.77847	0.075327	1	Nuak2	0.075327	chr1	132316126	132333488	+	17362
325.794	-0.0929693	0.215545	-0.431321	0.666235	1	Tmcc2	0.666235	chr1	132356315	132391281	-	34966
764.279	-0.0694289	0.155554	-0.446332	0.655358	1	Dstyk	0.655358	chr1	132417555	132466958	+	49403
20.0587	-0.436359	0.704657	-0.619251	0.535751	1	6030442K20Rik	0.535751	chr1	132466433	132477064	-	10631
1189.67	0.0898682	0.137645	0.6529	0.513821	1	Rbbp5	0.513821	chr1	132477365	132505659	+	28294
33.1243	0.195673	0.559356	0.349818	0.726476	1	Tmem81	0.726476	chr1	132506230	132508639	+	2409
20.4522	1.17547	0.784214	1.49892	0.133896	1	Cntn2	0.133896	chr1	132509427	132543256	-	33829
74.7629	0.247039	0.436257	0.56627	0.57121	1	Nfasc	0.57121	chr1	132564690	132741797	-	177107
162.836	1.79008	0.333432	5.36865	7.93268e-08	0.0012072	Lrrn2	7.93268e-08	chr1	132880273	132940005	+	59732
1476.31	-0.170773	0.156745	-1.0895	0.275936	1	Mdm4	0.275936	chr1	132959484	133030561	-	71077
11.5543	0.712984	0.91749	0.777102	0.437098	1	Gm29257	0.437098	chr1	133025801	133026439	+	638
143.59	-1.40104	0.331153	-4.23079	2.32868e-05	0.354378	Pik3c2b	2.32868e-05	chr1	133045667	133108687	+	63020
1.92945	-1.08752	2.46166	-0.441785	0.658645	1	Gm28609	0.658645	chr1	133050128	133068405	-	18277
3.68721	-1.35283	1.76679	-0.7657	0.443855	1	RP23-304O9.1	0.443855	chr1	133128676	133131782	-	3106
2231.16	-0.111113	0.145605	-0.763115	0.445395	1	Ppp1r15b	0.445395	chr1	133131143	133139783	+	8640
553.736	0.677925	0.258836	2.61912	0.00881561	1	Plekha6	0.00881561	chr1	133181321	133303435	+	122114
27.5261	1.02662	0.593048	1.7311	0.0834339	1	Gm19461	0.0834339	chr1	133250398	133269808	-	19410
9.01538	-0.541246	1.06866	-0.506473	0.612525	1	Ren1	0.612525	chr1	133350510	133360325	+	9815
29.2102	-0.76388	0.595709	-1.2823	0.199736	1	Etnk2	0.199736	chr1	133363572	133380336	+	16764
607.026	0.582416	0.217355	2.67956	0.00737198	1	Sox13	0.00737198	chr1	133382303	133424377	-	42074
2599.67	-0.318554	0.159523	-1.99691	0.0458348	1	Snrpe	0.0458348	chr1	133603871	133610291	-	6420
2.71377	0.798298	1.75338	0.455292	0.648899	1	Gm26706	0.648899	chr1	133610411	133614422	+	4011
156.423	-0.0780764	0.272521	-0.286497	0.774498	1	Zc3h11a	0.774498	chr1	133619862	133661380	-	41518
196.021	-0.317891	0.27375	-1.16124	0.245543	1	Zbed6	0.245543	chr1	133619940	133661318	-	41378
5.16985	0.105571	1.29932	0.0812513	0.935242	1	Lax1	0.935242	chr1	133679091	133690108	-	11017
529.578	-0.330578	0.236139	-1.39993	0.161533	1	Atp2b4	0.161533	chr1	133699457	133801041	-	101584
2.57719	0.388033	1.80489	0.214991	0.829775	1	RP23-18J18.1	0.829775	chr1	133775210	133778421	-	3211
2.76766	0.94214	1.81635	0.518699	0.603971	1	Gm28441	0.603971	chr1	133835189	133838372	+	3183
27.2958	-1.31947	0.643192	-2.05144	0.0402241	1	Optc	0.0402241	chr1	133897199	133907999	-	10800
49.1528	1.28268	0.787979	1.62781	0.103565	1	Prelp	0.103565	chr1	133910304	133921414	-	11110
1.36494	-0.0883488	2.85334	-0.0309632	0.975299	1	Gm1627	0.975299	chr1	133962162	133971938	+	9776
650.427	0.456176	0.546583	0.834596	0.403945	1	Fmod	0.403945	chr1	134037254	134048277	+	11023
1102.77	-1.19627	0.198453	-6.02801	1.65992e-09	2.52607e-05	Btg2	1.65992e-09	chr1	134075170	134079120	-	3950
2.66068	-1.43418	1.96074	-0.73145	0.464505	1	RP23-393C3.4	0.464505	chr1	134096405	134099159	-	2754
1.11682	0.912969	2.6311	0.346992	0.728598	1	Chil1	0.728598	chr1	134182176	134190181	+	8005
1.13696	1.33176	3.55062	0.375078	0.707602	1	Mybph	0.707602	chr1	134193448	134201232	+	7784
61.7583	-0.647972	0.43945	-1.47451	0.140345	1	Adora1	0.140345	chr1	134199223	134235431	-	36208
5.09299	-0.305491	1.79021	-0.170646	0.864502	1	Myog	0.864502	chr1	134289989	134292548	+	2559
129.711	0.0219102	0.293861	0.0745598	0.940565	1	Ppfia4	0.940565	chr1	134296783	134332928	-	36145
1689.11	-0.258014	0.129813	-1.98759	0.0468576	1	Tmem183a	0.0468576	chr1	134346097	134361979	-	15882
589.183	-0.0671293	0.162068	-0.414204	0.678725	1	Cyb5r1	0.678725	chr1	134405559	134411740	+	6181
1877.71	-0.00401307	0.1203	-0.0333587	0.973389	1	Adipor1	0.973389	chr1	134415378	134433351	+	17973
3.31836	-0.7771	1.68866	-0.460188	0.645382	1	RP24-547I3.2	0.645382	chr1	134454492	134455473	-	981
1044.05	-0.166705	0.146076	-1.14122	0.253779	1	Klhl12	0.253779	chr1	134455531	134491018	+	35487
918.821	0.00518209	0.154148	0.0336177	0.973182	1	Rabif	0.973182	chr1	134494648	134508774	+	14126
6.13327	-1.29061	1.34809	-0.957366	0.338383	1	Gm15454	0.338383	chr1	134518081	134518563	+	482
5177.83	0.020756	0.124951	0.166113	0.868068	1	Kdm5b	0.868068	chr1	134560171	134635285	+	75114
99.5493	0.0724193	0.386426	0.187408	0.851341	1	Syt2	0.851341	chr1	134646677	134762593	+	115916
1843.24	-1.98801	0.174875	-11.3682	6.02235e-30	9.16482e-26	Ppp1r12b	6.02235e-30	chr1	134754658	134955942	-	201284
193.381	-1.40561	0.995071	-1.41257	0.157781	1	RP24-541A5.3	0.157781	chr1	134799895	134801985	-	2090
7.9456	0.552378	1.0886	0.50742	0.61186	1	RP24-541A5.1	0.61186	chr1	134819916	134827549	-	7633
2.13609	0.114161	2.04709	0.0557674	0.955527	1	Gm28892	0.955527	chr1	134834142	134846415	+	12273
239.829	0.0288058	0.323436	0.0890617	0.929033	1	Ube2t	0.929033	chr1	134962565	134974162	+	11597
120.119	1.51041	0.361901	4.17355	2.99887e-05	0.456368	Lgr6	2.99887e-05	chr1	134983301	135105276	-	121975
65.108	0.290694	0.461272	0.6302	0.528564	1	Ptprv	0.528564	chr1	135108497	135132594	-	24097
2.29569	-0.576253	2.05726	-0.280107	0.779396	1	Ptpn7	0.779396	chr1	135132700	135145317	+	12617
934.388	0.286079	0.144111	1.98513	0.0471298	1	Arl8a	0.0471298	chr1	135146824	135156269	+	9445
6.02482	0.433807	1.35156	0.320968	0.748235	1	Gm26280	0.748235	chr1	135150666	135150766	-	100
12.3928	0.0993574	0.932055	0.1066	0.915106	1	Gm15445	0.915106	chr1	135152963	135153806	+	843
215.327	-0.343755	0.237946	-1.44468	0.148549	1	Gm4204	0.148549	chr1	135231995	135233225	+	1230
1.69827	0.254917	2.44639	0.104202	0.917009	1	Gm26642	0.917009	chr1	135248561	135266443	+	17882
31.6589	-2.00129	0.697031	-2.87117	0.00408961	1	Elf3	0.00408961	chr1	135253575	135258568	-	4993
657.714	-0.389294	0.218873	-1.77863	0.0753008	1	Rnpep	0.0753008	chr1	135262712	135284084	-	21372
1088.95	-0.0822936	0.149201	-0.551562	0.581248	1	Timm17a	0.581248	chr1	135295213	135313778	-	18565
179.48	-3.88746	0.373196	-10.4167	2.08082e-25	3.16659e-21	Lmod1	2.08082e-25	chr1	135324807	135368065	+	43258
558.104	0.461278	0.169218	2.72593	0.00641199	1	Shisa4	0.00641199	chr1	135371057	135375237	-	4180
7010.03	-0.0485422	0.114816	-0.422781	0.672455	1	Ipo9	0.672455	chr1	135382312	135430499	-	48187
4.47043	0.417179	1.55869	0.267647	0.788971	1	Gm28277	0.788971	chr1	135409622	135414186	-	4564
1523.11	0.102124	0.191168	0.53421	0.593196	1	Nav1	0.593196	chr1	135434580	135607295	-	172715
5.18193	-0.982821	2.04876	-0.479715	0.63143	1	RP23-2M16.4	0.63143	chr1	135480392	135481414	-	1022
16.8991	1.03853	0.803428	1.29262	0.196143	1	RP24-331B5.1	0.196143	chr1	135523088	135525338	-	2250
2.35135	-0.919337	2.06243	-0.445755	0.655774	1	Gm4793	0.655774	chr1	135584773	135599948	+	15175
3297.27	-0.895352	0.189958	-4.71343	2.43581e-06	0.0370682	Csrp1	2.43581e-06	chr1	135720061	135752232	+	32171
605.324	0.337294	0.18158	1.85755	0.0632333	1	Phlda3	0.0632333	chr1	135766119	135769136	+	3017
70.0742	2.46377	0.443662	5.55327	2.80376e-08	0.000426677	Tnni1	2.80376e-08	chr1	135779434	135810989	+	31555
39.0835	-0.255507	0.498465	-0.512587	0.60824	1	Lad1	0.60824	chr1	135818598	135833342	+	14744
53.5028	0.632668	0.510873	1.23841	0.215566	1	Tnnt2	0.215566	chr1	135836354	135852260	+	15906
2.64607	0.217408	1.94792	0.11161	0.911132	1	Gm28883	0.911132	chr1	135869782	135870150	+	368
1.57182	-2.5555	2.96547	-0.861753	0.388823	1	Pkp1	0.388823	chr1	135871395	135919207	-	47812
2097.78	0.0973123	0.134247	0.724876	0.468528	1	Tmem9	0.468528	chr1	136008150	136035342	+	27192
10.3568	-0.677884	1.08025	-0.627528	0.530313	1	Cacna1s	0.530313	chr1	136052750	136119822	+	67072
2.30294	2.47923	2.73347	0.90699	0.364412	1	Gm15850	0.364412	chr1	136126178	136131183	-	5005
342.725	0.436489	0.257267	1.69664	0.0897646	1	Kif21b	0.0897646	chr1	136131389	136177998	+	46609
326.911	-0.145748	0.253894	-0.574053	0.565932	1	5730559C18Rik	0.565932	chr1	136213531	136234264	-	20733
2.24193	0.303019	2.21779	0.136631	0.891322	1	Gm26781	0.891322	chr1	136259407	136274406	+	14999
1044.14	0.0522335	0.177901	0.293609	0.769056	1	Camsap2	0.769056	chr1	136268123	136346104	-	77981
30.1385	0.0465681	0.585747	0.0795021	0.936633	1	9230116N13Rik	0.936633	chr1	136411916	136415519	-	3603
276.345	0.0641262	0.230948	0.277666	0.781269	1	Ddx59	0.781269	chr1	136415271	136440158	+	24887
112.738	0.0958843	0.313429	0.30592	0.759665	1	Kif14	0.759665	chr1	136466343	136531511	+	65168
2.87704	-0.166434	1.94038	-0.0857737	0.931646	1	Gm29485	0.931646	chr1	136523884	136524165	+	281
1.37083	0.957238	2.5574	0.374301	0.708181	1	RP24-68C1.3	0.708181	chr1	136541605	136555873	+	14268
4.63407	-1.27597	1.50769	-0.846307	0.397381	1	RP24-68C1.4	0.397381	chr1	136576938	136579477	-	2539
1366.33	-0.034517	0.133828	-0.257921	0.796468	1	Zfp281	0.796468	chr1	136624901	136630053	+	5152
2.30136	0.540051	2.33291	0.231492	0.816932	1	Gm19705	0.816932	chr1	136670769	136690804	+	20035
4.32925	0.581318	1.5758	0.368904	0.7122	1	RP23-302C16.5	0.7122	chr1	136789182	136789520	-	338
3.02467	0.386138	1.70068	0.227049	0.820386	1	RP23-302C16.4	0.820386	chr1	136793034	136793510	+	476
1.91077	5.13971	2.90842	1.76719	0.0771971	1	Nr5a2	0.0771971	chr1	136842571	136960448	-	117877
22.6298	-0.434546	0.722364	-0.601561	0.547466	1	Gm4258	0.547466	chr1	137898595	138000384	+	101789
18.1747	0.15246	0.742149	0.205431	0.837236	1	RP23-393I12.1	0.837236	chr1	137909291	137913158	+	3867
1.06936	-3.36448	3.25178	-1.03466	0.300829	1	Gm26979	0.300829	chr1	137917690	137921312	-	3622
15.7168	-0.0790824	1.03572	-0.0763549	0.939137	1	RP23-393I12.3	0.939137	chr1	137924388	137926379	+	1991
3.94784	0.364619	1.50371	0.24248	0.808408	1	RP23-393I12.4	0.808408	chr1	137927251	137930273	+	3022
18.4304	-0.530033	1.02199	-0.51863	0.604019	1	RP23-393I12.5	0.604019	chr1	137932041	137933284	+	1243
3.45333	0.67402	1.64867	0.408827	0.682666	1	RP23-44N5.3	0.682666	chr1	137935189	137937346	+	2157
10.3094	-0.330818	0.927774	-0.356572	0.721413	1	RP23-44N5.4	0.721413	chr1	137949422	137954643	+	5221
4.15116	0.144403	1.54147	0.0936785	0.925365	1	A430106G13Rik	0.925365	chr1	137966531	137969918	+	3387
4.60863	0.53843	1.66408	0.32356	0.746272	1	RP23-44N5.7	0.746272	chr1	137971174	137972315	+	1141
5.4318	-0.290202	1.33583	-0.217245	0.828018	1	Ptprc	0.828018	chr1	138062861	138175708	-	112847
1599.72	0.12895	0.135908	0.948801	0.342722	1	Nek7	0.342722	chr1	138482875	138620141	-	137266
2.11073	0.590524	2.04815	0.28832	0.773102	1	RP23-209N14.3	0.773102	chr1	138552305	138554708	-	2403
7.25528	0.541176	1.16752	0.463527	0.642987	1	RP23-209N14.4	0.642987	chr1	138567697	138571356	-	3659
166.281	0.598301	0.297147	2.01348	0.044064	1	Lhx9	0.044064	chr1	138825186	138848577	-	23391
161.81	-0.21038	0.280529	-0.74994	0.453291	1	2310009B15Rik	0.453291	chr1	138851983	138856852	-	4869
208.109	-0.811594	0.257593	-3.15068	0.00162893	1	Dennd1b	0.00162893	chr1	138963709	139176043	+	212334
10.5041	0.214848	1.13176	0.189835	0.849439	1	RP23-114L12.3	0.849439	chr1	138968510	138971851	+	3341
3.75968	-0.561604	1.97202	-0.284787	0.775808	1	RP23-114L12.6	0.775808	chr1	139030185	139032982	+	2797
4.69745	0.44623	1.43165	0.31169	0.755276	1	Gm16304	0.755276	chr1	139133891	139134665	-	774
6.36723	-0.453095	1.29761	-0.349177	0.726957	1	RP24-260D21.1	0.726957	chr1	139155152	139157782	+	2630
6.81633	-0.474811	1.20364	-0.394479	0.693227	1	Crb1	0.693227	chr1	139198254	139377076	-	178822
804.398	-0.100967	0.178182	-0.566652	0.570951	1	Zbtb41	0.570951	chr1	139422383	139453007	+	30624
1054.26	-0.121847	0.176889	-0.688834	0.490928	1	Aspm	0.490928	chr1	139454773	139494088	+	39315
17.4355	-0.777195	0.758401	-1.02478	0.305467	1	RP23-13N24.1	0.305467	chr1	139928240	139929608	-	1368
113.52	0.0997539	0.904375	0.110302	0.91217	1	Cfh	0.91217	chr1	140084708	140183764	-	99056
121.05	-1.60551	0.36431	-4.407	1.04811e-05	0.159501	Kcnt2	1.04811e-05	chr1	140246158	140612067	+	365909
1.7156	-2.85113	2.48431	-1.14765	0.251112	1	RP24-351P4.1	0.251112	chr1	140266487	140269852	+	3365
1.87256	-0.47913	2.09306	-0.228914	0.818936	1	RP23-310C14.2	0.818936	chr1	141356789	141357277	+	488
46.0174	0.151145	0.502095	0.301029	0.763393	1	Gm5835	0.763393	chr1	143093347	143094616	-	1269
973.31	-0.320835	0.157162	-2.04143	0.0412085	1	Cdc73	0.0412085	chr1	143598800	143702893	-	104093
2.77961	0.739357	1.81699	0.406912	0.684072	1	B3galt2	0.684072	chr1	143640664	143654614	+	13950
2.02458	-0.381856	2.20392	-0.173262	0.862446	1	Gm6397	0.862446	chr1	143683230	143684298	+	1068
680.317	-0.196736	0.161312	-1.2196	0.222616	1	Glrx2	0.222616	chr1	143716338	143749676	+	33338
1172.17	-0.246932	0.155958	-1.58332	0.113348	1	Trove2	0.113348	chr1	143750790	143777068	-	26278
888.417	-0.163799	0.177737	-0.921582	0.356747	1	Uchl5	0.356747	chr1	143777272	143807466	+	30194
75.1821	-0.332467	0.373672	-0.88973	0.373611	1	Gm29170	0.373611	chr1	143777642	143781307	+	3665
381.578	-0.271376	0.201058	-1.34974	0.177098	1	Rgs2	0.177098	chr1	143999338	144004161	-	4823
2.02912	1.99566	2.50438	0.796867	0.425528	1	Rgs1	0.425528	chr1	144242296	144249242	-	6946
1.58264	1.38012	2.38851	0.577817	0.563387	1	Gm7266	0.563387	chr1	144312032	144312436	-	404
2.38345	-0.694462	2.20944	-0.314315	0.753282	1	Gm5263	0.753282	chr1	146420436	146421036	+	600
31.3145	-0.827963	0.574439	-1.44134	0.149488	1	Brinp3	0.149488	chr1	146494760	146902472	+	407712
6.64853	-1.02808	1.29532	-0.793686	0.427378	1	Gm15583	0.427378	chr1	146725581	146729090	+	3509
1459.25	-1.06333	0.164908	-6.448	1.13339e-10	1.72479e-06	Pla2g4a	1.13339e-10	chr1	149829618	149961290	-	131672
5.40519	-1.08365	1.54283	-0.702381	0.482442	1	Ptgs2os	0.482442	chr1	150074873	150099963	-	25090
48.1739	-0.37273	0.544156	-0.684968	0.493364	1	Ptgs2	0.493364	chr1	150100031	150108227	+	8196
6.64453	1.11175	1.25316	0.887154	0.374996	1	Gm15453	0.374996	chr1	150265535	150265999	-	464
692.949	0.337211	0.15251	2.21108	0.02703	1	BC003331	0.02703	chr1	150361305	150393080	-	31775
2817.74	-0.109347	0.15989	-0.683886	0.494047	1	Tpr	0.494047	chr1	150392838	150449935	+	57097
3.31887	0.77893	1.56497	0.497729	0.618675	1	Prg4	0.618675	chr1	150449412	150466165	-	16753
1.68292	-1.68362	2.77719	-0.606231	0.544362	1	Ska2l-ps	0.544362	chr1	150549317	150549676	+	359
327.645	-0.492447	0.256658	-1.91869	0.0550231	1	Hmcn1	0.0550231	chr1	150562524	150993435	-	430911
1.97941	-1.22546	2.78938	-0.43933	0.660422	1	Gm20631	0.660422	chr1	150625266	150783499	+	158233
50.9421	0.0746806	0.455387	0.163994	0.869736	1	Gm10138	0.869736	chr1	151339604	151345231	-	5627
5843.46	-0.00876189	0.122265	-0.071663	0.94287	1	Ivns1abp	0.94287	chr1	151344477	151364422	+	19945
420.51	0.129986	0.20122	0.645989	0.518286	1	Swt1	0.518286	chr1	151367699	151428455	-	60756
834.743	-0.0523069	0.190259	-0.274925	0.783374	1	Trmt1l	0.783374	chr1	151428542	151458161	+	29619
13.4852	0.259787	0.861974	0.301386	0.76312	1	RP24-167M10.4	0.76312	chr1	151445305	151447741	+	2436
2903.01	-0.206183	0.12854	-1.60404	0.108706	1	Rnf2	0.108706	chr1	151458004	151500955	-	42951
5.75118	0.0225347	1.2429	0.0181307	0.985535	1	RP24-395F2.1	0.985535	chr1	151496557	151499585	-	3028
10.0785	0.249331	0.987597	0.252463	0.800683	1	Gm19503	0.800683	chr1	151520447	151520687	-	240
302.55	-2.01755	0.309416	-6.52052	7.00658e-11	1.06626e-06	Fam129a	7.00658e-11	chr1	151571186	151721939	+	150753
32.9227	0.323482	0.544733	0.593835	0.552622	1	2810414N06Rik	0.552622	chr1	151748949	151755018	-	6069
1502.46	0.0147055	0.154536	0.0951589	0.924189	1	Edem3	0.924189	chr1	151755371	151822051	+	66680
1164.75	-0.643775	0.147803	-4.35563	1.32682e-05	0.201916	1700025G04Rik	1.32682e-05	chr1	151852403	152090125	-	237722
729.359	0.0212945	0.179988	0.118311	0.905822	1	Tsen15	0.905822	chr1	152370735	152386688	-	15953
51.3486	-1.81382	0.517404	-3.50561	0.000455565	1	Colgalt2	0.000455565	chr1	152399830	152510695	+	110865
1693.45	-0.778761	0.182094	-4.2767	1.89682e-05	0.288658	Rgl1	1.89682e-05	chr1	152516760	152766351	-	249591
6.44576	-1.23197	1.34169	-0.918224	0.358502	1	Gm7278	0.358502	chr1	152729159	152730559	-	1400
1.30642	-4.56403	3.42461	-1.33272	0.182625	1	Gm28792	0.182625	chr1	152731206	152751824	-	20618
2824.4	-0.45781	0.133205	-3.43687	0.000588469	1	Arpc5	0.000588469	chr1	152766542	152775597	+	9055
18.1299	0.628688	0.707116	0.889087	0.373956	1	Ncf2	0.373956	chr1	152800194	152836991	+	36797
1493.67	-0.131226	0.23885	-0.549409	0.582725	1	Smg7	0.582725	chr1	152836995	152902646	-	65651
15.4538	0.0565167	0.921454	0.0613343	0.951093	1	Gm28791	0.951093	chr1	152878520	152880298	-	1778
16.1357	0.416226	0.904377	0.460235	0.645348	1	Nmnat2	0.645348	chr1	152954993	153119261	+	164268
178.284	-0.939899	0.283478	-3.31559	0.000914487	1	Lamc2	0.000914487	chr1	153122756	153186447	-	63691
5858.73	-0.40666	0.184507	-2.20404	0.0275217	1	Lamc1	0.0275217	chr1	153218922	153332786	-	113864
10.8853	-0.416285	1.17549	-0.354139	0.723235	1	RP24-571N3.1	0.723235	chr1	153283850	153287190	-	3340
2.26128	-1.23837	2.76788	-0.447409	0.65458	1	Gm8818	0.65458	chr1	153305432	153306478	+	1046
2.24571	2.42403	2.31574	1.04676	0.295209	1	Shcbp1l	0.295209	chr1	153425162	153452574	+	27412
1030.47	-0.138678	0.199049	-0.696703	0.485989	1	Dhx9	0.485989	chr1	153455758	153487660	-	31902
71.0768	0.447469	0.403483	1.10901	0.267424	1	Npl	0.267424	chr1	153503015	153550045	-	47030
3.65951	-0.805088	1.60761	-0.500799	0.616513	1	Gm6652	0.616513	chr1	153619604	153620673	-	1069
40.4321	-0.53148	0.535257	-0.992943	0.320738	1	Rgs8	0.320738	chr1	153653025	153700323	+	47298
49.9309	-0.464755	0.509092	-0.912909	0.36129	1	Rgs16	0.36129	chr1	153740349	153745468	+	5119
106.084	0.494976	0.328431	1.50709	0.131787	1	Rnasel	0.131787	chr1	153749426	153764221	+	14795
13.9982	0.23865	0.826504	0.288746	0.772775	1	Gm28512	0.772775	chr1	153750682	153751547	+	865
1.53217	0.86756	2.57144	0.337382	0.735829	1	Rgsl1	0.735829	chr1	153779381	153844142	-	64761
11.3673	-0.074756	0.88245	-0.0847141	0.932489	1	Teddm2	0.932489	chr1	153849542	153900228	-	50686
414.095	0.444577	0.212964	2.08757	0.036837	1	Glul	0.036837	chr1	153899944	153909723	+	9779
4.1791	-1.0498	1.50834	-0.696001	0.486428	1	Zfp648	0.486428	chr1	154201187	154205689	+	4502
30.2591	0.236276	0.678701	0.348129	0.727743	1	Cacna1e	0.727743	chr1	154390731	154884501	-	493770
5.98215	0.468828	1.38898	0.337533	0.735715	1	Gm9530	0.735715	chr1	155063447	155083266	-	19819
934.353	0.116598	0.195964	0.594998	0.551845	1	Ier5	0.551845	chr1	155096361	155099636	-	3275
355.067	0.118103	0.257175	0.459232	0.646067	1	Mr1	0.646067	chr1	155127277	155146814	-	19537
1732.07	0.097124	0.128246	0.757327	0.448854	1	Stx6	0.448854	chr1	155158715	155208256	+	49541
6.3279	0.596064	1.18789	0.501782	0.615821	1	RP24-290D14.2	0.615821	chr1	155179801	155180388	+	587
220.976	0.441473	0.250196	1.76451	0.077647	1	BC034090	0.077647	chr1	155212471	155244444	-	31973
521.297	-0.554033	0.236838	-2.33929	0.0193206	1	Xpr1	0.0193206	chr1	155275701	155417415	-	141714
2.92242	0.783099	1.99645	0.392247	0.694876	1	Gm5532	0.694876	chr1	155520173	155527143	-	6970
539.212	-0.0746626	0.169395	-0.44076	0.659387	1	Acbd6	0.659387	chr1	155558120	155691330	+	133210
669.885	-0.253818	0.176288	-1.43979	0.149925	1	Qsox1	0.149925	chr1	155776029	155812889	-	36860
467.682	-0.0713684	0.217131	-0.328689	0.742391	1	Cep350	0.742391	chr1	155844964	155973255	-	128291
1.12792	2.61201	3.11971	0.83726	0.402446	1	RP24-310B3.1	0.402446	chr1	155973318	155974506	+	1188
579.615	-0.0622001	0.167302	-0.371783	0.710055	1	Tor1aip1	0.710055	chr1	156004599	156036480	-	31881
28.1364	0.209748	0.692751	0.302775	0.762061	1	RP24-321N12.1	0.762061	chr1	156026223	156030007	-	3784
2550.77	-0.103992	0.133532	-0.778782	0.436108	1	Tor1aip2	0.436108	chr1	156035403	156068861	+	33458
35.9915	-1.77966	0.635013	-2.80256	0.00506993	1	Fam163a	0.00506993	chr1	156075966	156205026	-	129060
2.7668	-0.208077	2.03093	-0.102454	0.918396	1	Tdrd5	0.918396	chr1	156255296	156303664	-	48368
2.14722	-0.0764927	2.02967	-0.0376872	0.969937	1	Axdnd1	0.969937	chr1	156323509	156421159	-	97650
101.929	0.318113	0.342683	0.928301	0.353251	1	Gm2000	0.353251	chr1	156366040	156366484	+	444
1414.69	0.330205	0.157596	2.09526	0.0361478	1	Soat1	0.0361478	chr1	156424525	156474331	-	49806
6.10718	0.176697	1.29334	0.136621	0.891331	1	RP24-228M19.3	0.891331	chr1	156455290	156457852	+	2562
872.401	-0.200923	0.162193	-1.23879	0.215424	1	Csnk2a1	0.215424	chr1	156524012	156526664	+	2652
205.02	-0.304256	0.297103	-1.02407	0.3058	1	Abl2	0.3058	chr1	156558786	156649568	+	90782
11.464	0.262807	1.10239	0.238398	0.811573	1	RP23-363M8.2	0.811573	chr1	156583108	156588248	+	5140
70.5909	-0.0808674	0.376209	-0.214953	0.829804	1	Tor3a	0.829804	chr1	156653617	156674356	-	20739
1343.02	-0.359072	0.140507	-2.55555	0.0106019	1	Fam20b	0.0106019	chr1	156678532	156719086	-	40554
6.79457	0.12156	1.28363	0.0947003	0.924553	1	Gm15428	0.924553	chr1	156793512	156793844	+	332
1167.4	-0.494823	0.155705	-3.17796	0.00148316	1	Ralgps2	0.00148316	chr1	156804166	156939626	-	135460
3.60015	-2.34473	2.21724	-1.0575	0.290283	1	Gm28693	0.290283	chr1	156835287	156837924	-	2637
657.61	-4.6503	0.295786	-15.7219	1.07137e-55	1.63042e-51	Angptl1	1.07137e-55	chr1	156838562	156861078	+	22516
11.0833	-0.00804868	1.02917	-0.00782053	0.99376	1	RP24-444I15.1	0.99376	chr1	156856217	156858859	-	2642
3.61363	-0.390351	1.64357	-0.237502	0.812268	1	RP24-444I15.4	0.812268	chr1	156872177	156876120	-	3943
2.73373	-1.69007	2.15423	-0.784534	0.432727	1	4930439D14Rik	0.432727	chr1	156939838	156940196	+	358
183.558	0.237905	0.28153	0.845043	0.398087	1	Rasal2	0.398087	chr1	157135182	157412595	-	277413
2.49237	-0.208382	2.01341	-0.103497	0.917568	1	RP24-227F14.5	0.917568	chr1	157347339	157350043	-	2704
13.4443	0.699736	0.863054	0.810767	0.4175	1	RP24-227F14.1	0.4175	chr1	157404325	157406721	-	2396
321.11	-0.138295	0.206251	-0.67052	0.502527	1	2810025M15Rik	0.502527	chr1	157412352	157420236	+	7884
150.737	0.856272	0.285629	2.99784	0.00271898	1	BC026585	0.00271898	chr1	157458577	157492638	+	34061
173.98	1.49942	0.314451	4.76838	1.85713e-06	0.0282618	Sec16b	1.85713e-06	chr1	157506728	157568425	+	61697
11.626	0.359617	1.00265	0.358668	0.719844	1	Brinp2	0.719844	chr1	158245269	158356326	-	111057
94.0953	-1.69947	0.445928	-3.8111	0.000138352	1	Astn1	0.000138352	chr1	158362273	158691781	+	329508
89.3012	-2.20702	0.441173	-5.0026	5.6561e-07	0.00860745	Pappa2	5.6561e-07	chr1	158711727	158980490	-	268763
3.26288	-0.616365	1.55693	-0.395885	0.69219	1	Gm4953	0.69219	chr1	159168160	159168642	-	482
2002.37	-0.125338	0.125005	-1.00266	0.316025	1	Rfwd2	0.316025	chr1	159232320	159347640	+	115320
15.4895	-0.20311	0.826326	-0.245799	0.805838	1	RP23-375F6.4	0.805838	chr1	159235710	159238558	+	2848
7.87729	-0.541564	1.09277	-0.495589	0.620184	1	RP23-145H3.3	0.620184	chr1	159289059	159289807	+	748
2.87176	-1.94081	2.10381	-0.922519	0.356258	1	Tnr	0.356258	chr1	159523769	159931729	+	407960
90.3243	-0.86421	0.438905	-1.96901	0.0489516	1	4930523C07Rik	0.0489516	chr1	160044382	160080208	+	35826
525.207	-7.46805	1.12857	-6.61725	3.65949e-11	5.56901e-07	Tnn	3.65949e-11	chr1	160085029	160153580	-	68551
1172.25	-0.219514	0.155867	-1.40834	0.15903	1	Mrps14	0.15903	chr1	160195215	160202170	+	6955
3418.18	0.0698201	0.147222	0.47425	0.635322	1	Cacybp	0.635322	chr1	160202367	160212875	-	10508
11.3766	0.641981	0.937275	0.684945	0.493379	1	RP23-71J17.5	0.493379	chr1	160212943	160214816	+	1873
392.933	-0.314238	0.231866	-1.35526	0.175336	1	Rabgap1l	0.175336	chr1	160219174	160793211	-	574037
1.07701	-1.55978	2.99719	-0.520412	0.602776	1	RP24-540L1.1	0.602776	chr1	160264324	160443072	+	178748
9.36084	0.479625	0.987909	0.485496	0.627325	1	RP24-540L1.2	0.627325	chr1	160321686	160327078	-	5392
2.87244	0.361039	1.95277	0.184885	0.853319	1	RP24-546N2.4	0.853319	chr1	160589882	160591140	-	1258
9.0534	-0.750586	1.15917	-0.647519	0.517296	1	RP24-546N2.2	0.517296	chr1	160608955	160612450	-	3495
3.95933	0.146162	1.56135	0.0936122	0.925417	1	RP24-546N2.1	0.925417	chr1	160648023	160650302	-	2279
1.32577	1.13775	2.75446	0.413057	0.679565	1	RP24-400M20.1	0.679565	chr1	160755687	160759689	+	4002
1.18058	-1.16926	2.79424	-0.418455	0.675615	1	Gm6177	0.675615	chr1	160893120	160893584	+	464
490.203	0.136602	0.194202	0.703402	0.481806	1	Rc3h1	0.481806	chr1	160906418	160974978	+	68560
5.09117	0.537307	1.36246	0.394367	0.69331	1	RP24-188H2.3	0.69331	chr1	160910789	160912619	+	1830
2.38024	0.913009	1.85311	0.492691	0.622231	1	RP24-188H2.4	0.622231	chr1	160913472	160914402	+	930
15.5495	0.111628	0.802828	0.139044	0.889416	1	RP24-188H2.5	0.889416	chr1	160915324	160918901	+	3577
3.62222	-0.419557	1.79736	-0.23343	0.815428	1	Serpinc1	0.815428	chr1	160978585	161005863	+	27278
150.872	-0.0636287	0.315392	-0.201745	0.840116	1	Zbtb37	0.840116	chr1	161002922	161034849	-	31927
4.66858	-1.31449	1.50539	-0.87319	0.382559	1	RP24-297J20.5	0.382559	chr1	161030582	161031456	+	874
3114.14	0.140835	0.135193	1.04174	0.297534	1	Gas5	0.297534	chr1	161034422	161038539	+	4117
594.984	0.134669	0.163444	0.823946	0.40997	1	Dars2	0.40997	chr1	161040601	161070658	-	30057
546.493	-0.438344	0.191778	-2.28569	0.0222724	1	Cenpl	0.0222724	chr1	161070713	161086724	+	16011
544.957	-0.0997465	0.171313	-0.582247	0.5604	1	Klhl20	0.5604	chr1	161088375	161131511	-	43136
90.2323	-0.704541	0.415	-1.69769	0.0895664	1	Ankrd45	0.0895664	chr1	161142691	161170498	+	27807
1.1144	0.957615	2.89343	0.330962	0.740674	1	4930469G21Rik	0.740674	chr1	161154558	161159314	-	4756
3329.43	-0.022835	0.150105	-0.152127	0.879087	1	Prdx6	0.879087	chr1	161240112	161251219	-	11107
2.55037	0.654412	1.97702	0.331008	0.740638	1	Gm15429	0.740638	chr1	161726242	161727489	-	1247
2.35276	0.0687339	1.87984	0.0365636	0.970833	1	RP24-75E15.1	0.970833	chr1	161746056	161747645	+	1589
1429.47	-0.00159595	0.18876	-0.00845489	0.993254	1	Suco	0.993254	chr1	161816114	161876682	-	60568
1.58089	1.95463	2.54947	0.76668	0.443272	1	RP24-75E15.4	0.443272	chr1	161821865	161823068	+	1203
1.28152	2.20952	3.06817	0.720142	0.471437	1	4930558K02Rik	0.471437	chr1	161942086	161979636	-	37550
850.899	0.433256	0.162202	2.67109	0.00756051	1	Pigc	0.00756051	chr1	161969186	161973435	+	4249
1.92628	-0.917273	2.48341	-0.369361	0.711859	1	RP24-499I2.1	0.711859	chr1	161969200	162027106	+	57906
168.211	1.04193	0.314791	3.30991	0.000933274	1	Dnm3	0.000933274	chr1	161982453	162478034	-	495581
30.848	-0.869702	0.580423	-1.49839	0.134031	1	2810442N19Rik	0.134031	chr1	162004969	162016494	+	11525
1.08786	1.46419	2.94302	0.497514	0.618827	1	RP24-153N24.3	0.618827	chr1	162086635	162088468	-	1833
882.656	0.143524	0.167	0.859428	0.390105	1	Dnm3os	0.390105	chr1	162217623	162225550	+	7927
757.758	0.235361	0.170179	1.38302	0.166658	1	Mettl13	0.166658	chr1	162532127	162548551	-	16424
753.904	0.161484	0.163675	0.986612	0.323833	1	Vamp4	0.323833	chr1	162570515	162599084	+	28569
1536.67	0.152217	0.175243	0.868606	0.385062	1	Prrc2c	0.385062	chr1	162670725	162740556	-	69831
3.80146	0.0543555	1.45375	0.0373899	0.970174	1	Gm27616	0.970174	chr1	162674158	162674220	-	62
2.6145	3.0299	2.49657	1.21363	0.224891	1	Fmo4	0.224891	chr1	162793188	162813972	-	20784
65.7485	0.576476	1.56277	0.368881	0.712217	1	Fmo1	0.712217	chr1	162829561	162866610	-	37049
11.0417	-0.16093	1.15645	-0.139159	0.889325	1	Fmo2	0.889325	chr1	162874317	162898726	-	24409
378.444	2.63201	0.274859	9.57585	1.01022e-21	1.53735e-17	Prrx1	1.01022e-21	chr1	163245119	163313710	-	68591
1.40471	3.22239	3.02707	1.06453	0.28709	1	Gm20471	0.28709	chr1	163280356	163287045	+	6689
28.4379	4.41321	0.89487	4.93168	8.15263e-07	0.0124067	Gm26523	8.15263e-07	chr1	163301790	163303620	-	1830
3.5677	3.19189	2.05087	1.55636	0.119622	1	RP24-485J8.3	0.119622	chr1	163306798	163309067	-	2269
697.947	0.116854	0.166975	0.69983	0.484033	1	Gorab	0.484033	chr1	163384908	163403669	-	18761
3.29875	0.35231	1.62912	0.216258	0.828787	1	Rpsa-ps1	0.828787	chr1	163623793	163624678	+	885
1679.62	-0.0629472	0.128206	-0.490983	0.623439	1	Kifap3	0.623439	chr1	163779583	163917109	+	137526
431.17	0.129625	0.186189	0.696202	0.486302	1	Scyl3	0.486302	chr1	163929100	163955126	+	26026
654.227	-0.175965	0.172221	-1.02174	0.306906	1	BC055324	0.306906	chr1	163945993	163994796	-	48803
96.4184	0.152433	0.330843	0.460742	0.644984	1	Mettl18	0.644984	chr1	163994889	163997243	+	2354
3.49766	1.50112	1.74838	0.858577	0.390574	1	F5	0.390574	chr1	164151838	164220277	+	68439
420.471	-0.102856	0.183286	-0.561178	0.574676	1	Slc19a2	0.574676	chr1	164249046	164265385	+	16339
150.151	-0.310184	0.301696	-1.02813	0.303888	1	Ccdc181	0.303888	chr1	164275585	164287847	+	12262
547.978	0.160307	0.179874	0.891221	0.37281	1	Blzf1	0.37281	chr1	164289800	164307489	-	17689
469.636	-0.0231845	0.183138	-0.126596	0.89926	1	Nme7	0.89926	chr1	164304121	164437725	+	133604
278.935	-0.20543	0.345645	-0.594338	0.552286	1	Atp1b1	0.552286	chr1	164437109	164458355	-	21246
8.16514	-2.03792	1.3165	-1.54798	0.121626	1	Dpt	0.121626	chr1	164796644	164824266	+	27622
887.955	-0.65083	0.180959	-3.59657	0.000322445	1	Sft2d2	0.000322445	chr1	165174337	165194438	-	20101
1358.69	-0.0381113	0.155596	-0.244938	0.806504	1	Tiprl	0.806504	chr1	165212286	165236996	-	24710
32.1909	0.224543	0.635483	0.353342	0.723832	1	RP23-187M7.5	0.723832	chr1	165230371	165235125	-	4754
636.197	-0.695911	0.201055	-3.46129	0.000537593	1	Gpr161	0.000537593	chr1	165295789	165326745	+	30956
221.245	-0.452971	0.299632	-1.51176	0.130595	1	Dcaf6	0.130595	chr1	165328698	165460475	-	131777
4.27718	-0.656668	1.70489	-0.385167	0.700113	1	RP24-323I23.1	0.700113	chr1	165451555	165454629	-	3074
755.322	-0.0868924	0.158448	-0.548397	0.583419	1	Mpc2	0.583419	chr1	165460637	165481214	+	20577
1.58305	-0.22287	2.53879	-0.0877856	0.930047	1	RP24-323I23.2	0.930047	chr1	165467500	165468533	+	1033
5114.52	0.165162	0.140572	1.17493	0.240024	1	Mpzl1	0.240024	chr1	165592240	165634538	-	42298
1.55611	1.59518	2.39069	0.667246	0.504615	1	RP23-469D21.6	0.504615	chr1	165643899	165644688	-	789
1671.94	0.64918	0.152737	4.25031	2.13471e-05	0.32486	Rcsd1	2.13471e-05	chr1	165646516	165709757	-	63241
657.599	0.546851	0.190495	2.87068	0.00409592	1	Creg1	0.00409592	chr1	165763746	165775308	+	11562
5.60429	0.95542	1.32331	0.721992	0.470299	1	Gm16565	0.470299	chr1	165781075	165789367	+	8292
3.62996	0.441628	1.56898	0.281474	0.778347	1	Cd247	0.778347	chr1	165788681	165877277	+	88596
311.267	-0.355803	0.275301	-1.29241	0.196214	1	Pou2f1	0.196214	chr1	165865154	166002678	-	137524
136.38	-0.178969	0.371998	-0.4811	0.630445	1	Dusp27	0.630445	chr1	166098148	166127922	-	29774
1.30682	0.330626	2.59839	0.127243	0.898748	1	Gpa33	0.898748	chr1	166130238	166166510	+	36272
2.17791	-0.948467	2.51978	-0.376409	0.706613	1	Mael	0.706613	chr1	166201201	166238747	-	37546
152.011	0.94577	0.271583	3.48244	0.000496873	1	Ildr2	0.000496873	chr1	166254139	166316823	+	62684
7.00975	0.401904	1.12265	0.357995	0.720347	1	RP24-229G16.1	0.720347	chr1	166377878	166379918	-	2040
484.894	0.077478	0.188531	0.410956	0.681105	1	Tada1	0.681105	chr1	166379097	166393621	+	14524
3.58707	0.480266	1.65692	0.289855	0.771927	1	Gm15853	0.771927	chr1	166379839	166380493	-	654
1596.6	-0.557429	0.134405	-4.1474	3.36277e-05	0.511746	Pogk	3.36277e-05	chr1	166384622	166409863	-	25241
12.1085	0.460497	0.886329	0.519555	0.603374	1	Gm16418	0.603374	chr1	166431705	166431875	-	170
3.28749	0.620759	1.66557	0.372701	0.709371	1	Gm16701	0.709371	chr1	166998295	167000841	-	2546
56.521	-0.219234	0.435662	-0.50322	0.61481	1	Fam78b	0.61481	chr1	167001417	167091302	+	89885
1617.71	-0.420729	0.192954	-2.18046	0.0292232	1	Uck2	0.0292232	chr1	167222883	167285320	-	62437
1.94153	-0.0572077	2.22877	-0.0256679	0.979522	1	RP23-79H24.4	0.979522	chr1	167285068	167289856	+	4788
912.452	0.266039	0.152747	1.7417	0.0815608	1	Tmco1	0.0815608	chr1	167308378	167333978	+	25600
36.0095	-0.894737	0.57027	-1.56897	0.116654	1	Gm25911	0.116654	chr1	167340369	167340424	-	55
1062.53	0.257391	0.148631	1.73175	0.0833189	1	Aldh9a1	0.0833189	chr1	167349991	167368532	+	18541
481.356	-0.301893	0.210562	-1.43375	0.151644	1	Mgst3	0.151644	chr1	167371966	167393841	-	21875
2.1768	-0.939548	2.29096	-0.41011	0.681725	1	Lrrc52	0.681725	chr1	167445669	167466780	-	21111
59.1199	-0.28634	0.483277	-0.592498	0.553517	1	Rxrg	0.553517	chr1	167598384	167639623	+	41239
21.2687	0.0504233	0.744029	0.0677707	0.945968	1	Lmx1a	0.945968	chr1	167689237	167848741	+	159504
2235.92	-0.0304756	0.142287	-0.214185	0.830403	1	Pbx1	0.830403	chr1	168119364	168432270	-	312906
12.6227	-0.366865	1.00382	-0.365467	0.714763	1	RP24-93F24.2	0.714763	chr1	168335980	168337671	-	1691
9.64587	-0.79137	1.21058	-0.653712	0.513298	1	RP24-93F24.1	0.513298	chr1	168348534	168350808	-	2274
2.41625	-1.01671	1.93467	-0.525522	0.59922	1	Gm27264	0.59922	chr1	168405551	168405621	-	70
1.48856	-0.702517	2.6348	-0.26663	0.789754	1	Gm5265	0.789754	chr1	169453528	169453869	-	341
1044.29	-0.0739544	0.156426	-0.472774	0.636374	1	Nuf2	0.636374	chr1	169497934	169531464	-	33530
1022.84	1.94014	0.23484	8.26153	1.43816e-16	2.18859e-12	Rgs5	1.43816e-16	chr1	169655501	169695813	+	40312
214.569	3.23399	0.835396	3.87121	0.000108299	1	Rgs4	0.000108299	chr1	169741477	169747642	-	6165
588.025	0.251454	0.21831	1.15182	0.249394	1	Hsd17b7	0.249394	chr1	169949535	169969241	-	19706
36.5025	0.816341	0.546873	1.49274	0.135505	1	3110045C21Rik	0.135505	chr1	169969409	169972396	+	2987
2582.86	0.288865	0.207397	1.39282	0.163676	1	Ddr2	0.163676	chr1	169972307	170110762	-	138455
970.19	0.127795	0.151477	0.843656	0.398862	1	Uap1	0.398862	chr1	170141938	170174957	-	33019
2.79204	-0.404145	1.97112	-0.205033	0.837546	1	RP23-124N16.3	0.837546	chr1	170175180	170176319	+	1139
967.137	-0.332976	0.240596	-1.38396	0.166369	1	Uhmk1	0.166369	chr1	170193420	170215397	-	21977
3.1045	-1.20839	1.76284	-0.685478	0.493042	1	Gm6345	0.493042	chr1	170254049	170255739	-	1690
371.63	-0.799409	0.207852	-3.84605	0.00012004	1	Gm7694	0.00012004	chr1	170298199	170306332	-	8133
245.441	-0.55781	0.236442	-2.35918	0.0183152	1	Nos1ap	0.0183152	chr1	170302668	170589861	-	287193
4.83453	-0.658474	1.40708	-0.467973	0.639804	1	1700015E13Rik	0.639804	chr1	170308803	170312125	+	3322
1.93073	3.73791	2.77789	1.34559	0.178433	1	RP24-212P5.2	0.178433	chr1	170630921	170631501	+	580
1494.66	-1.73809	0.196574	-8.84193	9.40783e-19	1.43168e-14	Olfml2b	9.40783e-19	chr1	170644532	170682789	+	38257
618.509	0.0274952	0.160891	0.170893	0.864308	1	Atf6	0.864308	chr1	170704674	170867771	-	163097
9.79812	0.221325	0.966152	0.229079	0.818807	1	Gm9929	0.818807	chr1	170868645	170881721	+	13076
318.6	-0.02302	0.205062	-0.112259	0.910618	1	Dusp12	0.910618	chr1	170873498	170885540	-	12042
8.20675	0.351797	1.03889	0.338627	0.734891	1	Gm26620	0.734891	chr1	170885065	170885881	+	816
7.47119	0.159218	1.1564	0.137685	0.89049	1	Gm2962	0.89049	chr1	170925309	170925644	-	335
2.7091	0.730179	1.85329	0.39399	0.693588	1	Fcgr2b	0.693588	chr1	170958617	170976547	-	17930
9.84576	-0.00401236	1.00758	-0.00398217	0.996823	1	Fcgr3	0.996823	chr1	171051174	171064935	-	13761
4.37302	-0.617639	1.60407	-0.385046	0.700204	1	1700009P17Rik	0.700204	chr1	171113918	171126967	+	13049
2118.62	0.0470624	0.138185	0.340574	0.733424	1	Sdhc	0.733424	chr1	171127165	171150603	-	23438
451.114	-2.04735	0.250817	-8.16273	3.27533e-16	4.98439e-12	Pcp4l1	3.27533e-16	chr1	171173262	171196268	-	23006
1.34431	1.21743	2.46792	0.4933	0.621801	1	Nr1i3	0.621801	chr1	171213970	171220701	+	6731
127.149	-0.131187	0.29084	-0.45106	0.651946	1	Tomm40l	0.651946	chr1	171216011	171222514	-	6503
8.23474	0.929505	1.54163	0.602937	0.546551	1	Apoa2	0.546551	chr1	171225054	171226379	+	1325
14.8688	0.337595	0.923766	0.365455	0.714772	1	Fcer1g	0.714772	chr1	171229572	171234365	-	4793
2919.44	-0.0412413	0.131641	-0.313286	0.754064	1	Ndufs2	0.754064	chr1	171234853	171251388	-	16535
257.747	0.922159	0.292997	3.14733	0.00164766	1	Adamts4	0.00164766	chr1	171250421	171260637	+	10216
582.125	0.25632	0.174586	1.46816	0.14206	1	B4galt3	0.14206	chr1	171270328	171276896	+	6568
1104.03	0.00239769	0.157452	0.0152281	0.98785	1	Ppox	0.98785	chr1	171275990	171281186	-	5196
1759.75	-0.0893503	0.134657	-0.663538	0.506986	1	Usp21	0.506986	chr1	171281945	171287991	-	6046
683.324	-0.0960708	0.165933	-0.578974	0.562607	1	Ufc1	0.562607	chr1	171288563	171295024	-	6461
5.79024	-0.55732	1.37544	-0.405194	0.685335	1	Rpl27-ps1	0.685335	chr1	171305087	171305494	-	407
26.5532	1.11951	0.664684	1.68428	0.0921277	1	RP23-395H6.2	0.0921277	chr1	171320601	171326177	-	5576
100.041	-0.0617423	0.330608	-0.186754	0.851854	1	Dedd	0.851854	chr1	171329145	171342331	+	13186
425.903	-0.0586168	0.180349	-0.325019	0.745167	1	Nit1	0.745167	chr1	171338008	171345646	-	7638
758.656	-0.0833022	0.15591	-0.534298	0.593135	1	Pfdn2	0.593135	chr1	171345670	171359254	+	13584
1.59	0.214681	2.30833	0.0930026	0.925902	1	RP23-191A19.1	0.925902	chr1	171354126	171355415	+	1289
13.8202	-0.225416	0.887536	-0.253979	0.799511	1	Klhdc9	0.799511	chr1	171358446	171360798	-	2352
11.567	-2.5864	1.21502	-2.12869	0.0332797	1	Pvrl4	0.0332797	chr1	171370099	171388598	+	18499
5.75345	1.44686	1.31546	1.09989	0.271381	1	Arhgap30	0.271381	chr1	171388954	171410298	+	21344
915.152	0.0992104	0.173397	0.572159	0.567214	1	Usf1	0.567214	chr1	171411313	171419142	+	7829
10.6487	0.632308	0.945679	0.668628	0.503733	1	Tstd1	0.503733	chr1	171418872	171420352	+	1480
3.42763	0.0473933	1.64543	0.028803	0.977022	1	Gm26641	0.977022	chr1	171423185	171437318	-	14133
492.639	0.921637	0.298213	3.09053	0.00199799	1	F11r	0.00199799	chr1	171437535	171464603	+	27068
13.8222	-0.692266	0.871394	-0.794435	0.426942	1	B930036N10Rik	0.426942	chr1	171500568	171504111	-	3543
63.6397	0.311104	0.393304	0.791002	0.428943	1	Alyref2	0.428943	chr1	171503478	171504750	+	1272
2.31711	-4.65035	2.47219	-1.88106	0.0599634	1	Gm9765	0.0599634	chr1	171515233	171516922	+	1689
18.2446	-7.68637	1.72618	-4.45281	8.47524e-06	0.128976	Itln1	8.47524e-06	chr1	171518122	171535294	-	17172
1.16486	1.1494	2.96559	0.38758	0.698327	1	Ly9	0.698327	chr1	171588624	171607410	-	18786
1.9281	0.40422	2.37143	0.170454	0.864653	1	RP23-145F9.2	0.864653	chr1	171679336	171679870	-	534
50.8744	0.110104	0.455607	0.241664	0.80904	1	Tma7-ps	0.80904	chr1	171711088	171711282	+	194
1.2327	-0.883176	3.07527	-0.287187	0.773969	1	Cd84	0.773969	chr1	171839697	171890718	+	51021
805.792	0.0431034	0.155914	0.276457	0.782197	1	Vangl2	0.782197	chr1	172000960	172028444	-	27484
2946.11	0.193215	0.13048	1.4808	0.138661	1	Ncstn	0.138661	chr1	172066013	172082795	-	16782
10208.2	0.161839	0.105499	1.53403	0.125022	1	Copa	0.125022	chr1	172082529	172122330	+	39801
2.34718	-1.20023	1.98747	-0.603899	0.545911	1	RP23-244J9.1	0.545911	chr1	172088474	172088803	+	329
7.5919	0.686398	1.09219	0.628462	0.529701	1	RP23-244J9.2	0.529701	chr1	172089910	172092679	-	2769
2163.47	0.166065	0.153424	1.08239	0.279078	1	Pex19	0.279078	chr1	172126755	172136493	+	9738
2.78838	-0.457979	1.79456	-0.255204	0.798566	1	Gm10171	0.798566	chr1	172144274	172144901	-	627
4526.57	0.0665847	0.11414	0.583361	0.55965	1	Dcaf8	0.55965	chr1	172148084	172197005	+	48921
1691.7	0.540585	0.164539	3.28546	0.00101816	1	Pea15a	0.00101816	chr1	172196728	172206804	-	10076
64.4726	-1.55107	0.443052	-3.50087	0.000463746	1	Casq1	0.000463746	chr1	172209894	172219868	-	9974
744.099	0.248019	0.151411	1.63806	0.10141	1	Igsf8	0.10141	chr1	172261641	172319841	+	58200
125.476	1.39353	0.294514	4.73164	2.22716e-06	0.0338929	Atp1a2	2.22716e-06	chr1	172271709	172298064	-	26355
710.882	-0.0330498	0.157159	-0.210296	0.833437	1	Pigm	0.833437	chr1	172376546	172384099	+	7553
7.80129	0.212937	1.0717	0.198691	0.842504	1	Slamf9	0.842504	chr1	172475358	172478575	+	3217
1042.48	-0.641036	0.160632	-3.9907	6.58786e-05	1	Igsf9	6.58786e-05	chr1	172481788	172498878	+	17090
707.784	-0.0351106	0.174717	-0.200957	0.840732	1	Tagln2	0.840732	chr1	172500047	172507380	+	7333
3.59042	-0.725177	1.75563	-0.413058	0.679564	1	RP24-144H23.5	0.679564	chr1	172513249	172514807	+	1558
13.1952	0.636145	0.931874	0.682651	0.494827	1	Cfap45	0.494827	chr1	172520801	172545870	+	25069
6.01041	-0.57006	1.32736	-0.429469	0.667582	1	4933439K11Rik	0.667582	chr1	172538133	172558129	-	19996
1.13488	1.33059	3.81019	0.34922	0.726924	1	Fcrl6	0.726924	chr1	172596642	172602551	-	5909
65.5534	0.207432	0.407955	0.508468	0.611125	1	Dusp23	0.611125	chr1	172630764	172632962	-	2198
2.10524	0.955016	2.13862	0.446558	0.655194	1	Gm10075	0.655194	chr1	172669034	172669636	-	602
4.16321	3.44712	1.75501	1.96416	0.049512	1	Crp	0.049512	chr1	172698055	172833031	+	134976
7.85982	0.665351	1.06538	0.624522	0.532285	1	Ackr1	0.532285	chr1	173331886	173333750	-	1864
32.5401	1.19519	0.559016	2.13803	0.0325147	1	Cadm3	0.0325147	chr1	173333258	173367695	-	34437
35.5872	0.70442	0.773599	0.910575	0.362519	1	Aim2	0.362519	chr1	173350879	173466040	+	115161
1.06239	-2.37232	3.80305	-0.623795	0.532762	1	Pydc3	0.532762	chr1	173673675	173698392	+	24717
2.9188	0.345166	2.18188	0.158197	0.874302	1	AI607873	0.874302	chr1	173723430	173741809	-	18379
8.90322	-0.254558	1.2462	-0.204268	0.838144	1	Ifi204	0.838144	chr1	173747293	173766943	-	19650
1.88558	-2.09233	2.20688	-0.948092	0.343083	1	Mndal	0.343083	chr1	173857220	173942491	-	85271
1.18553	-2.06376	3.3615	-0.613939	0.539255	1	Mnda	0.539255	chr1	173896345	173913046	-	16701
9.08301	-2.1859	1.15459	-1.89323	0.0583278	1	Ifi203	0.0583278	chr1	173920407	173942672	-	22265
1.35291	-2.85231	3.13226	-0.910624	0.362494	1	Ifi202b	0.362494	chr1	173962568	173982744	-	20176
5.50793	3.76512	1.71376	2.197	0.0280205	1	Spta1	0.0280205	chr1	174172776	174248450	+	75674
46.3073	-1.47918	0.520658	-2.84098	0.00449752	1	Fmn2	0.00449752	chr1	174501825	174822729	+	320904
79.5126	-1.67308	0.439639	-3.80558	0.000141473	1	Grem2	0.000141473	chr1	174833785	174921819	-	88034
41.7773	-1.47953	0.508311	-2.91067	0.00360653	1	Rgs7	0.00360653	chr1	175059087	175492500	-	433413
1826.62	-0.123599	0.134194	-0.921048	0.357026	1	Fh1	0.357026	chr1	175600374	175625635	-	25261
2.43128	0.984709	2.1277	0.462805	0.643504	1	Kmo	0.643504	chr1	175620381	175662116	+	41735
111.496	-0.114888	0.337285	-0.340627	0.733384	1	Opn3	0.733384	chr1	175662421	175692776	-	30355
221.661	-0.495963	0.273712	-1.81199	0.0699881	1	Chml	0.0699881	chr1	175682237	175688353	-	6116
939.355	-0.321859	0.20903	-1.53977	0.123616	1	Exo1	0.123616	chr1	175880581	175913489	+	32908
22.8836	0.396574	0.646911	0.613027	0.539858	1	Pld5	0.539858	chr1	175962306	176275312	-	313006
6.28641	-0.573032	1.28796	-0.444916	0.656381	1	B020018G12Rik	0.656381	chr1	175977777	175979114	-	1337
1981.94	-0.015635	0.162999	-0.0959207	0.923584	1	Cep170	0.923584	chr1	176733653	176814067	-	80414
3.27263	0.678753	1.69267	0.400995	0.688424	1	RP23-440J24.4	0.688424	chr1	176751521	176753415	-	1894
256.154	0.595212	0.217871	2.73194	0.00629628	1	Sdccag8	0.00629628	chr1	176814660	177020437	+	205777
7.21045	-0.855065	1.19673	-0.714503	0.474916	1	RP23-293I7.1	0.474916	chr1	176835724	176836062	+	338
2.29356	0.590397	2.12877	0.277342	0.781517	1	RP23-293I7.4	0.781517	chr1	176889507	176890230	+	723
1.96965	0.023185	2.24502	0.0103273	0.99176	1	RP23-293I7.7	0.99176	chr1	176974236	176976445	+	2209
247.402	-0.239585	0.231116	-1.03664	0.299902	1	Akt3	0.299902	chr1	177020073	177258203	-	238130
2.76936	-0.483343	1.78117	-0.271362	0.786113	1	RP23-268A12.1	0.786113	chr1	177035040	177036936	-	1896
1.54264	-0.498004	2.51194	-0.198255	0.842845	1	RP23-268A12.2	0.842845	chr1	177045242	177046773	-	1531
3.65805	-0.341875	1.60638	-0.212823	0.831465	1	RP23-268A12.3	0.831465	chr1	177074484	177075784	-	1300
1.73527	-0.664603	2.44713	-0.271585	0.785941	1	RP23-379C24.1	0.785941	chr1	177134161	177135453	-	1292
10.8708	-0.977286	1.14098	-0.856533	0.391703	1	RP23-379C24.2	0.391703	chr1	177168098	177170862	-	2764
143.664	-1.01326	0.313789	-3.2291	0.0012418	1	Zbtb18	0.0012418	chr1	177442351	177450764	+	8413
1407.15	-0.17472	0.143445	-1.21802	0.223215	1	Adss	0.223215	chr1	177762962	177796511	-	33549
5.6779	0.478948	1.28802	0.371849	0.710005	1	Gm16432	0.710005	chr1	177983423	178172704	+	189281
1.76792	-0.173615	2.20744	-0.0786501	0.937311	1	RP23-243J5.2	0.937311	chr1	177989662	177998739	-	9077
4.88267	0.0427618	1.46789	0.0291314	0.97676	1	RP23-393P20.1	0.97676	chr1	178143301	178144272	+	971
946.297	-0.00161771	0.143419	-0.0112796	0.991	1	Desi2	0.991	chr1	178187417	178257301	+	69884
37.3047	0.133495	0.518584	0.257422	0.796853	1	RP24-252K15.3	0.796853	chr1	178299396	178299800	+	404
16.1321	-0.0879474	0.788057	-0.1116	0.91114	1	B230369F24Rik	0.91114	chr1	178313328	178318549	-	5221
7.57317	1.11039	1.10761	1.00251	0.316098	1	Cox20	0.316098	chr1	178319130	178322693	+	3563
178.119	0.186924	0.289202	0.646345	0.518056	1	Gm16586	0.518056	chr1	178321108	178324171	-	3063
4613.93	-0.0539807	0.112084	-0.481608	0.630085	1	Hnrnpu	0.630085	chr1	178324343	178337797	-	13454
5.1871	0.0683151	1.32473	0.0515692	0.958872	1	RP24-252K15.4	0.958872	chr1	178339601	178341470	+	1869
174.801	0.0936869	0.255807	0.366241	0.714185	1	Efcab2	0.714185	chr1	178406085	178484513	+	78428
1526.9	0.493593	0.215082	2.29491	0.0217385	1	Kif26b	0.0217385	chr1	178529125	178939200	+	410075
4.18257	-0.456734	2.0471	-0.223113	0.823448	1	Gm16564	0.823448	chr1	178898582	178917614	-	19032
739.978	-0.453084	0.197295	-2.29648	0.0216487	1	Smyd3	0.0216487	chr1	178951960	179518041	-	566081
2.61831	-0.420642	1.84907	-0.227489	0.820044	1	Gm5561	0.820044	chr1	179520378	179520857	-	479
254.329	-0.131031	0.222187	-0.589734	0.555369	1	Tfb2m	0.555369	chr1	179528055	179546267	-	18212
689.354	-0.247001	0.169707	-1.45545	0.145545	1	Cnst	0.145545	chr1	179546370	179627478	+	81108
1224.22	0.0239886	0.138158	0.173631	0.862155	1	Sccpdh	0.862155	chr1	179668210	179687189	+	18979
1674.12	-0.159469	0.173823	-0.917417	0.358924	1	Ahctf1	0.358924	chr1	179744894	179803680	-	58786
2.68645	-0.424832	1.88386	-0.225511	0.821581	1	RP23-204N23.1	0.821581	chr1	179924952	179925411	-	459
643.507	-0.228634	0.229599	-0.995796	0.319349	1	Cdc42bpa	0.319349	chr1	179960472	180165603	+	205131
1.64322	-1.95349	2.85878	-0.683332	0.494397	1	RP23-226J18.3	0.494397	chr1	180145481	180148151	-	2670
157.159	0.01127	0.263272	0.0428073	0.965855	1	Adck3	0.965855	chr1	180165238	180199602	-	34364
149.303	0.356298	0.275839	1.29169	0.196464	1	Psen2	0.196464	chr1	180227004	180263438	-	36434
2.24361	-0.187331	1.90755	-0.0982055	0.921769	1	RP23-226J18.5	0.921769	chr1	180256429	180274963	+	18534
22.4334	-0.723615	0.688265	-1.05136	0.293093	1	Gm5069	0.293093	chr1	180326970	180330550	-	3580
466.818	-0.656109	0.257484	-2.54815	0.0108295	1	Itpkb	0.0108295	chr1	180330485	180424802	+	94317
26.2406	-0.313943	0.675794	-0.464554	0.642251	1	RP24-74O18.2	0.642251	chr1	180357649	180364998	+	7349
3.10445	-0.874119	1.79604	-0.486691	0.626477	1	RP24-74O18.3	0.626477	chr1	180372669	180373540	+	871
4.16543	-1.49037	1.54199	-0.966523	0.333783	1	RP24-74O18.4	0.333783	chr1	180376444	180379514	+	3070
13.2377	-0.643137	0.826913	-0.777757	0.436712	1	6330403A02Rik	0.436712	chr1	180432387	180483504	-	51117
4896.66	-0.3474	0.142711	-2.43429	0.014921	1	Parp1	0.014921	chr1	180568924	180601254	+	32330
466.68	-0.13448	0.188724	-0.712575	0.476109	1	Lin9	0.476109	chr1	180641150	180690694	+	49544
3.73384	0.307636	1.65385	0.186012	0.852435	1	Mixl1	0.852435	chr1	180693043	180697034	-	3991
1597.81	0.0581993	0.134721	0.432	0.665741	1	Acbd3	0.665741	chr1	180726043	180754204	+	28161
25.5436	0.146759	0.683821	0.214616	0.830067	1	RP23-201I6.5	0.830067	chr1	180743210	180755836	-	12626
1.53168	-0.165193	2.51883	-0.0655835	0.947709	1	RP23-201I6.6	0.947709	chr1	180763497	180768656	-	5159
5210.25	0.061114	0.117671	0.519365	0.603506	1	H3f3a	0.603506	chr1	180800832	180813943	-	13111
22.1065	0.145974	0.728126	0.200479	0.841106	1	Gm17275	0.841106	chr1	180802568	180809483	+	6915
23.8973	0.219602	0.625856	0.350882	0.725677	1	H3f3aos	0.725677	chr1	180813776	180816859	+	3083
1218.27	-0.0193246	0.152029	-0.127111	0.898852	1	Sde2	0.898852	chr1	180851127	180868113	+	16986
26.7155	0.250359	0.630137	0.397309	0.691139	1	RP23-172B15.2	0.691139	chr1	180854282	180854458	-	176
4.14324	3.37595	1.74327	1.93656	0.0527995	1	Lefty2	0.0527995	chr1	180893108	180899103	+	5995
1086.11	-0.0369771	0.150032	-0.246461	0.805326	1	Pycr2	0.805326	chr1	180904293	180908088	+	3795
16.9346	1.21692	0.790011	1.54039	0.123466	1	Lefty1	0.123466	chr1	180935022	180938400	+	3378
320.863	-0.569911	0.218461	-2.60875	0.0090873	1	Tmem63a	0.0090873	chr1	180942344	180975112	+	32768
1.42695	0.999452	2.49081	0.401255	0.688232	1	2210411M09Rik	0.688232	chr1	180952064	180958149	-	6085
33.7782	1.02125	0.56138	1.81918	0.0688838	1	Ephx1	0.0688838	chr1	180976210	181020904	-	44694
1388.36	0.0755815	0.17279	0.437419	0.661808	1	Nvl	0.661808	chr1	181087138	181144204	-	57066
891.871	-0.00310504	0.156596	-0.0198283	0.98418	1	Cnih4	0.98418	chr1	181144693	181168994	+	24301
1379.82	0.00676355	0.129231	0.0523369	0.95826	1	Wdr26	0.95826	chr1	181173228	181211552	-	38324
3.24742	-0.357211	1.68834	-0.211575	0.832438	1	A430110L20Rik	0.832438	chr1	181225986	181228498	+	2512
3.16492	0.684026	1.68473	0.406015	0.684732	1	Rpl35a-ps2	0.684732	chr1	181241988	181242320	-	332
21.4039	0.318231	0.928333	0.342799	0.73175	1	RP23-292F19.4	0.73175	chr1	181282046	181283892	+	1846
3.10797	0.847986	1.72864	0.490549	0.623745	1	Cnih3	0.623745	chr1	181352628	181460641	+	108013
2.73446	-0.480565	1.88792	-0.254548	0.799072	1	RP23-47K10.3	0.799072	chr1	181806001	181815774	+	9773
2558.49	-0.313679	0.143311	-2.18879	0.028612	1	Lbr	0.028612	chr1	181815335	181843046	-	27711
698.634	0.151934	0.159612	0.951897	0.341149	1	Enah	0.341149	chr1	181896384	182019990	-	123606
6.77349	-0.209583	1.45443	-0.1441	0.885422	1	RP23-73N8.4	0.885422	chr1	181950132	181953375	-	3243
16.2731	0.275005	0.823516	0.33394	0.738425	1	RP23-73N8.3	0.738425	chr1	181967699	181969923	-	2224
25.8971	0.146866	0.723085	0.20311	0.839049	1	RP23-73N8.2	0.839049	chr1	181986336	181990204	-	3868
3.33171	1.12299	1.8189	0.617399	0.536971	1	RP23-73N8.1	0.536971	chr1	182006060	182007686	-	1626
1145.42	0.062264	0.19055	0.326758	0.743851	1	Srp9	0.743851	chr1	182124737	182132407	+	7670
1994.06	0.2725	0.136976	1.9894	0.0466572	1	Degs1	0.0466572	chr1	182275772	182282804	-	7032
723.538	-0.253358	0.156176	-1.62226	0.104748	1	Fbxo28	0.104748	chr1	182313102	182341629	-	28527
7.25171	-0.267352	1.17802	-0.226949	0.820463	1	Gm10517	0.820463	chr1	182408264	182409021	-	757
1426.67	-0.0962403	0.134588	-0.715076	0.474562	1	Trp53bp2	0.474562	chr1	182409172	182462432	+	53260
2826.85	-0.0578935	0.119118	-0.486018	0.626954	1	Capn2	0.626954	chr1	182467260	182517608	-	50348
4.92092	1.89735	1.77343	1.06988	0.284675	1	RP23-67I3.4	0.284675	chr1	182484179	182492473	+	8294
5.20433	-1.70105	1.38966	-1.22407	0.220925	1	RP23-67I3.5	0.220925	chr1	182494156	182498297	+	4141
6.40918	0.0139029	1.17842	0.0117978	0.990587	1	RP23-191P7.1	0.990587	chr1	182679939	182681892	+	1953
359.569	0.409761	0.20361	2.01248	0.0441693	1	Susd4	0.0441693	chr1	182763860	182896591	+	132731
42.7603	-0.087904	0.4955	-0.177405	0.859191	1	Tlr5	0.859191	chr1	182954788	182976044	+	21256
1.98131	-0.88247	2.13429	-0.413472	0.679261	1	CAAA01116243.1	0.679261	chr1	182976276	182976429	+	153
662.733	0.792645	0.17535	4.52037	6.17323e-06	0.0939443	Disp1	6.17323e-06	chr1	183086266	183221522	-	135256
12.9402	0.672168	0.903511	0.743951	0.456906	1	RP24-268A16.1	0.456906	chr1	183205071	183206557	-	1486
753.821	-0.0108359	0.16131	-0.0671745	0.946443	1	Brox	0.946443	chr1	183276352	183297269	-	20917
535.803	0.200506	0.169933	1.17992	0.238034	1	Aida	0.238034	chr1	183296590	183325476	+	28886
1432.94	0.148478	0.140932	1.05354	0.292093	1	Mia3	0.292093	chr1	183326725	183369553	-	42828
1.30043	-0.122269	2.58534	-0.0472934	0.962279	1	CAAA01083517.1	0.962279	chr1	183371076	183371467	+	391
461.315	0.49776	0.182239	2.73136	0.00630737	1	Taf1a	0.00630737	chr1	183388981	183410198	+	21217
4.31666	-0.392359	1.59857	-0.245444	0.806112	1	CAAA01187608.3	0.806112	chr1	183414466	183414848	+	382
2.47194	-1.92086	2.03679	-0.943083	0.345638	1	Hhipl2	0.345638	chr1	183418215	183436808	+	18593
275.215	0.141486	0.249883	0.566211	0.571251	1	Dusp10	0.571251	chr1	184013302	184075636	+	62334
10.5575	-0.428742	0.958803	-0.447164	0.654757	1	1700056E22Rik	0.654757	chr1	184033030	184034301	-	1271
881.731	1.48219	0.203849	7.27099	3.56871e-13	5.43086e-09	Hlx	3.56871e-13	chr1	184727140	184732619	-	5479
5.7921	0.642546	1.32227	0.485943	0.627007	1	RP23-433P9.4	0.627007	chr1	184736977	184739520	+	2543
4.42615	-0.462189	1.78569	-0.258829	0.795767	1	Marc1	0.795767	chr1	184786767	184811313	-	24546
861.656	0.457157	0.147876	3.09149	0.00199152	1	Marc2	0.00199152	chr1	184813068	184846451	-	33383
5.55802	2.83156	1.70512	1.66062	0.0967889	1	C130074G19Rik	0.0967889	chr1	184871926	184883218	-	11292
724.999	-0.11586	0.193874	-0.597606	0.550103	1	Mark1	0.550103	chr1	184896789	184999570	-	102781
7.00728	0.238673	1.16757	0.204419	0.838026	1	RP24-190B16.4	0.838026	chr1	184923136	184942500	+	19364
837.812	0.0269846	0.150021	0.179873	0.857252	1	Rab3gap2	0.857252	chr1	185204117	185286759	+	82642
1267.97	0.0774257	0.139992	0.553074	0.580213	1	Iars2	0.580213	chr1	185284726	185329396	-	44670
12.1341	-0.035469	1.13094	-0.0313623	0.974981	1	RP24-150H14.3	0.974981	chr1	185329451	185331858	+	2407
345.349	-0.132897	0.255107	-0.520947	0.602404	1	Bpnt1	0.602404	chr1	185332149	185357777	+	25628
5.12571	1.23591	1.41882	0.87108	0.383711	1	RP24-150H14.4	0.383711	chr1	185345423	185346258	+	835
18.7537	0.323426	0.74551	0.433831	0.664411	1	4930532G15Rik	0.664411	chr1	185359461	185362865	-	3404
5233.19	-0.0153587	0.119501	-0.128523	0.897735	1	Eprs	0.897735	chr1	185363044	185428360	+	65316
4.97741	0.210374	1.62662	0.129332	0.897095	1	Slc30a10	0.897095	chr1	185454848	185468762	+	13914
221.217	-0.0959033	0.243676	-0.393569	0.693899	1	Lyplal1	0.693899	chr1	186087731	186117310	-	29579
842.083	-0.481897	0.178735	-2.69615	0.00701463	1	Tgfb2	0.00701463	chr1	186622792	186705989	-	83197
1.68282	-1.05025	2.46315	-0.426385	0.669828	1	Gm29491	0.669828	chr1	186705695	186707033	+	1338
705.337	0.129986	0.155074	0.838219	0.401907	1	Rrp15	0.401907	chr1	186720978	186749358	-	28380
10.2135	-0.204991	0.959333	-0.213681	0.830796	1	A430105J06Rik	0.830796	chr1	186749396	186752921	+	3525
1.52854	0.9568	2.4441	0.391473	0.695448	1	Gm3809	0.695448	chr1	186960508	186961513	+	1005
5.20307	-1.7239	1.36323	-1.26457	0.206025	1	D1Pas1	0.206025	chr1	186967416	186970627	+	3211
12.0816	1.40666	0.889751	1.58096	0.113887	1	Spata17	0.113887	chr1	187044648	187215465	-	170817
580.381	0.136259	0.192241	0.70879	0.478455	1	Gpatch2	0.478455	chr1	187215508	187351704	+	136196
58.5436	0.187294	0.444622	0.421243	0.673578	1	RP23-306B14.3	0.673578	chr1	187236457	187238718	+	2261
2.14717	-1.71954	2.0115	-0.854853	0.392633	1	RP23-306B14.2	0.392633	chr1	187239193	187240357	+	1164
5.55484	-0.412826	1.24936	-0.330429	0.741076	1	RP23-349L18.2	0.741076	chr1	187344970	187377469	-	32499
1.62008	0.641724	2.42997	0.264087	0.791713	1	RP23-349L18.1	0.791713	chr1	187447877	187462664	+	14787
55.9618	-0.470732	0.434969	-1.08222	0.279156	1	Esrrg	0.279156	chr1	187608791	188214885	+	606094
1.39646	1.98072	2.78961	0.710032	0.477684	1	RP24-240J15.1	0.477684	chr1	187616852	187651824	-	34972
1.22874	3.03849	3.59953	0.844137	0.398593	1	Ush2a	0.398593	chr1	188262023	188965041	+	703018
1211.36	-0.0916589	0.154858	-0.59189	0.553924	1	Kctd3	0.553924	chr1	188971095	189007841	-	36746
41.008	-1.77592	0.741416	-2.3953	0.0166066	1	Kcnk2	0.0166066	chr1	189207930	189402273	-	194343
38.9819	-0.138234	0.510809	-0.270619	0.786684	1	RP23-411B11.2	0.786684	chr1	189277443	189277823	-	380
1.64335	-3.53469	2.68372	-1.31709	0.18781	1	RP23-411B11.3	0.18781	chr1	189343431	189344897	+	1466
1668.4	-0.299944	0.144412	-2.077	0.0378019	1	Cenpf	0.0378019	chr1	189640606	189688086	-	47480
343.05	-0.657523	0.20973	-3.13509	0.00171802	1	Ptpn14	0.00171802	chr1	189728268	189876695	+	148427
4.07756	-0.161648	1.54458	-0.104655	0.91665	1	Gm26574	0.91665	chr1	189833141	189836620	-	3479
29.6433	-0.507431	0.592179	-0.856888	0.391507	1	RP24-288J3.2	0.391507	chr1	189879935	189884652	+	4717
566.326	-0.52888	0.182525	-2.89757	0.00376066	1	Smyd2	0.00376066	chr1	189880492	189922363	-	41871
4.19977	-1.19591	1.60136	-0.746814	0.455176	1	RP24-288J3.1	0.455176	chr1	189913339	189915959	-	2620
31.6436	2.00562	0.630955	3.17871	0.00147934	1	Prox1	0.00147934	chr1	190118035	190170714	-	52679
652.286	-0.0892011	0.158819	-0.561652	0.574353	1	Rps6kc1	0.574353	chr1	190700202	190911770	-	211568
1353.65	-0.11162	0.145561	-0.766828	0.443184	1	Angel2	0.443184	chr1	190925112	190946962	+	21850
1919.85	0.204759	0.135727	1.5086	0.1314	1	Vash2	0.1314	chr1	190947646	190979296	-	31650
302.34	-0.174158	0.221131	-0.787577	0.430944	1	Mfsd7b	0.430944	chr1	191005847	191026158	-	20311
154.842	-0.0969721	0.269978	-0.359185	0.719456	1	Tatdn3	0.719456	chr1	191045826	191062932	-	17106
787.39	-0.0534293	0.194319	-0.274956	0.78335	1	Nsl1	0.78335	chr1	191063012	191086474	+	23462
1.19216	1.51538	2.94814	0.514011	0.607244	1	RP23-399N18.7	0.607244	chr1	191077825	191078680	-	855
74.1011	-1.37747	0.393332	-3.50205	0.000461696	1	Batf3	0.000461696	chr1	191097847	191108945	+	11098
175.868	-0.19282	0.914864	-0.210763	0.833072	1	Atf3	0.833072	chr1	191170296	191218039	-	47743
29.3776	-0.26303	0.59343	-0.443237	0.657594	1	D730003I15Rik	0.657594	chr1	191224454	191226140	+	1686
1.12827	1.82746	3.16461	0.577469	0.563623	1	RP24-443M8.1	0.563623	chr1	191249424	191251266	+	1842
1.59699	3.11769	2.71399	1.14875	0.250661	1	RP24-443M8.2	0.250661	chr1	191267178	191288714	+	21536
658.874	0.396251	0.155911	2.54152	0.0110371	1	Nenf	0.0110371	chr1	191306789	191318194	-	11405
487.825	0.109568	0.171832	0.637646	0.523704	1	Tmem206	0.523704	chr1	191325912	191350914	+	25002
1336.27	0.272076	0.144189	1.88694	0.0591685	1	Ppp2r5a	0.0591685	chr1	191351975	191403272	-	51297
2.70694	-0.412481	1.69796	-0.242927	0.808062	1	RP23-103B18.6	0.808062	chr1	191407666	191408247	+	581
7.9136	0.921737	1.09869	0.838941	0.401502	1	RP24-566B6.4	0.401502	chr1	191535885	191536892	-	1007
2787.62	-0.168841	0.135526	-1.24582	0.212832	1	Dtl	0.212832	chr1	191537356	191575544	-	38188
2737.69	-0.114946	0.161822	-0.710328	0.477501	1	Ints7	0.477501	chr1	191575636	191623688	+	48052
21.9434	0.0994032	0.682646	0.145614	0.884226	1	RP24-566B6.2	0.884226	chr1	191597647	191598270	+	623
1610.45	-0.390144	0.159344	-2.44844	0.0143476	1	Lpgat1	0.0143476	chr1	191717834	191784255	+	66421
17.5221	-0.684582	0.758539	-0.9025	0.366791	1	RP23-355E19.1	0.366791	chr1	191820370	191821993	-	1623
735.92	-0.433462	0.180397	-2.40283	0.0162689	1	Nek2	0.0162689	chr1	191821444	191833050	+	11606
7.0013	0.715473	1.1054	0.647251	0.517469	1	1700034H15Rik	0.517469	chr1	191886130	191907527	-	21397
158.55	-0.250688	0.323955	-0.773836	0.439028	1	Slc30a1	0.439028	chr1	191906767	191913247	+	6480
7.80786	0.471231	1.12324	0.419528	0.67483	1	Rd3	0.67483	chr1	191977370	191988283	+	10913
6.76174	1.25077	1.20092	1.04151	0.297637	1	Gm26670	0.297637	chr1	191986836	191990122	-	3286
1.73839	-0.300334	2.76416	-0.108653	0.913478	1	WI1-2736D10.3	0.913478	chr1	191992861	191993092	+	231
402.901	-1.07188	0.194778	-5.50308	3.73203e-08	0.000567941	Traf5	3.73203e-08	chr1	191997205	192092559	-	95354
29.4688	0.0646398	0.602519	0.107283	0.914565	1	WI1-1003N17.1	0.914565	chr1	192073820	192074450	-	630
466.21	-0.167178	0.195228	-0.856321	0.39182	1	Rcor3	0.39182	chr1	192098546	192138062	-	39516
35.4682	-0.618702	0.644059	-0.960628	0.336739	1	Gm10516	0.336739	chr1	192136896	192151026	+	14130
27.2948	0.203197	0.596384	0.340716	0.733318	1	Kcnh1	0.733318	chr1	192190774	192510159	+	319385
442.13	0.551446	0.210933	2.61432	0.00894043	1	Hhat	0.00894043	chr1	192496711	192771223	-	274512
2.89478	-2.2448	1.91025	-1.17513	0.239942	1	A730013G03Rik	0.239942	chr1	192833118	192835214	-	2096
1861.24	0.419538	0.145269	2.88801	0.00387692	1	Sertad4	0.00387692	chr1	192844488	192855756	-	11268
10.1882	-1.62898	1.01514	-1.60469	0.108562	1	Gm15867	0.108562	chr1	192854923	192856246	+	1323
5.35119	0.141818	1.33767	0.106019	0.915568	1	RP23-381K21.5	0.915568	chr1	192888571	192889042	+	471
173.949	-0.347623	0.277584	-1.25232	0.210454	1	Syt14	0.210454	chr1	192891233	193035775	-	144542
126.161	0.441512	0.305959	1.44305	0.149008	1	Diexf	0.149008	chr1	193091104	193130272	-	39168
169.287	-0.639369	0.329431	-1.94083	0.052279	1	Irf6	0.052279	chr1	193153111	193172023	+	18912
284.132	0.219471	0.222434	0.986679	0.3238	1	A130010J15Rik	0.3238	chr1	193168046	193177832	+	9786
2.69118	0.824305	1.84268	0.447341	0.654629	1	Traf3ip3	0.654629	chr1	193175453	193201703	-	26250
22.6381	-0.11455	0.730275	-0.156859	0.875356	1	Lamb3	0.875356	chr1	193207699	193343878	+	136179
11.0465	-0.225991	0.930904	-0.242766	0.808187	1	Hsd11b1	0.808187	chr1	193221634	193264075	-	42441
195.424	1.56745	0.251619	6.22945	4.68086e-10	7.12333e-06	G0s2	4.68086e-10	chr1	193272161	193273217	-	1056
543.306	0.505448	0.167885	3.01069	0.00260658	1	Camk1g	0.00260658	chr1	193346346	193370298	-	23952
1537.14	0.932843	0.427831	2.1804	0.0292278	1	Plxna2	0.0292278	chr1	194618218	194816869	+	198651
49.1208	1.32519	0.590587	2.24386	0.0248414	1	RP23-288J11.1	0.0248414	chr1	194650319	194652174	+	1855
3.19021	1.11707	1.68354	0.663527	0.506993	1	RP23-288J11.3	0.506993	chr1	194677002	194680565	+	3563
222.144	1.44807	0.298463	4.85176	1.22371e-06	0.0186225	Cd34	1.22371e-06	chr1	194938819	194961279	+	22460
3.3042	1.9741	1.62035	1.21832	0.223103	1	Gm16897	0.223103	chr1	194955759	194976960	-	21201
4.64479	-0.316932	1.52525	-0.207791	0.835393	1	A330023F24Rik	0.835393	chr1	194976375	195037904	+	61529
8.00852	-2.01902	1.28033	-1.57695	0.114807	1	RP23-445K23.5	0.114807	chr1	195013746	195016448	+	2702
1.84714	-0.788042	2.34044	-0.336707	0.736338	1	RP23-82P18.2	0.736338	chr1	195036829	195038908	-	2079
39.0441	0.347563	0.55781	0.623085	0.533229	1	Cd46	0.533229	chr1	195041238	195092249	-	51011
2.35282	0.717515	1.86324	0.385089	0.700172	1	RP23-82P18.3	0.700172	chr1	195042383	195044679	+	2296
3.65652	-0.96425	1.53948	-0.626347	0.531087	1	RP23-82P18.4	0.531087	chr1	195079099	195081336	-	2237
927.331	0.367534	0.164019	2.2408	0.0250388	1	Cr1l	0.0250388	chr1	195097382	195131586	-	34204
1.84455	2.13972	2.52121	0.848688	0.396055	1	Cr2	0.396055	chr1	195136811	195176716	-	39905
1622.37	-0.0364385	0.134042	-0.271843	0.785742	1	Fam171a1	0.785742	chr2	3114224	3227806	+	113582
467.635	-0.283696	0.198494	-1.42924	0.152935	1	Nmt2	0.152935	chr2	3284212	3328877	+	44665
152.439	0.057186	0.291653	0.196075	0.844551	1	Rpp38	0.844551	chr2	3328949	3332643	-	3694
2.28053	1.19262	2.0588	0.579278	0.562402	1	Acbd7	0.562402	chr2	3336168	3340993	+	4825
1.12348	0.833969	3.07697	0.271035	0.786364	1	Meig1	0.786364	chr2	3409043	3422648	-	13605
159.118	0.884885	0.283314	3.12333	0.00178814	1	Dclre1c	0.00178814	chr2	3424131	3464130	+	39999
435.836	-0.0867487	0.228895	-0.378989	0.704696	1	Suv39h2	0.704696	chr2	3455815	3475031	-	19216
1.46709	-1.48362	3.34238	-0.443882	0.657128	1	Gm13184	0.657128	chr2	3468613	3474546	+	5933
1704.1	0.0428258	0.143647	0.298131	0.765603	1	Hspa14	0.765603	chr2	3488850	3512814	-	23964
3.36026	1.37774	1.67542	0.822327	0.410891	1	Cdnf	0.410891	chr2	3513030	3526376	+	13346
6.59105	-0.884797	1.29116	-0.685273	0.493172	1	Gm13182	0.493172	chr2	3550757	3551068	+	311
1504.01	0.371086	0.145845	2.5444	0.0109467	1	Fam107b	0.0109467	chr2	3613758	3782142	+	168384
2.5965	-0.411903	1.98114	-0.207912	0.835297	1	Gm13181	0.835297	chr2	3686362	3687430	+	1068
1915.09	0.0631675	0.160385	0.393849	0.693693	1	Frmd4a	0.693693	chr2	4017717	4614043	+	596326
3.20626	1.33719	1.94794	0.686466	0.49242	1	RP23-416H10.6	0.49242	chr2	4178110	4180661	+	2551
18.929	0.0437332	0.753754	0.0580205	0.953732	1	Gm13187	0.953732	chr2	4287595	4301167	-	13572
13.3358	-0.758984	0.836117	-0.907748	0.364011	1	RP23-416H10.8	0.364011	chr2	4316479	4318886	+	2407
1116.7	0.100402	0.135711	0.739818	0.45941	1	Prpf18	0.45941	chr2	4622058	4652113	-	30055
27.9114	-1.28036	0.582937	-2.1964	0.0280636	1	Bend7	0.0280636	chr2	4717831	4802142	+	84311
3391.19	-0.178154	0.126452	-1.40887	0.158873	1	Sephs1	0.158873	chr2	4881564	4910557	+	28993
494.365	-0.21737	0.177537	-1.22436	0.220815	1	Phyh	0.220815	chr2	4919019	4938730	+	19711
5.45719	0.0735979	1.36197	0.0540378	0.956905	1	Gm13192	0.956905	chr2	4959545	4959752	-	207
724.38	-0.375699	0.21763	-1.72632	0.0842897	1	Mcm10	0.0842897	chr2	4989714	5012791	-	23077
67.398	0.840142	0.416594	2.01669	0.0437278	1	Optn	0.0437278	chr2	5020642	5064051	-	43409
141.49	-1.38984	0.502507	-2.76581	0.00567812	1	Ccdc3	0.00567812	chr2	5137776	5230878	+	93102
379.856	-1.29778	0.238025	-5.45227	4.973e-08	0.000756791	Camk1d	4.973e-08	chr2	5293457	5714515	-	421058
2264.54	0.0112365	0.132498	0.0848049	0.932416	1	Cdc123	0.932416	chr2	5794294	5845164	-	50870
861.622	-0.271223	0.162949	-1.66446	0.0960202	1	Nudt5	0.0960202	chr2	5845019	5871895	+	26876
8.24283	0.405857	1.03949	0.390438	0.696213	1	Gm13199	0.696213	chr2	5862080	5862934	-	854
1357.84	0.352986	0.131487	2.68458	0.00726213	1	Sec61a2	0.00726213	chr2	5870987	5895432	-	24445
110.133	0.453971	0.330815	1.37228	0.169976	1	Dhtkd1	0.169976	chr2	5896115	5942792	-	46677
698.813	-0.125979	0.176554	-0.713548	0.475507	1	Upf2	0.475507	chr2	5951469	6056703	+	105234
42.0147	-1.2915	0.542924	-2.37878	0.0173701	1	Proser2	0.0173701	chr2	6097607	6130211	-	32604
33.1154	0.0103939	0.542909	0.0191448	0.984726	1	Echdc3	0.984726	chr2	6188465	6213033	-	24568
5.53127	0.312363	1.27791	0.244432	0.806896	1	A230108P19Rik	0.806896	chr2	6193251	6321611	+	128360
1074.59	-0.0544784	0.151798	-0.358888	0.719679	1	Usp6nl	0.719679	chr2	6322667	6446390	+	123723
2612.93	-0.0694747	0.195565	-0.355251	0.722402	1	Celf2	0.722402	chr2	6539694	7509563	-	969869
1.67425	0.388691	2.71244	0.1433	0.886054	1	Gm13389	0.886054	chr2	6884270	6886924	+	2654
2.92013	2.18721	2.1541	1.01537	0.309928	1	Gm10855	0.309928	chr2	6932541	6935081	-	2540
8.94451	0.843771	1.11912	0.753957	0.450875	1	Gm10115	0.450875	chr2	6950453	6951680	-	1227
1.66757	1.00247	2.683	0.373637	0.708674	1	Gm13217	0.708674	chr2	9041124	9042484	-	1360
93.5067	-2.50604	0.389124	-6.44019	1.19321e-10	1.81583e-06	Gata3	1.19321e-10	chr2	9857078	9890034	-	32956
390.103	-0.138773	0.19268	-0.720222	0.471388	1	Taf3	0.471388	chr2	9914552	10048596	-	134044
1.34595	-2.27101	2.85818	-0.794565	0.426867	1	RP23-393G10.4	0.426867	chr2	10047838	10049519	+	1681
4886.23	-0.124023	0.123686	-1.00273	0.315991	1	Atp5c1	0.315991	chr2	10056016	10080510	-	24494
345.241	0.168758	0.216402	0.779838	0.435487	1	Kin	0.435487	chr2	10080593	10092806	+	12213
5.86717	-0.207686	1.75055	-0.11864	0.90556	1	Itih2	0.90556	chr2	10094593	10131396	-	36803
479.773	-0.473129	0.53628	-0.882242	0.377646	1	Itih5	0.377646	chr2	10153571	10256529	+	102958
146.901	0.370732	0.316196	1.17248	0.241005	1	Sfmbt2	0.241005	chr2	10370510	10595253	+	224743
1.71319	1.3469	2.45295	0.549095	0.58294	1	Gm13294	0.58294	chr2	11098933	11100262	-	1329
97.0824	-3.71993	0.417579	-8.90832	5.18094e-19	7.88435e-15	Prkcq	5.18094e-19	chr2	11172108	11301222	+	129114
3.78051	-1.04273	1.70932	-0.610024	0.541846	1	Gm13293	0.541846	chr2	11339488	11344111	+	4623
10.6506	-0.339307	0.986985	-0.343781	0.731011	1	Gm13292	0.731011	chr2	11409031	11410030	-	999
533.493	0.397697	0.180764	2.20009	0.0278003	1	Pfkfb3	0.0278003	chr2	11471433	11554077	-	82644
1775.82	-0.0633236	0.125979	-0.502651	0.61521	1	Rbm17	0.61521	chr2	11585437	11604153	-	18716
3.43931	-0.182231	1.99147	-0.0915061	0.92709	1	Il15ra	0.92709	chr2	11705290	11734317	+	29027
3378.74	0.122128	0.112731	1.08336	0.278649	1	Fbxo18	0.278649	chr2	11742573	11777582	-	35009
1103.14	0.162168	0.155737	1.04129	0.297739	1	Ankrd16	0.297739	chr2	11777876	11790329	+	12453
1.46378	-3.61466	3.03331	-1.19165	0.233397	1	RP23-38B1.1	0.233397	chr2	11900082	11910310	+	10228
4.20302	-1.113	1.63065	-0.682548	0.494893	1	Gm13310	0.494893	chr2	12082612	12083992	-	1380
3673.54	0.380137	0.167738	2.26625	0.0234359	1	Itga8	0.0234359	chr2	12106632	12301922	-	195290
2.82691	-0.538329	1.70923	-0.314955	0.752796	1	RP23-202C2.3	0.752796	chr2	12128643	12129742	-	1099
128.811	-0.0454835	0.399317	-0.113903	0.909314	1	E030013I19Rik	0.909314	chr2	12300946	12312315	+	11369
321.649	0.114276	0.220671	0.517858	0.604557	1	Fam188a	0.604557	chr2	12347263	12419470	-	72207
3.79253	0.539969	1.56631	0.34474	0.73029	1	RP23-232K16.3	0.73029	chr2	12357095	12358496	-	1401
4.65453	-0.369062	1.43707	-0.256816	0.797321	1	RP23-232K16.2	0.797321	chr2	12372212	12375271	-	3059
2.19906	-0.78346	2.25499	-0.347434	0.728266	1	RP23-232K16.4	0.728266	chr2	12389872	12392483	-	2611
462.332	-0.352531	0.214287	-1.64513	0.0999421	1	Pter	0.0999421	chr2	12924041	13003455	+	79414
4.82757	-0.000592617	1.34789	-0.000439664	0.999649	1	C1ql3	0.999649	chr2	13003457	13011806	-	8349
2.16378	0.512365	2.27422	0.225293	0.821751	1	RP23-415C3.6	0.821751	chr2	13004365	13007600	+	3235
1.20932	-1.48171	3.55398	-0.416916	0.67674	1	RP23-415C3.7	0.67674	chr2	13012624	13014236	+	1612
2108.75	-0.370795	0.134628	-2.75422	0.00588318	1	Rsu1	0.00588318	chr2	13076821	13271415	-	194594
1.75419	-0.336842	2.4755	-0.13607	0.891766	1	RP23-415C3.9	0.891766	chr2	13116176	13118435	-	2259
26.4054	-0.161359	0.621537	-0.259613	0.795162	1	RP23-415C3.8	0.795162	chr2	13161751	13163623	-	1872
3.6396	-0.483306	1.74569	-0.276856	0.781891	1	RP23-336A16.3	0.781891	chr2	13238939	13240627	-	1688
4.48549	0.760769	1.55196	0.490197	0.623994	1	Gm13270	0.623994	chr2	13271601	13325827	+	54226
11.7177	2.90542	1.12138	2.59093	0.00957176	1	Cubn	0.00957176	chr2	13276338	13491813	-	215475
161.186	-0.221278	0.285039	-0.776308	0.437567	1	Trdmt1	0.437567	chr2	13509014	13544668	-	35654
3344.1	0.715516	0.12656	5.65357	1.57147e-08	0.000239146	Vim	1.57147e-08	chr2	13573927	13582826	+	8899
4.46469	-1.26661	1.59616	-0.793534	0.427466	1	St8sia6	0.427466	chr2	13651021	13794064	-	143043
411.536	-1.1316	0.198083	-5.71275	1.11168e-08	0.000169175	Ptpla	1.11168e-08	chr2	13850282	14056135	-	205853
1.89725	-1.62307	2.31895	-0.699915	0.48398	1	RP23-334M9.3	0.48398	chr2	14016086	14020049	-	3963
1.1291	1.903	3.7404	0.508769	0.610914	1	RP23-334M9.5	0.610914	chr2	14037825	14040423	-	2598
18.3585	-0.418064	0.814195	-0.51347	0.607623	1	Stamos	0.607623	chr2	14070332	14073934	-	3602
1538.5	-0.100593	0.13521	-0.743975	0.456891	1	Stam	0.456891	chr2	14074098	14149634	+	75536
11.8545	-0.388493	0.905997	-0.428802	0.668067	1	RP23-211O3.4	0.668067	chr2	14149820	14153297	+	3477
32.5936	1.29767	0.687227	1.88827	0.0589898	1	Mrc1	0.0589898	chr2	14229392	14332057	+	102665
1.38829	-1.51956	2.48225	-0.612173	0.540423	1	Slc39a12	0.540423	chr2	14388316	14494977	+	106661
235.673	-1.63209	0.348593	-4.68192	2.84195e-06	0.0432488	Cacnb2	2.84195e-06	chr2	14603088	14987908	+	384820
12.1626	-0.0231539	0.8976	-0.0257954	0.979421	1	Gm13268	0.979421	chr2	14626889	14627321	-	432
7.77915	-2.90985	1.37984	-2.10883	0.0349593	1	RP23-446D4.7	0.0349593	chr2	14673404	14674812	+	1408
2.07077	-0.35344	2.11256	-0.167304	0.867131	1	Gm13315	0.867131	chr2	14721134	14722124	+	990
1.09572	-1.48092	3.65677	-0.40498	0.685493	1	RP23-303M15.3	0.685493	chr2	14944908	14946844	+	1936
243.74	0.0463874	0.229335	0.202269	0.839707	1	Nsun6	0.839707	chr2	14995131	15055069	-	59938
2.05548	-0.110907	1.99691	-0.0555393	0.955709	1	RP23-303M15.7	0.955709	chr2	15031801	15034176	-	2375
1168.41	-0.326968	0.17657	-1.85178	0.0640581	1	Arl5b	0.0640581	chr2	15049395	15082456	+	33061
28.9531	-0.029328	0.602295	-0.0486938	0.961163	1	RP23-379F6.3	0.961163	chr2	15056713	15059473	+	2760
1.4625	-0.166738	2.75565	-0.0605075	0.951751	1	Gm13313	0.951751	chr2	15127600	15128683	+	1083
3.15982	-2.18743	1.93207	-1.13217	0.257563	1	Gm13365	0.257563	chr2	15396748	15397720	+	972
1781.09	1.36331	0.142503	9.56692	1.10137e-21	1.67607e-17	Plxdc2	1.10137e-21	chr2	16356304	16755839	+	399535
41.1752	-1.2747	0.655724	-1.94396	0.0519005	1	Nebl	0.0519005	chr2	17343909	17731464	-	387555
285.244	0.191481	0.219426	0.872643	0.382858	1	A930004D18Rik	0.382858	chr2	18025193	18037737	-	12544
290.181	-0.192706	0.219462	-0.878084	0.379898	1	Skida1	0.379898	chr2	18040676	18049051	-	8375
2.11998	-1.23568	2.41172	-0.512363	0.608397	1	1810059C17Rik	0.608397	chr2	18054193	18056613	-	2420
769.855	0.0722155	0.166711	0.433177	0.664886	1	Mllt10	0.664886	chr2	18055237	18212388	+	157151
1.10407	-1.00925	2.8411	-0.355233	0.722415	1	Gm23638	0.722415	chr2	18129452	18129577	-	125
2.50335	1.52902	2.30304	0.663913	0.506746	1	Gm13351	0.506746	chr2	18179029	18179442	-	413
609.41	-0.495905	0.179482	-2.76298	0.00572758	1	Dnajc1	0.00572758	chr2	18195654	18392830	-	197176
1.96426	-1.09206	2.08507	-0.52375	0.600453	1	Gm13349	0.600453	chr2	18338579	18338989	-	410
3.62341	-0.569113	1.59868	-0.355989	0.721849	1	Gm13352	0.721849	chr2	18649085	18649346	-	261
1554.85	-0.252163	0.132098	-1.90891	0.0562738	1	Commd3	0.0562738	chr2	18672384	18676231	+	3847
1399.88	-0.622968	0.132052	-4.71759	2.38651e-06	0.0363179	Bmi1	2.38651e-06	chr2	18677018	18686629	+	9611
825.747	-0.751587	0.16174	-4.64689	3.36972e-06	0.0512803	Pip4k2a	3.36972e-06	chr2	18842255	18998126	-	155871
10.805	-1.66041	1.06114	-1.56474	0.117644	1	4930426L09Rik	0.117644	chr2	18998343	18999801	+	1458
8.43703	-0.672224	1.11016	-0.605521	0.544833	1	Armc3	0.544833	chr2	19199302	19310241	+	110939
3.10002	-0.959502	1.74029	-0.551345	0.581397	1	4930447M23Rik	0.581397	chr2	19344317	19351050	+	6733
188.542	-1.42685	0.269658	-5.29133	1.21431e-07	0.00184793	Msrb2	1.21431e-07	chr2	19371440	19394976	+	23536
2.27261	5.50887	2.68208	2.05396	0.0399797	1	Ptf1a	0.0399797	chr2	19445663	19447501	+	1838
118.886	0.110713	0.315474	0.350942	0.725632	1	Otud1	0.725632	chr2	19657752	19660583	+	2831
989.272	0.142994	0.151487	0.943938	0.345201	1	Etl4	0.345201	chr2	19909780	20810713	+	900933
1.74159	-2.53108	2.69397	-0.939537	0.347455	1	Gm13363	0.347455	chr2	19992921	19993442	+	521
3.95249	2.26842	1.74586	1.29932	0.193836	1	Gm13328	0.193836	chr2	20235045	20236064	-	1019
1.28772	0.611286	2.86331	0.213489	0.830946	1	Gm27446	0.830946	chr2	20559804	20559892	+	88
1.18378	-3.61342	2.93322	-1.2319	0.217988	1	Gm13362	0.217988	chr2	20709375	20713234	-	3859
755.106	-0.159449	0.169753	-0.939302	0.347576	1	Arhgap21	0.347576	chr2	20847919	20968881	-	120962
1.62816	-0.746233	2.69646	-0.276746	0.781975	1	Gm13380	0.781975	chr2	20921860	20931389	-	9529
11.0709	-0.73553	1.00835	-0.729441	0.465732	1	Gm13375	0.465732	chr2	20969054	20969997	+	943
5.59199	0.0261294	1.31351	0.0198928	0.984129	1	Enkur	0.984129	chr2	21180731	21205365	-	24634
200.186	-0.458816	0.244333	-1.87783	0.0604045	1	Thnsl1	0.0604045	chr2	21205724	21215009	+	9285
1.74881	-0.913264	2.50559	-0.364491	0.715492	1	Gpr158	0.715492	chr2	21367542	21830547	+	463005
1.49697	-1.48429	2.80285	-0.529564	0.596414	1	Gm13337	0.596414	chr2	22067826	22069419	+	1593
13.8871	-0.497362	0.876906	-0.567178	0.570593	1	Gm13342	0.570593	chr2	22410525	22410731	-	206
54.121	-0.234215	0.458543	-0.510781	0.609504	1	Gm13341	0.609504	chr2	22587291	22587962	-	671
106.283	-0.229678	0.308322	-0.744929	0.456315	1	Gm13340	0.456315	chr2	22588103	22589647	-	1544
14.9096	-0.121364	0.788418	-0.153934	0.877662	1	Gm13339	0.877662	chr2	22590024	22590533	-	509
3.93809	-1.99429	1.65435	-1.20549	0.228016	1	Apbb1ip	0.228016	chr2	22774094	22875653	+	101559
1.93075	0.330648	2.29057	0.144351	0.885223	1	A130006I12Rik	0.885223	chr2	22895321	22895736	-	415
209.177	0.209539	0.266826	0.785304	0.432276	1	Pdss1	0.432276	chr2	22895522	22940266	+	44744
1.69088	2.51069	2.64366	0.949702	0.342264	1	Gm25544	0.342264	chr2	22902388	22902507	+	119
1.35559	-2.03637	2.87147	-0.709174	0.478216	1	Gm14441	0.478216	chr2	22913293	22913832	-	539
1259.66	-0.0172831	0.134592	-0.128411	0.897824	1	Abi1	0.897824	chr2	22940073	23040241	-	100168
634.438	0.0167852	0.166763	0.100653	0.919826	1	Acbd5	0.919826	chr2	23068168	23114510	+	46342
410.061	-0.249924	0.198509	-1.259	0.208029	1	Mastl	0.208029	chr2	23115606	23156024	-	40418
1834.61	0.049503	0.12516	0.395517	0.692461	1	Yme1l1	0.692461	chr2	23156369	23199260	+	42891
1.16497	0.394597	3.26575	0.120829	0.903826	1	Gm13423	0.903826	chr2	23202033	23203683	+	1650
4.33032	0.048672	1.56794	0.031042	0.975236	1	Gm13422	0.975236	chr2	23235236	23235739	+	503
4.80983	-1.14653	1.42907	-0.802286	0.422387	1	Nxph2	0.422387	chr2	23321246	23401973	+	80727
16.4689	0.148561	0.890511	0.166826	0.867507	1	RP23-183O12.1	0.867507	chr2	23492931	23494448	+	1517
498.455	0.00656848	0.193161	0.0340053	0.972873	1	Spopl	0.972873	chr2	23506220	23572106	-	65886
46.2716	1.70605	0.466264	3.65898	0.000253221	1	Hnmt	0.000253221	chr2	24002910	24049394	-	46484
5.02425	0.376456	1.31119	0.287111	0.774027	1	Gm13410	0.774027	chr2	24178834	24180317	+	1483
16.7297	-0.840397	0.737587	-1.13939	0.254542	1	Psd4	0.254542	chr2	24367580	24414954	+	47374
4.72284	-2.46313	1.65001	-1.4928	0.135489	1	Pax8	0.135489	chr2	24420560	24475599	-	55039
3.88769	-0.275617	1.59261	-0.17306	0.862604	1	Gm13418	0.862604	chr2	24494068	24495011	+	943
19.537	0.953761	0.759556	1.25568	0.209231	1	Cacna1b	0.209231	chr2	24603887	24763152	-	159265
2939.33	0.0758547	0.119138	0.636695	0.524324	1	Ehmt1	0.524324	chr2	24790769	24919609	-	128840
1.59991	-2.85173	2.83325	-1.00652	0.314166	1	RP23-358I10.4	0.314166	chr2	24889448	24893866	-	4418
172.35	-0.0643929	0.265623	-0.242423	0.808453	1	Arrdc1	0.808453	chr2	24925352	24935252	-	9900
451.362	-0.207741	0.216939	-0.957601	0.338264	1	Zmynd19	0.338264	chr2	24949792	24962075	+	12283
443.651	0.107755	0.197	0.546982	0.584391	1	Dph7	0.584391	chr2	24962400	24972163	+	9763
533.062	0.0641671	0.17949	0.357497	0.72072	1	Mrpl41	0.72072	chr2	24974117	24975098	-	981
201.669	0.69095	0.245918	2.80968	0.00495913	1	Pnpla7	0.00495913	chr2	24976033	25054057	+	78024
2.2025	-0.318218	2.02582	-0.157081	0.875181	1	Gm13370	0.875181	chr2	24985984	24986466	+	482
2.52779	1.14007	1.9661	0.579865	0.562005	1	Gm13369	0.562005	chr2	24993357	24994343	-	986
1317.66	0.199192	0.146579	1.35894	0.174165	1	Nsmf	0.174165	chr2	25054355	25062881	+	8526
6.85117	1.55378	1.27941	1.21445	0.224576	1	Noxa1	0.224576	chr2	25085667	25095149	-	9482
1.41944	-1.27838	2.73028	-0.468221	0.639627	1	Gm13387	0.639627	chr2	25122603	25145396	-	22793
16.9348	-0.161958	0.832403	-0.194566	0.845732	1	Nrarp	0.845732	chr2	25180758	25183339	+	2581
178.894	1.1091	0.364824	3.04009	0.00236504	1	Tor4a	0.00236504	chr2	25192966	25196886	-	3920
2630.77	-0.0858763	0.119264	-0.720052	0.471493	1	Nelfb	0.471493	chr2	25199712	25211489	-	11777
3.05375	1.06221	1.90097	0.558776	0.576315	1	Fam166a	0.576315	chr2	25218745	25222280	+	3535
2844.69	0.0238487	0.120642	0.197682	0.843294	1	Tubb4b	0.843294	chr2	25222160	25224702	-	2542
37.1892	-0.54791	0.500443	-1.09485	0.273583	1	Rnf208	0.273583	chr2	25242255	25244262	+	2007
650.614	0.335001	0.157348	2.12904	0.0332507	1	Ndor1	0.0332507	chr2	25244821	25256022	-	11201
68.6836	0.194622	0.419183	0.464289	0.642441	1	Tmem203	0.642441	chr2	25255439	25256292	+	853
132.592	-0.0991388	0.303937	-0.326182	0.744286	1	Tprn	0.744286	chr2	25262618	25269885	+	7267
963.04	0.1942	0.172338	1.12685	0.259804	1	Ssna1	0.259804	chr2	25271039	25272438	-	1399
3464.19	0.0941705	0.114204	0.824579	0.409611	1	Anapc2	0.409611	chr2	25272478	25285915	+	13437
4.42783	-0.769702	1.65672	-0.464594	0.642222	1	Grin1	0.642222	chr2	25291181	25319187	-	28006
15.008	-1.20171	0.850544	-1.41287	0.157695	1	AA543186	0.157695	chr2	25327450	25332571	-	5121
1259.78	0.317877	0.195011	1.63005	0.103091	1	Man1b1	0.103091	chr2	25332338	25352212	+	19874
1.53182	-0.831482	2.33394	-0.356257	0.721648	1	Gm25220	0.721648	chr2	25339651	25339745	+	94
406.609	0.44059	0.211625	2.08194	0.037348	1	Dpp7	0.037348	chr2	25352276	25356359	-	4083
174.067	0.0565149	0.276148	0.204654	0.837842	1	Uap1l1	0.837842	chr2	25359889	25365682	-	5793
314.18	-0.0618344	0.210042	-0.29439	0.76846	1	Sapcd2	0.76846	chr2	25372321	25378213	+	5892
26.2228	1.29573	0.736248	1.75991	0.0784229	1	Entpd2	0.0784229	chr2	25395874	25401321	+	5447
188.336	0.417193	0.292753	1.42507	0.154138	1	Npdc1	0.154138	chr2	25399351	25409494	+	10143
332.558	-0.759369	0.230793	-3.29026	0.00100096	1	Abca2	0.00100096	chr2	25428703	25448540	+	19837
176.323	0.39403	0.279283	1.41086	0.158286	1	BC029214	0.158286	chr2	25455141	25461094	-	5953
11.038	0.977259	0.940165	1.03946	0.298593	1	Clic3	0.298593	chr2	25456838	25458776	+	1938
22.9442	0.372304	0.736681	0.50538	0.613292	1	Ptgds	0.613292	chr2	25466709	25470046	-	3337
113.959	0.588966	0.309802	1.9011	0.0572884	1	C8g	0.0572884	chr2	25498651	25501719	-	3068
1545.97	0.166948	0.133273	1.25268	0.210323	1	Fbxw5	0.210323	chr2	25500750	25505471	+	4721
733.429	0.171045	0.201577	0.848531	0.396143	1	Traf2	0.396143	chr2	25517982	25546940	-	28958
1030.86	0.0174592	0.155861	0.112018	0.910809	1	Edf1	0.910809	chr2	25557847	25562082	+	4235
60.3034	0.434873	0.411747	1.05616	0.290893	1	Mamdc4	0.290893	chr2	25563115	25574845	-	11730
200.566	-0.469218	0.240406	-1.95178	0.0509646	1	Phpt1	0.0509646	chr2	25573430	25575224	-	1794
1.74953	-0.37072	2.10723	-0.175927	0.860351	1	Gm996	0.860351	chr2	25575416	25581757	-	6341
1304.28	-0.0194592	0.142797	-0.136271	0.891607	1	Rabl6	0.891607	chr2	25583018	25608521	-	25503
19.8092	0.130706	0.731103	0.17878	0.858111	1	Fcnaos	0.858111	chr2	25607892	25631761	+	23869
6.11399	-0.0779682	1.31661	-0.0592187	0.952778	1	Ccdc183	0.952778	chr2	25608635	25617678	-	9043
158.082	-0.0487829	0.266235	-0.183233	0.854615	1	Tmem141	0.854615	chr2	25620067	25622005	-	1938
180.985	-0.122114	0.259695	-0.47022	0.638198	1	Bmyc	0.638198	chr2	25706739	25707721	+	982
3.44702	-1.32521	1.6905	-0.783918	0.433088	1	Sohlh1	0.433088	chr2	25842995	25847248	-	4253
15.9404	0.111589	0.769077	0.145095	0.884636	1	Kcnt1	0.884636	chr2	25863795	25918273	+	54478
1331.26	-0.0398733	0.152442	-0.261563	0.793658	1	Camsap1	0.793658	chr2	25926838	25983282	-	56444
1254.35	-0.107558	0.154443	-0.696423	0.486164	1	Ubac1	0.486164	chr2	25998543	26021747	-	23204
348.507	-0.184532	0.216442	-0.852569	0.393898	1	Nacc2	0.393898	chr2	26055535	26123220	-	67685
477.392	-0.206699	0.174527	-1.18433	0.236281	1	C330006A16Rik	0.236281	chr2	26136814	26140521	-	3707
1.26244	0.276556	2.63265	0.105049	0.916337	1	1810012K08Rik	0.916337	chr2	26138546	26139543	+	997
714.777	0.0982757	0.195062	0.503819	0.614389	1	Qsox2	0.614389	chr2	26208637	26237525	-	28888
1.99834	-0.245902	2.25577	-0.10901	0.913194	1	C030048H21Rik	0.913194	chr2	26251757	26257554	-	5797
8.67336	-0.600745	1.05073	-0.571738	0.5675	1	4932418E24Rik	0.5675	chr2	26271646	26294557	-	22911
1979.47	0.108747	0.125552	0.86615	0.386408	1	Gpsm1	0.386408	chr2	26315515	26348237	+	32722
721.064	0.00672295	0.155784	0.0431557	0.965577	1	Dnlz	0.965577	chr2	26348121	26352110	-	3989
3.57721	0.659941	1.58958	0.415168	0.678019	1	Card9	0.678019	chr2	26352176	26360918	-	8742
32.3882	0.14288	0.550529	0.259532	0.795225	1	Gm13562	0.795225	chr2	26352645	26371952	+	19307
626.705	0.168501	0.179842	0.936939	0.34879	1	Snapc4	0.34879	chr2	26362765	26380653	-	17888
32.6759	0.251981	0.545523	0.461907	0.644148	1	Gm13563	0.644148	chr2	26381526	26389018	+	7492
1406.73	0.134889	0.140136	0.962557	0.33577	1	Sdccag3	0.33577	chr2	26382802	26389316	-	6514
2222.29	-0.0588762	0.127726	-0.460956	0.64483	1	Pmpca	0.64483	chr2	26389339	26397122	+	7783
702.505	0.00938306	0.15358	0.0610954	0.951283	1	Inpp5e	0.951283	chr2	26396249	26409203	-	12954
1846.66	-0.00652484	0.189526	-0.0344272	0.972536	1	Sec16a	0.972536	chr2	26409431	26445216	-	35785
5.68999	1.59796	1.36586	1.16992	0.242032	1	0610009E02Rik	0.242032	chr2	26445696	26459390	+	13694
585.147	0.687338	0.236206	2.90991	0.0036153	1	Notch1	0.0036153	chr2	26457903	26516663	-	58760
179.131	1.12817	0.251642	4.48326	7.35113e-06	0.111869	Egfl7	7.35113e-06	chr2	26580014	26593120	+	13106
332.246	0.594027	0.211832	2.80424	0.00504347	1	Agpat2	0.00504347	chr2	26593057	26604417	-	11360
470.609	-0.207192	0.181013	-1.14463	0.252363	1	Fam69b	0.252363	chr2	26628457	26636497	+	8040
68.179	0.285075	0.37942	0.751343	0.452446	1	Snhg7	0.452446	chr2	26637177	26640244	-	3067
2.25924	3.48824	2.2952	1.5198	0.128561	1	Snhg7os	0.128561	chr2	26640372	26645944	+	5572
635.707	-0.0203706	0.185809	-0.109631	0.912702	1	Surf6	0.912702	chr2	26888628	26902879	-	14251
1894.6	0.0567434	0.129197	0.439199	0.660517	1	Med22	0.660517	chr2	26905262	26910677	-	5415
2086.05	-0.0393004	0.147473	-0.266493	0.78986	1	Rpl7a	0.78986	chr2	26910764	26913318	+	2554
4.47154	1.00446	1.47896	0.679171	0.49703	1	Gm23969	0.49703	chr2	26911261	26911334	+	73
377.737	0.259703	0.194461	1.3355	0.181714	1	Surf1	0.181714	chr2	26913381	26916530	-	3149
392.751	0.0830984	0.193536	0.429369	0.667654	1	Surf2	0.667654	chr2	26916367	26920183	+	3816
6224.15	0.264741	0.123264	2.14776	0.0317324	1	Surf4	0.0317324	chr2	26920040	26933928	-	13888
1.33884	-0.135138	2.51728	-0.0536841	0.957187	1	Stkld1	0.957187	chr2	26934047	26953496	+	19449
1002.15	0.241208	0.149445	1.61403	0.106521	1	Rexo4	0.106521	chr2	26953563	26964386	-	10823
4.83398	2.30787	1.65422	1.39514	0.162973	1	Adamts13	0.162973	chr2	26973416	27009628	+	36212
2482.42	0.23369	0.121462	1.92398	0.0543574	1	Cacfd1	0.0543574	chr2	27009926	27021089	+	11163
8.73084	-0.737566	1.18225	-0.623867	0.532715	1	Slc2a6	0.532715	chr2	27021363	27027998	-	6635
2.82818	0.142227	2.09127	0.0680101	0.945778	1	Gm13398	0.945778	chr2	27037285	27040853	+	3568
30.197	-0.363571	0.626949	-0.579906	0.561978	1	Adamtsl2	0.561978	chr2	27079379	27108981	+	29602
3.03833	0.819297	1.69218	0.484167	0.628267	1	Fam163b	0.628267	chr2	27110380	27142491	-	32111
9.95441	1.65511	1.07541	1.53904	0.123794	1	Dbh	0.123794	chr2	27165233	27183200	+	17967
868.342	0.65924	0.208147	3.16719	0.00153922	1	Sardh	0.00153922	chr2	27188393	27248337	-	59944
567.079	0.067276	0.197482	0.340669	0.733353	1	Vav2	0.733353	chr2	27262104	27427033	-	164929
2915.01	0.0966469	0.127651	0.757119	0.448978	1	Brd3	0.448978	chr2	27445579	27507662	-	62083
1519.3	-0.143878	0.152598	-0.942858	0.345754	1	Wdr5	0.345754	chr2	27515157	27536535	+	21378
25.5699	0.291921	0.606752	0.48112	0.630431	1	Gm13421	0.630431	chr2	27540426	27543362	+	2936
1753.13	-0.106757	0.131429	-0.812278	0.416632	1	Rxra	0.416632	chr2	27676440	27762957	+	86517
95.1321	0.153865	0.339309	0.453466	0.650213	1	2810430I11Rik	0.650213	chr2	27882925	27887052	-	4127
10314.1	0.277902	0.175302	1.58528	0.112904	1	Col5a1	0.112904	chr2	27886425	28039514	+	153089
6.81773	-0.38481	1.14341	-0.336545	0.73646	1	Gm13372	0.73646	chr2	28025417	28030437	-	5020
4.95974	-5.5946	1.99649	-2.80222	0.00507522	1	F730016J06Rik	0.00507522	chr2	28095477	28127731	+	32254
734.66	0.151688	0.175282	0.865396	0.386822	1	Olfm1	0.386822	chr2	28192992	28230736	+	37744
344.103	-0.159972	0.196867	-0.812592	0.416452	1	Ppp1r26	0.416452	chr2	28446800	28455508	+	8708
3.19739	-1.52136	1.722	-0.883488	0.376973	1	1700007K13Rik	0.376973	chr2	28462001	28466332	-	4331
1081.82	-0.0964873	0.140695	-0.685789	0.492846	1	Mrps2	0.492846	chr2	28468066	28471178	+	3112
15.0624	0.183122	0.881699	0.207692	0.835469	1	Rpsa-ps9	0.835469	chr2	28477166	28478050	+	884
44.9448	1.95638	0.575771	3.39784	0.000679194	1	Gbgt1	0.000679194	chr2	28496891	28505415	+	8524
24.0369	2.96798	0.904733	3.2805	0.00103622	1	Gm10134	0.00103622	chr2	28506095	28506475	+	380
1319.53	0.502456	0.144628	3.47412	0.00051253	1	Ralgds	0.00051253	chr2	28513125	28553081	+	39956
20.6607	8.75987	1.61337	5.42955	5.64976e-08	0.00085978	Cel	5.64976e-08	chr2	28555795	28563403	-	7608
3.56034	-0.287702	1.53373	-0.187584	0.851203	1	Gm13381	0.851203	chr2	28562197	28576698	+	14501
1300.94	-0.0222951	0.150077	-0.148558	0.881902	1	Gtf3c5	0.881902	chr2	28566311	28583751	-	17440
4.96423	-2.10402	1.47598	-1.4255	0.154011	1	Gfi1b	0.154011	chr2	28609450	28621982	-	12532
628.89	0.0341178	0.182643	0.1868	0.851817	1	Tsc1	0.851817	chr2	28641228	28691167	+	49939
5.65161	0.509433	1.32603	0.384178	0.700846	1	1700026L06Rik	0.700846	chr2	28692080	28699727	-	7647
12.2791	1.13988	0.875124	1.30253	0.192735	1	Ak8	0.192735	chr2	28700164	28813165	+	113001
1961.16	-0.15844	0.141547	-1.11934	0.262995	1	Gtf3c4	0.262995	chr2	28822299	28840360	-	18061
364.049	0.157612	0.191876	0.821427	0.411403	1	Ddx31	0.411403	chr2	28840406	28905571	+	65165
7.86747	-0.954144	1.06038	-0.899812	0.36822	1	1700101E01Rik	0.36822	chr2	28926949	29055066	-	128117
373.891	-0.642123	2.41682	-0.265689	0.790479	1	Gm13394	0.790479	chr2	28933610	28934609	-	999
438.718	0.254174	0.17566	1.44697	0.147906	1	Ttf1	0.147906	chr2	29060262	29087656	+	27394
626.392	-0.0190943	0.220607	-0.0865535	0.931026	1	Setx	0.931026	chr2	29124181	29182471	+	58290
6.08981	-0.150989	1.5053	-0.100305	0.920102	1	Ntng2	0.920102	chr2	29194541	29253005	-	58464
24.3259	-0.183578	0.667566	-0.274996	0.783319	1	6530402F18Rik	0.783319	chr2	29245107	29253006	-	7899
363.452	0.141377	0.20235	0.698676	0.484755	1	Med27	0.484755	chr2	29346819	29524793	+	177974
1146.74	-0.166812	0.170131	-0.980496	0.326841	1	Rapgef1	0.326841	chr2	29619720	29740978	+	121258
577.864	0.0972535	0.16803	0.578785	0.562734	1	Trub2	0.562734	chr2	29761224	29788502	-	27278
328.893	0.025772	0.193929	0.132894	0.894277	1	Coq4	0.894277	chr2	29787493	29797935	+	10442
714.59	0.125615	0.200275	0.627211	0.530521	1	Slc27a4	0.530521	chr2	29802634	29817522	+	14888
344.13	0.0163563	0.192784	0.0848427	0.932386	1	Urm1	0.932386	chr2	29820075	29845002	+	24927
5.33049	-1.18515	1.46112	-0.811127	0.417293	1	2600006K01Rik	0.417293	chr2	29868723	29870317	-	1594
578.4	-0.178683	0.186099	-0.960153	0.336978	1	Cercam	0.336978	chr2	29869164	29882840	+	13676
1749.31	-0.161565	0.159167	-1.01506	0.310075	1	Odf2	0.310075	chr2	29889221	29931746	+	42525
1732.99	0.100925	0.124143	0.812973	0.416233	1	Gle1	0.416233	chr2	29935426	29960371	+	24945
2376.47	0.0349231	0.148044	0.235896	0.813513	1	Sptan1	0.813513	chr2	29965560	30031451	+	65891
576.881	0.266058	0.171383	1.55242	0.120563	1	Wdr34	0.120563	chr2	30031546	30048881	-	17335
6465.51	-0.0439516	0.160765	-0.273391	0.784553	1	Set	0.784553	chr2	30057378	30072577	+	15199
155.111	-0.0332006	0.309478	-0.107279	0.914567	1	Pkn3	0.914567	chr2	30077684	30091022	+	13338
202.314	0.0914607	0.252679	0.361963	0.717379	1	Zdhhc12	0.717379	chr2	30090944	30093648	-	2704
1004.7	0.0728678	0.149424	0.487657	0.625793	1	Zer1	0.625793	chr2	30097283	30124585	-	27302
40.4257	0.315223	0.490631	0.642486	0.520558	1	Tbc1d13	0.520558	chr2	30133746	30152013	+	18267
57.7597	0.157976	0.420392	0.375781	0.707079	1	Endog	0.707079	chr2	30171493	30174069	+	2576
1102.99	0.162539	0.145382	1.11801	0.263562	1	D2Wsu81e	0.263562	chr2	30173453	30178459	-	5006
133.907	-0.0257093	0.288121	-0.0892309	0.928898	1	Ccbl1	0.928898	chr2	30185124	30205847	-	20723
12.9116	0.25298	0.850548	0.297432	0.766137	1	1700084E18Rik	0.766137	chr2	30236795	30238223	-	1428
136.203	0.623573	0.283009	2.20337	0.0275689	1	Lrrc8a	0.0275689	chr2	30237715	30263790	+	26075
5.46091	0.50619	1.44577	0.350118	0.72625	1	Phyhd1	0.72625	chr2	30266203	30282149	+	15946
624.092	0.272512	0.183744	1.48311	0.138046	1	Dolk	0.138046	chr2	30284231	30286334	-	2103
1632.73	-0.0816785	0.161377	-0.506135	0.612762	1	Nup188	0.612762	chr2	30286397	30344266	+	57869
878.32	-0.0911246	0.149275	-0.61045	0.541564	1	Sh3glb2	0.541564	chr2	30344809	30359337	-	14528
701.17	0.147191	0.160033	0.919756	0.3577	1	Fam73b	0.3577	chr2	30364233	30385521	+	21288
502.709	0.248437	0.189003	1.31446	0.18869	1	Dolpp1	0.18869	chr2	30392254	30400529	+	8275
695.582	0.403252	0.220327	1.83024	0.0672142	1	Crat	0.0672142	chr2	30400471	30415813	-	15342
2472.55	-0.152721	0.117444	-1.30038	0.193472	1	Ppp2r4	0.193472	chr2	30416039	30447806	+	31767
533.955	0.919384	0.186905	4.91898	8.69963e-07	0.0132391	Ier5l	8.69963e-07	chr2	30471537	30474219	-	2682
13.7253	-0.0416528	0.853118	-0.0488242	0.961059	1	Cstad	0.961059	chr2	30595040	30608943	+	13903
1.77295	-0.33568	2.64	-0.127152	0.89882	1	9330198N18Rik	0.89882	chr2	30629655	30689210	+	59555
1.67139	-0.16017	2.14911	-0.0745285	0.94059	1	Gm14486	0.94059	chr2	30658468	30678011	-	19543
21.7795	-0.795979	0.826475	-0.963101	0.335497	1	1700001O22Rik	0.335497	chr2	30794769	30803661	-	8892
935.968	0.123244	0.143	0.861848	0.388771	1	Ntmt1	0.388771	chr2	30807826	30823033	+	15207
527.431	0.184469	0.167118	1.10382	0.26967	1	Asb6	0.26967	chr2	30823097	30830333	-	7236
227.326	1.65047	0.256091	6.44488	1.15696e-10	1.76066e-06	Prrx2	1.15696e-10	chr2	30834972	30881251	+	46279
169.985	1.58622	0.276068	5.74577	9.15037e-09	0.00013925	Ptges	9.15037e-09	chr2	30889471	30929863	-	40392
739.306	0.168619	0.153208	1.10058	0.271078	1	Tor1b	0.271078	chr2	30952959	30959015	+	6056
829.388	0.0898578	0.154197	0.582746	0.560065	1	Tor1a	0.560065	chr2	30960627	30967933	-	7306
680.714	0.111471	0.16545	0.673743	0.500475	1	BC005624	0.500475	chr2	30972177	30982201	-	10024
537.641	-0.254895	0.179573	-1.41946	0.155766	1	Usp20	0.155766	chr2	30982279	31023586	+	41307
1360.72	-0.167262	0.148525	-1.12615	0.260101	1	Fnbp1	0.260101	chr2	31026206	31142008	-	115802
87.9308	-0.0841713	0.336085	-0.250446	0.802242	1	D330023K18Rik	0.802242	chr2	31146457	31152291	-	5834
1524.14	0.189102	0.13073	1.44651	0.148033	1	Gpr107	0.148033	chr2	31152316	31218775	+	66459
1350.28	-0.0821015	0.157741	-0.520484	0.602726	1	Ncs1	0.602726	chr2	31245823	31295989	+	50166
41.3957	-2.73148	0.682183	-4.00403	6.22715e-05	0.947648	Hmcn2	6.22715e-05	chr2	31314415	31460738	+	146323
21.0988	-0.277575	0.666398	-0.41653	0.677022	1	Ass1	0.677022	chr2	31470207	31520672	+	50465
1310.11	0.0123989	0.137063	0.0904618	0.92792	1	Fubp3	0.92792	chr2	31572651	31617526	+	44875
908.222	0.079418	0.187081	0.424512	0.671192	1	Exosc2	0.671192	chr2	31670715	31681349	+	10634
2.23974	1.93997	2.13259	0.909676	0.362993	1	Gm13427	0.362993	chr2	31676364	31688469	-	12105
2839.64	-0.0985453	0.129881	-0.758736	0.448011	1	Abl1	0.448011	chr2	31688376	31804227	+	115851
1.3332	0.878848	2.95158	0.297755	0.76589	1	Qrfp	0.76589	chr2	31806166	31810580	-	4414
12.6854	2.04064	0.994549	2.05182	0.040187	1	Fibcd1	0.040187	chr2	31813290	31846005	-	32715
81.2069	1.29534	0.458978	2.82223	0.00476904	1	Lamc3	0.00476904	chr2	31887291	31946539	+	59248
636.246	0.160373	0.208912	0.767655	0.442692	1	Aif1l	0.442692	chr2	31950139	31973442	+	23303
1136.02	-0.138143	0.188326	-0.733532	0.463234	1	Nup214	0.463234	chr2	31974436	32053975	+	79539
2.08176	-1.49118	2.03751	-0.731863	0.464252	1	Gm13608	0.464252	chr2	31985059	31986464	+	1405
2.32426	2.2554	2.29531	0.982613	0.325798	1	Fam78a	0.325798	chr2	32050055	32084857	-	34802
95.7966	0.909693	0.327641	2.77649	0.0054949	1	Ppapdc3	0.0054949	chr2	32095528	32110820	+	15292
2211.43	-0.0256452	0.142739	-0.179665	0.857415	1	Prrc2b	0.857415	chr2	32151082	32234537	+	83455
1.21734	-1.31282	2.74442	-0.478361	0.632394	1	Gm27805	0.632394	chr2	32173171	32173249	+	78
1.83072	-0.0324173	2.26219	-0.01433	0.988567	1	Gm22192	0.988567	chr2	32221970	32222054	+	84
1.99402	0.50944	2.26519	0.2249	0.822057	1	Gm13610	0.822057	chr2	32232782	32236382	-	3600
627.727	-0.0585799	0.157251	-0.372525	0.709502	1	Pomt1	0.709502	chr2	32236590	32255005	+	18415
876.008	0.0603556	0.157839	0.382386	0.702175	1	Uck1	0.702175	chr2	32255002	32260159	-	5157
2.27243	-0.962098	2.05896	-0.467274	0.640304	1	Gm13611	0.640304	chr2	32271845	32272162	+	317
2999.49	-0.0862026	0.117564	-0.73324	0.463412	1	Swi5	0.463412	chr2	32278816	32288075	-	9259
911.229	0.118844	0.142076	0.836478	0.402886	1	Golga2	0.402886	chr2	32287384	32307921	+	20537
1069.79	0.000527234	0.151734	0.00347474	0.997228	1	Dnm1	0.997228	chr2	32308471	32353329	-	44858
819.575	0.269084	0.145785	1.84576	0.0649266	1	Ciz1	0.0649266	chr2	32352327	32380970	+	28643
119.106	0.367277	0.312432	1.17554	0.239779	1	1110008P14Rik	0.239779	chr2	32377097	32381938	-	4841
524.754	0.210954	0.179468	1.17544	0.23982	1	Ptges2	0.23982	chr2	32395896	32405772	+	9876
1.4782	-0.0897184	2.47322	-0.036276	0.971062	1	Gm13413	0.971062	chr2	32406055	32406656	+	601
640.538	0.0632482	0.170579	0.370786	0.710797	1	Slc25a25	0.710797	chr2	32414487	32451445	-	36958
238.842	-0.0869422	0.22925	-0.379246	0.704505	1	Naif1	0.704505	chr2	32450457	32456953	+	6496
535.524	-0.459175	0.163183	-2.81386	0.00489503	1	Fam102a	0.00489503	chr2	32535332	32569756	+	34424
639.674	0.285519	0.180598	1.58096	0.113886	1	Dpm2	0.113886	chr2	32570858	32573579	+	2721
2.3426	2.02685	2.08795	0.970737	0.331679	1	9430097D07Rik	0.331679	chr2	32574184	32575684	-	1500
16.8116	-0.911844	0.809446	-1.1265	0.259952	1	Pip5kl1	0.259952	chr2	32574797	32583782	+	8985
645.837	0.231275	0.157868	1.46499	0.142924	1	St6galnac4	0.142924	chr2	32587095	32599698	+	12603
636.836	0.546968	0.165736	3.30024	0.000966018	1	St6galnac6	0.000966018	chr2	32599709	32620806	+	21097
337.627	0.21578	0.213864	1.00896	0.312994	1	Ak1	0.312994	chr2	32621758	32635058	+	13300
472.452	2.28809	0.293881	7.78578	6.92843e-15	1.05437e-10	Eng	6.92843e-15	chr2	32646595	32682669	+	36074
2.81296	2.42023	2.02022	1.198	0.230916	1	Gm26236	0.230916	chr2	32675109	32675245	+	136
628.039	0.263795	0.167898	1.57116	0.116146	1	Fpgs	0.116146	chr2	32682609	32704145	-	21536
1707.72	0.142918	0.131078	1.09032	0.27557	1	Cdk9	0.27557	chr2	32705784	32713076	-	7292
1060.92	1.31294	0.14892	8.81646	1.18133e-18	1.79775e-14	Sh2d3c	1.18133e-18	chr2	32721055	32755512	+	34457
2.59237	1.58297	1.88607	0.839296	0.401303	1	6330409D20Rik	0.401303	chr2	32732620	32741016	-	8396
4.1276	0.0857849	1.56572	0.0547895	0.956306	1	Ttc16	0.956306	chr2	32757026	32775633	-	18607
657.742	0.201542	0.165439	1.21822	0.22314	1	Tor2a	0.22314	chr2	32757234	32762244	+	5010
24.6199	0.360111	0.659678	0.545889	0.585142	1	Ptrh1	0.585142	chr2	32775786	32777597	+	1811
10.0544	0.69104	1.05228	0.656706	0.51137	1	1700019L03Rik	0.51137	chr2	32777381	32784428	-	7047
752.115	0.0704218	0.163418	0.430929	0.66652	1	Stxbp1	0.66652	chr2	32787602	32847239	-	59637
3.1654	0.0436974	1.65407	0.026418	0.978924	1	Gm13524	0.978924	chr2	32846186	32848168	+	1982
6.18162	1.94278	1.30207	1.49207	0.135682	1	Gm13523	0.135682	chr2	32873755	32876001	-	2246
1474.44	0.484783	0.12933	3.74843	0.000177943	1	Fam129b	0.000177943	chr2	32876114	32925254	+	49140
365.762	0.0199304	0.199387	0.0999584	0.920377	1	Lrsam1	0.920377	chr2	32925216	32961614	-	36398
1537.37	-0.114351	0.15763	-0.725441	0.468181	1	Rpl12	0.468181	chr2	32961559	32965345	+	3786
383.128	0.0170024	0.183676	0.0925674	0.926247	1	Slc2a8	0.926247	chr2	32972990	32982083	-	9093
411.138	0.358877	0.192249	1.86673	0.0619397	1	Garnl3	0.0619397	chr2	32986224	33131654	-	145430
5.96548	1.04148	1.21176	0.859479	0.390076	1	RP23-365F1.5	0.390076	chr2	32998527	33002315	-	3788
273.448	-1.13968	0.218377	-5.21888	1.80004e-07	0.0027393	Ralgps1	1.80004e-07	chr2	33133417	33371486	-	238069
21.0457	1.01802	0.735612	1.3839	0.166388	1	Gm13528	0.166388	chr2	33177902	33181881	+	3979
2465.28	0.91495	0.187053	4.89139	1.00129e-06	0.0152376	Angptl2	1.00129e-06	chr2	33216069	33247717	+	31648
497.413	0.119024	0.189308	0.628734	0.529523	1	Zbtb34	0.529523	chr2	33406108	33431324	-	25216
537.657	-0.0408179	0.17009	-0.239979	0.810347	1	Zbtb43	0.810347	chr2	33450287	33468559	-	18272
198.43	-1.17644	0.261029	-4.50695	6.57649e-06	0.100081	Mvb12b	6.57649e-06	chr2	33729953	33887946	-	157993
2.16833	-0.388863	2.06289	-0.188504	0.850482	1	Nron	0.850482	chr2	33805816	33813591	+	7775
1218.88	-0.33231	0.133704	-2.48542	0.0129397	1	Pbx3	0.0129397	chr2	34171457	34373142	-	201685
1.56417	0.641779	2.35018	0.273077	0.784794	1	C79798	0.784794	chr2	34287771	34304440	+	16669
1992.79	-0.0172257	0.122529	-0.140584	0.888199	1	Mapkap1	0.888199	chr2	34406771	34624950	+	218179
18.5948	0.269649	0.707563	0.381096	0.703132	1	Gm13408	0.703132	chr2	34564999	34565796	+	797
3.45182	-0.4969	1.66365	-0.298681	0.765184	1	Gm13414	0.765184	chr2	34649514	34650240	-	726
3118.99	-0.110743	0.120112	-0.921992	0.356533	1	Gapvd1	0.356533	chr2	34676184	34755232	-	79048
27340.1	0.260486	0.163278	1.59536	0.110632	1	Hspa5	0.110632	chr2	34771970	34777547	+	5577
461.378	-0.00807503	0.185497	-0.0435318	0.965278	1	Rabepk	0.965278	chr2	34777556	34799912	-	22356
1340.08	-0.129821	0.150662	-0.861672	0.388868	1	Fbxw2	0.388868	chr2	34804514	34826311	-	21797
2193.82	-0.0814654	0.136102	-0.598563	0.549464	1	Psmd5	0.549464	chr2	34852088	34874968	-	22880
2.68273	0.44593	1.73173	0.257505	0.796789	1	Cutal	0.796789	chr2	34874396	34892133	+	17737
128.144	0.322261	0.325505	0.990034	0.322158	1	Phf19	0.322158	chr2	34893757	34914026	-	20269
61.2148	-0.700944	0.431559	-1.62421	0.10433	1	Traf1	0.10433	chr2	34941750	34961772	-	20022
6.28396	0.299859	1.31655	0.227761	0.819832	1	AI182371	0.819832	chr2	35084046	35101543	-	17497
1005.47	0.169796	0.162337	1.04595	0.295586	1	Cntrl	0.295586	chr2	35109492	35178822	+	69330
3637.61	0.0753305	0.125547	0.600018	0.548494	1	Rab14	0.548494	chr2	35180205	35201120	-	20915
6042.3	0.391774	0.182708	2.14427	0.0320113	1	Gsn	0.0320113	chr2	35279663	35307892	+	28229
2427.7	-0.351886	0.229699	-1.53194	0.125537	1	Stom	0.125537	chr2	35313986	35336976	-	22990
107.274	0.012293	0.51186	0.0240164	0.98084	1	Gm13443	0.98084	chr2	35340409	35340963	+	554
387.308	1.26246	0.218371	5.78125	7.41496e-09	0.000112841	Ggta1	7.41496e-09	chr2	35400179	35463231	-	63052
9.62602	-6.21149	1.74381	-3.56203	0.000367992	1	Gm13446	0.000367992	chr2	35554849	35558702	-	3853
1100.48	-0.0413383	0.152724	-0.270673	0.786643	1	Dab2ip	0.786643	chr2	35558266	35730994	+	172728
25.4925	0.819004	0.611858	1.33855	0.180717	1	Ttll11	0.180717	chr2	35751241	35979913	-	228672
1132.68	-0.0521974	0.1423	-0.366811	0.71376	1	Ndufa8	0.71376	chr2	36036326	36049406	-	13080
1.59278	0.374242	2.34895	0.159323	0.873414	1	Morn5	0.873414	chr2	36049458	36079718	+	30260
16.587	0.0306291	0.746561	0.0410269	0.967274	1	Lhx6	0.967274	chr2	36081953	36105408	-	23455
2216.02	0.137185	0.131784	1.04099	0.29788	1	Rbm18	0.29788	chr2	36116079	36136773	-	20694
523.303	-0.327451	0.178403	-1.83546	0.0664377	1	Mrrf	0.0664377	chr2	36136389	36190647	+	54258
2.83241	-1.27107	1.81136	-0.701723	0.482852	1	Gm13428	0.482852	chr2	36137339	36137703	-	364
2.03683	1.86835	2.1801	0.857002	0.391444	1	Gm13429	0.391444	chr2	36202314	36212903	+	10589
6.80582	0.171187	1.12419	0.152276	0.878969	1	Gm13431	0.878969	chr2	36216777	36222934	+	6157
451.61	-0.53432	0.292871	-1.82442	0.0680884	1	Ptgs1	0.0680884	chr2	36230426	36252272	+	21846
3.61772	3.23248	2.07779	1.55572	0.119774	1	Gm13430	0.119774	chr2	36389132	36389419	+	287
27.6025	-0.254443	0.598526	-0.425116	0.670752	1	Gm13436	0.670752	chr2	36807826	36808392	-	566
1085.88	-0.108685	0.13744	-0.790778	0.429073	1	Pdcl	0.429073	chr2	37350074	37359332	-	9258
885.299	-0.250525	0.184968	-1.35442	0.175602	1	Rc3h2	0.175602	chr2	37370069	37422903	-	52834
313.788	-0.0649867	0.205951	-0.315545	0.752348	1	Zbtb6	0.752348	chr2	37425500	37443171	-	17671
241.628	-0.0914374	0.284004	-0.321958	0.747484	1	Zbtb26	0.747484	chr2	37432168	37443121	-	10953
2551.17	0.0327907	0.127333	0.25752	0.796777	1	Rabgap1	0.796777	chr2	37443279	37566454	+	123175
1358.46	-0.594084	0.162017	-3.6668	0.000245609	1	Strbp	0.000245609	chr2	37483228	37703859	-	220631
22.721	0.301386	0.729101	0.413366	0.679339	1	Gpr21	0.679339	chr2	37516332	37520603	+	4271
8.47959	-0.426619	1.21958	-0.34981	0.726481	1	Gm13543	0.726481	chr2	37672208	37673003	+	795
3.1154	0.173956	2.15609	0.0806816	0.935695	1	Mir5128	0.935695	chr2	37688201	37688284	-	83
747.388	0.727496	0.228582	3.18265	0.00145936	1	Crb2	0.00145936	chr2	37776249	37799103	+	22854
644.183	-0.392297	0.162209	-2.41847	0.0155858	1	Dennd1a	0.0155858	chr2	37798991	38287390	-	488399
4.09779	-1.06402	1.67883	-0.633788	0.526219	1	Gm13556	0.526219	chr2	38286255	38287291	+	1036
13.327	0.442075	1.00176	0.4413	0.658996	1	Lhx2	0.658996	chr2	38339281	38369733	+	30452
1.70972	-1.78744	2.41123	-0.741298	0.458513	1	Gm13589	0.458513	chr2	38424002	38455851	+	31849
2656.11	0.0593949	0.120892	0.491304	0.623211	1	Nek6	0.623211	chr2	38511643	38588041	+	76398
1867.55	-0.15566	0.140453	-1.10827	0.267746	1	Psmb7	0.267746	chr2	38588036	38644087	-	56051
8.52371	-0.611467	1.07175	-0.570533	0.568317	1	Gm13586	0.568317	chr2	38622801	38623264	+	463
38.0204	-0.493418	0.526143	-0.937801	0.348347	1	Nr6a1	0.348347	chr2	38723370	38927688	-	204318
58.5051	0.192611	0.474459	0.405959	0.684773	1	Nr6a1os	0.684773	chr2	38823257	38852370	+	29113
1.81755	0.712255	2.17218	0.327898	0.742989	1	Mir181b-2	0.742989	chr2	38853830	38853918	+	88
69.8383	-0.107074	0.496389	-0.215705	0.829218	1	Olfml2a	0.829218	chr2	38931978	38963753	+	31775
9.46179	0.767724	1.01594	0.75568	0.449841	1	Wdr38	0.449841	chr2	38997476	39006168	+	8692
2028.22	-0.00529601	0.144505	-0.0366493	0.970765	1	Rpl35	0.970765	chr2	39001580	39005624	-	4044
1048.29	-0.0380578	0.144138	-0.264038	0.791751	1	Arpc5l	0.791751	chr2	39008076	39015877	+	7801
649.041	0.0753527	0.159507	0.47241	0.636634	1	Golga1	0.636634	chr2	39016261	39065541	-	49280
512.986	-0.311103	0.175931	-1.76833	0.077006	1	Scai	0.077006	chr2	39066214	39190730	-	124516
1.99853	-0.281051	2.54182	-0.110571	0.911957	1	Gm16523	0.911957	chr2	39161251	39161989	-	738
1551.38	-0.257823	0.130753	-1.97182	0.0486298	1	Ppp6c	0.0486298	chr2	39194354	39226451	-	32097
1.38766	0.390045	2.81681	0.138471	0.889868	1	Gm13511	0.889868	chr2	39216932	39217294	-	362
22.6778	0.343664	0.9537	0.360348	0.718587	1	Gm13453	0.718587	chr2	40127504	40127860	-	356
160.194	-0.0606287	0.297896	-0.203523	0.838726	1	Gm13456	0.838726	chr2	40555752	40557116	+	1364
20.5425	-0.125762	0.707725	-0.1777	0.858959	1	Lrp1b	0.858959	chr2	40595248	42653598	-	2058350
51.5196	-0.391948	0.479948	-0.816648	0.41413	1	Gm13461	0.41413	chr2	41987473	41988829	-	1356
1.19371	-1.65033	3.18652	-0.517909	0.604521	1	Gm13464	0.604521	chr2	43518464	43519398	-	934
3.43502	1.40047	1.7756	0.788732	0.430269	1	Kynu	0.430269	chr2	43555329	43682715	+	127386
9.60672	1.06485	1.0279	1.03595	0.300228	1	Arhgap15	0.300228	chr2	43748824	44395953	+	647129
170.855	-0.189874	0.287933	-0.659436	0.509616	1	Gtdc1	0.509616	chr2	44564412	44927657	-	363245
1.34205	-2.9553	3.31059	-0.892683	0.372027	1	Gm13477	0.372027	chr2	44788265	44790951	+	2686
3399.66	0.662235	0.184057	3.59798	0.000320699	1	Zeb2	0.000320699	chr2	44983634	45117395	-	133761
21.2075	1.14435	0.756555	1.51258	0.130387	1	Zeb2os	0.130387	chr2	45111138	45114087	+	2949
11.8318	0.683143	0.8907	0.766973	0.443098	1	Gm13470	0.443098	chr2	46419535	46442710	-	23175
1427.74	-0.229746	0.144683	-1.58793	0.112303	1	Acvr2a	0.112303	chr2	48814109	48903269	+	89160
1391.19	-0.0142955	0.146321	-0.0976992	0.922171	1	Orc4	0.922171	chr2	48902824	48950277	-	47453
365.465	-0.208587	0.216081	-0.96532	0.334385	1	Mbd5	0.334385	chr2	48949510	49322284	+	372774
110.107	-0.0986061	0.319542	-0.308585	0.757637	1	Gm13509	0.757637	chr2	49308155	49309462	+	1307
179.291	0.292506	0.298974	0.978368	0.327892	1	Epc2	0.327892	chr2	49451486	49551948	+	100462
133.901	-1.67062	0.36789	-4.54109	5.59642e-06	0.0851663	Kif5c	5.59642e-06	chr2	49619298	49774778	+	155480
31.6643	-0.849819	0.577124	-1.47251	0.140884	1	Lypd6b	0.140884	chr2	49787688	49948849	+	161161
143.017	-0.534938	0.276608	-1.93392	0.053123	1	Lypd6	0.053123	chr2	50066429	50193569	+	127140
2011.74	-0.189703	0.134479	-1.41066	0.158346	1	Mmadhc	0.158346	chr2	50279881	50296801	-	16920
11.9592	0.245983	0.955496	0.25744	0.796839	1	Gm13483	0.796839	chr2	50296810	50433967	+	137157
2.41984	-0.880139	1.98367	-0.443692	0.657265	1	Gm13487	0.657265	chr2	50522124	50522987	-	863
6.74994	-0.188527	1.1871	-0.158812	0.873817	1	Gm13498	0.873817	chr2	50909684	50911849	+	2165
4019.11	-0.309279	0.133007	-2.32528	0.0200572	1	Rnd3	0.0200572	chr2	51130438	51149111	-	18673
324.509	-0.153861	0.233153	-0.659913	0.509309	1	Gm13493	0.509309	chr2	51871126	51871618	-	492
297.112	-0.718892	0.221242	-3.24935	0.00115671	1	Rbm43	0.00115671	chr2	51924448	51935163	-	10715
99.2323	-0.774127	0.355925	-2.17497	0.0296321	1	Nmi	0.0296321	chr2	51948487	51973494	-	25007
94.2244	0.0580502	0.381866	0.152017	0.879173	1	Tnfaip6	0.879173	chr2	52038009	52056686	+	18677
2533.73	-0.187226	0.139978	-1.33754	0.181048	1	Rif1	0.181048	chr2	52072837	52122383	+	49546
5.59907	0.949194	1.29294	0.734137	0.462865	1	Neb	0.462865	chr2	52136647	52338798	-	202151
2834.51	-0.408346	0.121705	-3.35522	0.000793031	1	Arl5a	0.000793031	chr2	52397951	52424901	-	26950
3.55219	0.43736	1.61548	0.27073	0.786599	1	A430018G15Rik	0.786599	chr2	52425012	52434885	+	9873
24.6252	0.0784927	0.638187	0.122993	0.902112	1	Cacnb4	0.902112	chr2	52428320	52676831	-	248511
5.91319	0.861549	1.30411	0.660639	0.508844	1	Bloc1s2-ps	0.508844	chr2	52619754	52620185	+	431
[truncated: 18,347 more rows]

## Sheet: st_vs_int_deTab
baseMean	log2FoldChange	lfcSE	stat	pvalue	padj	gene	pval	chr	start	end	strand	size
42.9427	1.86414	0.592248	3.14756	0.00164637	1	Xkr4	0.00164637	chr1	3205901	3671498	-	465597
1.54916	2.01356	2.50755	0.803001	0.421974	1	RP23-317L18.4	0.421974	chr1	3365731	3368549	-	2818
5.76446	1.01618	1.38946	0.731353	0.464564	1	RP23-317L18.3	0.464564	chr1	3375556	3377788	-	2232
1.95581	0.650672	2.44451	0.266177	0.790103	1	RP23-115I1.6	0.790103	chr1	3464977	3467285	-	2308
1.63687	0.99476	2.82324	0.352347	0.724578	1	RP23-115I1.2	0.724578	chr1	3531795	3532720	+	925
2.38709	3.62556	2.41233	1.50293	0.132858	1	RP23-122M2.3	0.132858	chr1	3647309	3658904	-	11595
3.11153	-1.89592	2.23379	-0.848744	0.396024	1	Sox17	0.396024	chr1	4490931	4497354	-	6423
6.26729	-0.33313	1.2529	-0.265887	0.790327	1	RP23-285G23.3	0.790327	chr1	4522905	4526737	+	3832
9.2597	-0.662324	1.01368	-0.653388	0.513506	1	Gm6085	0.513506	chr1	4687934	4689403	-	1469
1.18284	-2.33544	3.42262	-0.682356	0.495014	1	RP23-34E15.2	0.495014	chr1	4692219	4693424	-	1205
34.4914	-0.373854	0.568818	-0.657247	0.511022	1	RP23-34E15.4	0.511022	chr1	4771131	4772199	+	1068
1050.69	-0.158495	0.140946	-1.1245	0.2608	1	Mrpl15	0.2608	chr1	4773206	4785739	-	12533
970.239	-0.0521438	0.15328	-0.340186	0.733717	1	Lypla1	0.733717	chr1	4807788	4848410	+	40622
1239.11	-0.166817	0.143375	-1.1635	0.244627	1	Tcea1	0.244627	chr1	4857814	4897909	+	40095
24.3824	-0.529457	0.673843	-0.785727	0.432027	1	Gm6104	0.432027	chr1	4880049	4880651	-	602
1.85194	1.58025	2.91507	0.542097	0.587752	1	RP24-426M1.4	0.587752	chr1	4905751	4906861	-	1110
16.2505	0.615464	0.838498	0.734008	0.462944	1	Rgs20	0.462944	chr1	4909576	5070285	-	160709
1123.83	0.0660076	0.140311	0.470438	0.638042	1	Atp6v1h	0.638042	chr1	5070018	5162529	+	92511
191.984	0.0975519	0.39656	0.245995	0.805686	1	Oprk1	0.805686	chr1	5588466	5606131	+	17665
6.66735	0.98385	1.23701	0.795346	0.426412	1	Npbwr1	0.426412	chr1	5913707	5917398	-	3691
1396.94	0.0479567	0.135568	0.353747	0.723528	1	Rb1cc1	0.723528	chr1	6206197	6276648	+	70451
40.4119	0.308034	0.533845	0.57701	0.563933	1	4732440D04Rik	0.563933	chr1	6209866	6215293	-	5427
4.37497	2.95093	1.75396	1.68244	0.092483	1	Fam150a	0.092483	chr1	6359218	6394731	+	35513
3.18852	-0.533974	1.82157	-0.293139	0.769416	1	RP23-76C20.3	0.769416	chr1	6380394	6381032	+	638
49.2811	0.0137913	0.482003	0.0286124	0.977174	1	RP23-76C20.4	0.977174	chr1	6429655	6441296	-	11641
13.7114	0.435286	0.853558	0.509966	0.610075	1	St18	0.610075	chr1	6487231	6860940	+	373709
719.004	0.0419658	0.169217	0.248	0.804134	1	Pcmtd1	0.804134	chr1	7088920	7173628	+	84708
6.36397	-0.849105	1.35687	-0.625782	0.531458	1	WI1-817D1.2	0.531458	chr1	7148110	7152137	+	4027
4.60381	-0.360915	1.47503	-0.244682	0.806703	1	Gm9826	0.806703	chr1	7177739	7179037	+	1298
10.5547	1.03555	0.976666	1.06029	0.289014	1	Gm26901	0.289014	chr1	7349406	7397869	-	48463
15.0516	2.41071	0.854938	2.81975	0.00480618	1	Sntg1	0.00480618	chr1	8361475	9299878	-	938403
4.25768	-0.83164	1.46533	-0.567543	0.570345	1	Gm15452	0.570345	chr1	8791923	8792162	-	239
3.41291	-1.06628	1.67485	-0.636643	0.524357	1	RP23-397E23.1	0.524357	chr1	8815842	8816039	+	197
1.16106	-0.315709	2.85977	-0.110397	0.912095	1	Gm24276	0.912095	chr1	8816138	8816247	+	109
817.626	-0.0101492	0.157044	-0.0646268	0.948471	1	Rrs1	0.948471	chr1	9545408	9547455	+	2047
18.1395	0.112811	0.754678	0.149482	0.881173	1	Adhfe1	0.881173	chr1	9547948	9580673	+	32725
2.41971	2.91932	2.27157	1.28516	0.198737	1	2610203C22Rik	0.198737	chr1	9560832	9631175	-	70343
1.22643	0.85693	2.59826	0.329809	0.741544	1	Gm6161	0.741544	chr1	9574548	9575649	+	1101
5.1344	0.605781	1.33092	0.45516	0.648994	1	3110035E14Rik	0.648994	chr1	9601199	9627143	+	25944
52.3504	-0.220618	0.550334	-0.40088	0.688509	1	Mybl1	0.688509	chr1	9667415	9700209	-	32794
1175.05	-0.0602182	0.159172	-0.378322	0.705191	1	Vcpip1	0.705191	chr1	9718622	9748382	-	29760
4.34001	0.191938	1.43569	0.133691	0.893647	1	1700034P13Rik	0.893647	chr1	9747648	9791922	+	44274
269.376	0.290547	0.213086	1.36352	0.172718	1	Sgk3	0.172718	chr1	9798107	9900845	+	102738
11.5471	-0.207978	0.89201	-0.233156	0.81564	1	Mcmdc2	0.81564	chr1	9908638	9942085	+	33447
249.189	0.160977	0.225105	0.715119	0.474536	1	Snhg6	0.474536	chr1	9941959	9944118	-	2159
6.19498	-0.542348	1.23869	-0.437839	0.661503	1	Snord87	0.661503	chr1	9942463	9942549	-	86
48.047	0.102471	0.44578	0.22987	0.818193	1	Tcf24	0.818193	chr1	9960163	9967932	-	7769
1.80594	0.304779	2.1794	0.139845	0.888782	1	Ppp1r42	0.888782	chr1	9968624	10009136	-	40512
1859.18	-0.0745129	0.131934	-0.564773	0.572228	1	Cops5	0.572228	chr1	10024601	10038168	-	13567
728.695	-0.0419398	0.190276	-0.220415	0.825548	1	Cspp1	0.825548	chr1	10037987	10136768	+	98781
67.6374	-0.362721	0.476917	-0.760553	0.446924	1	RP23-228G18.6	0.446924	chr1	10062258	10064079	+	1821
1332.56	0.414323	0.144759	2.86216	0.00420762	1	Arfgef1	0.00420762	chr1	10137571	10232670	-	95099
2.56636	1.13448	2.07765	0.546042	0.585037	1	RP24-327F2.1	0.585037	chr1	10197081	10198802	-	1721
73.0249	2.70475	0.476658	5.6744	1.39177e-08	0.000228265	Cpa6	1.39177e-08	chr1	10324720	10719945	-	395225
167.667	-0.209794	0.357462	-0.586899	0.557272	1	Prex2	0.557272	chr1	10993465	11303681	+	310216
252.557	0.744457	0.254262	2.92791	0.00341249	1	A830018L16Rik	0.00341249	chr1	11414105	11975901	+	561796
10.3435	1.17978	0.967957	1.21883	0.222907	1	RP23-2K13.1	0.222907	chr1	11416918	11419388	+	2470
2.48633	0.847534	1.96155	0.432074	0.665687	1	RP24-239K20.1	0.665687	chr1	11704207	11706350	+	2143
3.26936	-0.518436	1.66773	-0.310864	0.755904	1	Gm7560	0.755904	chr1	12120960	12121832	+	872
7903.89	1.00738	0.218084	4.61924	3.85144e-06	0.0631674	Sulf1	3.85144e-06	chr1	12692277	12861192	+	168915
39.2166	0.452794	0.562529	0.804925	0.420863	1	Slco5a1	0.420863	chr1	12866549	12992650	-	126101
1159.88	0.141133	0.163412	0.863662	0.387774	1	Ncoa2	0.387774	chr1	13139105	13374083	-	234978
9.2362	-0.140817	0.984329	-0.143059	0.886243	1	RP23-93D12.2	0.886243	chr1	13177462	13179714	-	2252
4.66568	1.21398	1.46598	0.828106	0.40761	1	RP23-93D12.1	0.40761	chr1	13234809	13236434	-	1625
13.8098	0.162588	0.898341	0.180987	0.856378	1	RP23-125I14.2	0.856378	chr1	13343563	13348204	-	4641
19.0727	-0.281943	0.824907	-0.341788	0.73251	1	RP23-125I14.1	0.73251	chr1	13354483	13356730	-	2247
3101.72	-0.0627007	0.153784	-0.40772	0.683479	1	Tram1	0.683479	chr1	13564698	13589910	-	25212
161.639	-0.420899	0.270531	-1.55583	0.119749	1	Lactb2	0.119749	chr1	13623330	13660546	-	37216
7.76339	0.580267	1.62225	0.357693	0.720573	1	RP23-70F22.2	0.720573	chr1	13641483	13642748	-	1265
94.8011	-0.56537	0.512654	-1.10283	0.270101	1	Eya1	0.270101	chr1	14168954	14310235	-	141281
3.06704	3.99374	2.38765	1.67267	0.0943931	1	Gm9947	0.0943931	chr1	14752937	14776931	+	23994
124.528	2.5284	0.408981	6.18219	6.32174e-10	1.03683e-05	Msc	6.32174e-10	chr1	14753346	14755992	-	2646
6.2066	0.643744	1.25377	0.513447	0.607639	1	Rpl5-ps1	0.607639	chr1	14865072	14865965	+	893
11.6161	0.726934	0.910247	0.798613	0.424515	1	Trpa1	0.424515	chr1	14872648	14918862	-	46214
263.913	0.0130614	0.288706	0.0452412	0.963915	1	Kcnb2	0.963915	chr1	15287254	15723750	+	436496
5.57246	0.554338	1.44864	0.38266	0.701972	1	RP23-445B17.1	0.701972	chr1	15364302	15365834	+	1532
2.54479	0.500408	1.96106	0.255172	0.798591	1	RP24-66C10.4	0.798591	chr1	15556249	15558337	+	2088
741.897	-0.184907	0.181091	-1.02107	0.30722	1	Terf1	0.30722	chr1	15805646	15844052	+	38406
8.87722	1.29116	1.10016	1.17361	0.240552	1	RP23-325F17.4	0.240552	chr1	15853331	15856499	+	3168
212.483	0.915134	0.261131	3.5045	0.000457466	1	Sbspon	0.000457466	chr1	15853862	15892722	-	38860
16.2393	0.0652353	0.757368	0.0861342	0.93136	1	4930444P10Rik	0.93136	chr1	16065979	16093325	-	27346
4871.56	-0.0686651	0.138117	-0.497151	0.619083	1	Rpl7	0.619083	chr1	16101295	16104662	-	3367
3426.9	-1.03248	0.164028	-6.29456	3.08272e-10	5.05597e-06	Rdh10	3.08272e-10	chr1	16105774	16133734	+	27960
969.985	0.0196824	0.187072	0.105213	0.916207	1	Stau2	0.916207	chr1	16228674	16520112	-	291438
908.361	0.0678853	0.159226	0.426345	0.669857	1	Ube2w	0.669857	chr1	16540790	16619489	-	78699
5.33555	0.899255	1.31619	0.683228	0.494463	1	RP23-382H8.2	0.494463	chr1	16618560	16621539	+	2979
2089.56	-0.110412	0.137521	-0.802877	0.422046	1	Tceb1	0.422046	chr1	16641725	16657042	-	15317
1037.03	0.237243	0.176022	1.3478	0.177722	1	Tmem70	0.177722	chr1	16665207	16678275	+	13068
94.5873	0.290503	0.37711	0.770339	0.441099	1	Ly96	0.441099	chr1	16688051	16709611	+	21560
14.1376	0.102313	0.842336	0.121464	0.903324	1	Gm5828	0.903324	chr1	16768279	16770138	-	1859
76.1692	0.624685	0.394874	1.58198	0.113653	1	Jph1	0.113653	chr1	16964560	17097889	-	133329
10.5163	0.264655	0.948507	0.279023	0.780228	1	Gdap1	0.780228	chr1	17145362	17164271	+	18909
4.66277	0.00170454	1.39466	0.0012222	0.999025	1	Rbm6-ps1	0.999025	chr1	17397412	17400281	-	2869
187.135	-0.0678803	1.42051	-0.0477858	0.961887	1	Pi15	0.961887	chr1	17601901	17630939	+	29038
14.7457	-0.354956	0.78197	-0.453925	0.649883	1	Gm16070	0.649883	chr1	17676027	17727646	-	51619
267.11	0.303058	0.256926	1.17955	0.238177	1	Crispld1	0.238177	chr1	17727045	17766344	+	39299
1.85169	1.06475	2.21027	0.481731	0.629997	1	Gm28153	0.629997	chr1	17741915	17805417	-	63502
8.57126	-0.140194	1.17111	-0.11971	0.904713	1	AC098736.2	0.904713	chr1	19153422	19153966	-	544
4.01452	-0.633315	1.62222	-0.390401	0.69624	1	Tfap2b	0.69624	chr1	19208914	19238576	+	29662
4.94588	0.52711	1.36555	0.386006	0.699492	1	Gm4849	0.699492	chr1	19330939	19333184	+	2245
1.54033	2.53921	2.94658	0.861747	0.388826	1	Pkhd1	0.388826	chr1	20057779	20618064	-	560285
4188.66	-0.118809	0.146339	-0.811874	0.416864	1	Mcm3	0.416864	chr1	20802968	20820312	-	17344
5.05956	0.428202	1.37094	0.312343	0.75478	1	6720483E21Rik	0.75478	chr1	20888650	20890473	-	1823
314.192	0.478009	0.22253	2.14807	0.0317086	1	Paqr8	0.0317086	chr1	20890606	20939650	+	49044
87.1168	0.32802	0.40446	0.811007	0.417361	1	Efhc1	0.417361	chr1	20951626	20990841	+	39215
442.987	-0.223741	0.182965	-1.22286	0.221381	1	Tram2	0.221381	chr1	20996299	21079229	-	82930
1.87134	0.412407	2.36407	0.174448	0.861513	1	Gm2693	0.861513	chr1	21178988	21187427	+	8439
100.002	0.104761	0.346259	0.302552	0.762232	1	Tmem14a	0.762232	chr1	21218575	21230167	+	11592
7.05399	0.757852	1.31839	0.57483	0.565406	1	Gsta3	0.565406	chr1	21240589	21265661	+	25072
120.267	0.424958	0.330431	1.28607	0.198418	1	Kcnq5	0.198418	chr1	21398403	21961942	-	563539
3.67555	1.30048	1.74237	0.746387	0.455434	1	RP24-496H1.1	0.455434	chr1	21454691	21457017	-	2326
34.3587	0.0684424	0.65603	0.104328	0.916909	1	Gm7658	0.916909	chr1	21511933	21513056	-	1123
3.37884	2.06697	1.88472	1.0967	0.272773	1	RP23-322P13.2	0.272773	chr1	21838948	21840514	-	1566
35.7717	-0.0617172	0.792796	-0.0778476	0.937949	1	Gm26580	0.937949	chr1	21959842	21962530	+	2688
209.184	0.324446	0.248891	1.30356	0.192383	1	Rims1	0.192383	chr1	22286251	22805724	-	519473
255.628	0.236179	0.242607	0.973506	0.330302	1	Ogfrl1	0.330302	chr1	23366424	23397772	-	31348
18.9304	-0.190631	0.722467	-0.263862	0.791887	1	B3gat2	0.791887	chr1	23761753	23849158	+	87405
604.311	-0.0901869	0.158537	-0.568871	0.569444	1	Smap1	0.569444	chr1	23844846	23922317	-	77471
396.383	0.149799	0.190446	0.786571	0.431533	1	1110058L19Rik	0.431533	chr1	23995939	24005656	-	9717
1307.83	-0.0183427	0.17338	-0.105795	0.915745	1	Fam135a	0.915745	chr1	24011093	24100341	-	89248
2.26637	-0.55154	2.1268	-0.259329	0.795382	1	RP23-255J24.2	0.795382	chr1	24100625	24103424	+	2799
299.063	-0.756665	0.659168	-1.14791	0.251006	1	Col9a1	0.251006	chr1	24177610	24252684	+	75074
101.295	4.252	0.403362	10.5414	5.56595e-26	9.12871e-22	Col19a1	5.56595e-26	chr1	24261890	24587472	-	325582
7.24368	0.327155	1.22168	0.267791	0.788861	1	Tubb4b-ps2	0.788861	chr1	24594087	24595423	-	1336
24.2061	-0.44621	0.704148	-0.633689	0.526284	1	Gm28439	0.526284	chr1	24611535	24612410	-	875
4.44764	0.330513	1.57258	0.210173	0.833533	1	Gm10222	0.833533	chr1	24612407	24612700	-	293
5.97161	0.891032	1.3442	0.662873	0.507412	1	Gm28438	0.507412	chr1	24612775	24613119	-	344
234.758	-0.123162	0.240974	-0.511101	0.60928	1	Gm28437	0.60928	chr1	24613189	24613971	-	782
76.9239	-0.653321	0.386868	-1.68874	0.0912683	1	Gm10925	0.0912683	chr1	24613974	24614651	-	677
71.023	-0.0923615	0.408408	-0.22615	0.821085	1	Gm28661	0.821085	chr1	24614885	24615565	-	680
57.0159	-0.0507322	0.468575	-0.108269	0.913782	1	Gm29216	0.913782	chr1	24615706	24616197	-	491
811.92	0.786165	0.172246	4.56419	5.01418e-06	0.0822376	Lmbrd1	5.01418e-06	chr1	24678630	24766301	+	87671
91.3999	1.615	0.42054	3.84031	0.000122881	1	Bai3	0.000122881	chr1	25067476	25829707	-	762231
2.16134	4.4052	3.08019	1.43017	0.152668	1	RP23-21P2.5	0.152668	chr1	25314276	25317708	-	3432
1.47014	0.119122	2.57068	0.0463389	0.96304	1	RP23-21P2.8	0.96304	chr1	25362564	25365820	-	3256
2.64442	1.49288	2.14757	0.695148	0.486963	1	RP23-478K4.2	0.486963	chr1	25672245	25676239	-	3994
1.75934	3.99622	2.97256	1.34437	0.178829	1	RP23-478K4.1	0.178829	chr1	25686062	25691501	-	5439
3.33431	0.69264	1.77659	0.389871	0.696632	1	RP23-478K4.3	0.696632	chr1	25722038	25724778	-	2740
1.66948	2.88618	2.74601	1.05105	0.293237	1	RP23-184I13.2	0.293237	chr1	25735389	25738969	-	3580
2.67659	1.42308	2.21734	0.641795	0.521006	1	RP23-184I13.4	0.521006	chr1	25775757	25780306	-	4549
3.0551	2.06066	2.21701	0.929479	0.352641	1	RP23-184I13.6	0.352641	chr1	25804097	25807406	-	3309
1.19773	0.0820693	2.69502	0.0304522	0.975706	1	RP23-184I13.7	0.975706	chr1	25808956	25809972	-	1016
33.2727	-0.459669	0.532183	-0.863743	0.387729	1	Gm7846	0.387729	chr1	28580499	28580772	-	273
1.42404	1.76116	2.68337	0.656325	0.511615	1	Gm5697	0.511615	chr1	28800240	28802721	-	2481
26.9446	0.211176	0.611848	0.345144	0.729986	1	Gm5525	0.729986	chr1	29484604	29485915	-	1311
1.61605	0.701467	2.42546	0.28921	0.772421	1	Gm6473	0.772421	chr1	30769687	30771815	+	2128
1255.29	0.0245462	0.145095	0.169174	0.86566	1	Phf3	0.86566	chr1	30802339	30873921	-	71582
1.83799	1.0445	2.35126	0.44423	0.656876	1	RP24-172B22.6	0.656876	chr1	30833548	30836431	-	2883
6.16548	1.16026	1.28082	0.905875	0.365002	1	RP23-471J16.2	0.365002	chr1	30865504	30868538	-	3034
1798.06	0.116324	0.154756	0.751662	0.452254	1	Ptp4a1	0.452254	chr1	30940302	30949770	-	9468
10.7814	-0.849313	1.44687	-0.587002	0.557202	1	Gm10307	0.557202	chr1	31615149	31616661	+	1512
190.65	0.904604	0.289392	3.12588	0.00177275	1	Khdrbs2	0.00177275	chr1	32172714	32658568	+	485854
17.6312	1.24249	0.961415	1.29235	0.196235	1	RP23-109J14.2	0.196235	chr1	32473757	32475565	+	1808
1.22482	3.58681	3.32729	1.078	0.281035	1	RP24-390L20.5	0.281035	chr1	32539028	32542440	+	3412
2.32306	-1.88568	2.34703	-0.803432	0.421725	1	Gm5415	0.421725	chr1	32543686	32547294	-	3608
2.90969	0.599443	2.108	0.284365	0.776131	1	Gm7114	0.776131	chr1	33100907	33102695	+	1788
573.894	-0.0808437	0.194828	-0.414949	0.67818	1	Prim2	0.67818	chr1	33453810	33669795	-	215985
1.48834	-0.543402	2.35178	-0.23106	0.817268	1	Gm29228	0.817268	chr1	33482101	33482518	+	417
6.07393	1.72625	1.36198	1.26746	0.204992	1	RP24-423J19.1	0.204992	chr1	33669824	33670712	+	888
906.813	0.179547	0.150209	1.19531	0.231965	1	Rab23	0.231965	chr1	33719887	33742564	+	22677
715.928	0.154205	0.215378	0.715974	0.474007	1	Bag2	0.474007	chr1	33745484	33757795	-	12311
[truncated: 20,185 more rows]

## Sheet: panc_vs_pancMut_deTab
baseMean	log2FoldChange	lfcSE	stat	pvalue	padj	gene	pval	chr	start	end	strand	size
[truncated: 20,346 more rows]
