# Supplementary material for: Sufu- and Spop-mediated downregulation of Hedgehog signaling promotes beta cell differentiation through organ-specific niche signals
Source: Nat Commun. 2019 Oct 11;10:4647. doi: 10.1038/s41467-019-12624-5 (PMC6789033; doi:10.1038/s41467-019-12624-5)
Supplement: Supplementary file 7 — Supplementary Data 4 [file 41467_2019_12624_MOESM7_ESM.xls]

## Sheet: gprofiler_results_PancOFF_350_strongFilt
GO.ID	Description	p.Val	FDR	Phenotype	Genes
GO:0003012	muscle system process	0.000526	0.000526	1	MRVI1,MYOCD,GDNF,FBXO32,MYOM1,TPM2,PDE4B,NOS1,TACR1,DMPK,ACTA2,PDE9A,CHRM2,PRKG1,PDE5A,CACNB2,MYL6
GO:0045604	regulation of epidermal cell differentiation	0.00703	0.00703	1	DLL1,PTCH1,BMP4,MYCL,PTCH2,HOXA7,CD109
GO:0030324	lung development	0.00134	0.00134	1	ITGA3,ALDH1A2,CTGF,ASCL1,MYOCD,GLI3,BMP4,GLI1,FOXP2,FOXP1,WWP1,FOXF1,HHIP
GO:0043010	camera-type eye development	0.00558	0.00558	1	NES,ALDH1A2,DLL1,GLI3,BMP4,CYP1B1,BCAR3,CASZ1,FOXP2,TSPAN12,FOXF2,SDK1,SLITRK6,FZD4,HIPK2
GO:2000727	positive regulation of cardiac muscle cell differentiation	0.00818	0.00818	1	EFNB2,MYOCD,BMP4,FOXP1,GREM1
GO:0090287	regulation of cellular response to growth factor stimulus	0.00245	0.00245	1	ITGA3,DLL1,CYFIP2,MYOCD,BMP4,TGFB1I1,CHRDL1,SOSTDC1,CD109,FZD4,HIPK2,HHIP,RGMA,GREM1
GO:0003002	regionalization	0.000649	0.000649	1	ALDH1A2,DLL1,ASCL1,COBL,BTG2,GLI3,PTCH1,BMP4,GDNF,ARC,GLI1,NRP2,MLLT3,HOXA7,FOXF1,HIPK2,HHIP,GREM1
GO:0060562	epithelial tube morphogenesis	0.00969	0.00969	1	EFNB2,ALDH1A2,DLL1,COBL,NTN1,GLI3,PTCH1,BMP4,GDNF,BMP5,SOSTDC1,FOXF1,SEMA3E,HHIP,RGMA,GREM1
GO:0048565	digestive tract development	0.000435	0.000435	1	KIT,ALDH1A2,ASCL1,COBL,MYOCD,GLI3,BMP4,SOX10,FOXF2,FOXF1,FOXL1
GO:0014706	striated muscle tissue development	0.000197	0.000197	1	EFNB2,FHL2,ALDH1A2,DLL1,JPH2,BTG2,MYOCD,ASB2,NR1D2,BMP4,NR4A1,FOXP2,FOXP1,BMP5,SCX,NEXN,ACTC1,GREM1,MYL6
GO:0090131	mesenchyme migration	0.000318	0.000318	1	ACTA2,FOXF1,ACTG2,ACTC1
GO:0060485	mesenchyme development	0.00259	0.00259	1	ALDH1A2,BMP4,GDNF,NRP2,WNT16,TGFB1I1,BMP5,SOX10,SCX,ACTA2,FOXF1,ACTG2,ACTC1,GREM1
GO:0015629	actin cytoskeleton	0.000272	0.000272	1	CNN2,DSTN,COBL,PDLIM7,VCL,MYOM1,ABLIM1,CSRP1,TPM2,CRMP1,PDLIM3,DAAM1,ACTA2,PLEKHH2,SYNPO2,ACTG2,MYL9,ACTC1,MYL6
GO:0044449	contractile fiber part	4.26e-06	4.26e-06	1	JPH2,VCL,FBXO32,MYOM1,TPM2,PDE4B,NOS1,PDLIM3,ACTA2,NEXN,SYNPO2,FBXL22,MYL9,ACTC1,PPP1R12B
GO:0003779	actin binding	0.00461	0.00461	1	DSTN,LSP1,COBL,MYO10,ARC,MSRB2,MYOM1,ABLIM1,TPM2,MYO1E,NEXN,PLEKHH2,SYNPO2,CACNB2
KEGG:04340	Hedgehog signaling pathway	0.00432	0.00432	1	ARRB1,GLI3,PTCH1,GLI1,PTCH2,HHIP
KEGG:04360	Axon guidance	0.00821	0.00821	1	SEMA4F,EFNB2,NTN1,PTCH1,ROBO1,ABLIM1,TRPC3,EPHA5,TRPC6,NTN3,SEMA3E
KEGG:05217	Basal cell carcinoma	0.000541	0.000541	1	GLI3,PTCH1,BMP4,GLI1,PTCH2,WNT16,FZD4,HHIP
KEGG:05414	Dilated cardiomyopathy (DCM)	0.00728	0.00728	1	ITGA3,ITGA2,ITGB3,ADCY5,TPM2,ITGA1,CACNB2,ACTC1
KEGG:04270	Vascular smooth muscle contraction	1.11e-06	1.11e-06	1	MRVI1,MYH11,KCNMB1,MYLK,ADCY5,ACTA2,PPP1R14A,KCNMB2,PRKG1,PLA2G4A,ACTG2,MYL9,PPP1R12B,MYL6
KEGG:05410	Hypertrophic cardiomyopathy (HCM)	0.00528	0.00528	1	ITGA3,ITGA2,ITGB3,TPM2,PRKAG2,ITGA1,CACNB2,ACTC1

## Sheet: gprofiler_results_StON_350_strongFilt
GO.ID	Description	p.Val	FDR	Phenotype	Genes
GO:0098742	cell-cell adhesion via plasma-membrane adhesion molecules	0.00312	0.00312	1	CDH4,TENM1,CLDN1,CXADR,CLDN6,KIRREL3,CLDN18,TGFB2,PCDH10
GO:0001503	ossification	0.00145	0.00145	1	SOX9,PRKD1,IHH,ALOX15,COL2A1,SIX2,SFRP2,ECM1,TNC,TGFB2,RSPO2,BMPR1B,JUNB,DHRS3
GO:0071599	otic vesicle development	0.00356	0.00356	1	SOX9,GATA3,FGF10,COL2A1
GO:0060740	prostate gland epithelium morphogenesis	0.00807	0.00807	1	SOX9,STAT5A,FGF10,TNC,FOXA1
GO:0030198	extracellular matrix organization	0.00255	0.00255	1	FAP,SOX9,IHH,ADAMTSL4,COL2A1,COL19A1,COL11A1,SFRP2,ANXA2,OLFML2B,TGFB2
GO:0048566	embryonic digestive tract development	1.94e-05	1.94e-05	1	IHH,RARB,FGF10,GATA4,SIX2,PCSK5,TGFB2
GO:0051216	cartilage development	0.000199	0.000199	1	SOX9,IHH,RARB,PITX1,COL2A1,SIX2,COL11A1,SFRP2,TGFB2,RSPO2,BMPR1B
GO:0001655	urogenital system development	0.000395	0.000395	1	SOX9,STAT5A,GATA3,RARB,FGF10,SIX2,PCSK5,MECOM,TNC,KIRREL3,FOXA1,TGFB2,EPCAM,AGTR1B
GO:0035265	organ growth	0.0071	0.0071	1	SOX9,NKX2-5,RARB,FGF10,GATA4,CXADR,TGFB2,1190002N15RIK,RSPO2
GO:0050808	synapse organization	0.00172	0.00172	1	SEZ6,CLSTN3,CBLN2,TNC,UNC13B,ATP2B2,KIRREL3,LRRN1,FLRT1,SLITRK3,FRMPD4,SYNDIG1
GO:0048736	appendage development	5.71e-07	5.71e-07	1	SOX9,CRABP2,IHH,RARB,PITX1,FGF10,COL2A1,PCSK5,MECOM,SFRP2,MEOX2,TGFB2,RSPO2,BMPR1B
GO:0014706	striated muscle tissue development	0.00322	0.00322	1	CAV2,NKX2-5,RARB,PITX1,GATA4,CXADR,MSC,COL19A1,COL11A1,MEOX2,TGFB2,ISL1,1190002N15RIK,MYO18B
GO:0003215	cardiac right ventricle morphogenesis	0.00102	0.00102	1	NKX2-5,GATA3,GATA4,TGFB2,ISL1
GO:0045165	cell fate commitment	0.00396	0.00396	1	SOX9,IHH,NKX2-5,GATA3,PITX1,FGF10,GATA4,SIX2,SFRP2,FOXA1,TGFB2,ISL1
GO:0005923	bicellular tight junction	0.000483	0.000483	1	OCLN,CLDN1,CXADR,CLDN6,TJP2,CLDN18,FZD5,EPCAM
GO:0044456	synapse part	0.00345	0.00345	1	SEZ6,GRM3,CLSTN3,MAP2,UNC13B,PLCB4,CNR1,PENK,FRMPD4,NETO1,SV2B,GRIK2,UNC13C,SYNDIG1
KEGG:04080	Neuroactive ligand-receptor interaction	0.000392	0.000392	1	GABRG1,GRM3,VIPR2,CRHR1,AVPR1A,GABRA4,GABRB3,ADRA2A,CNR1,CYSLTR1,AGTR1B,GRIK2,PTGDR
KEGG:04514	Cell adhesion molecules (CAMs)	0.00262	0.00262	1	CDH1,CDH4,OCLN,CLDN1,CLDN6,CLDN18,CNTNAP2,NEGR1,NTNG1

## Sheet: gprofiler_results_PancON_350_strongFilt
GO.ID	Description	p.Val	FDR	Phenotype	Genes
GO:0060348	bone development	0.00471	0.00471	1	SULF1,MSX2,OSR2,HAS2,FAM20C,GNAS,MMP16,CSGALNACT1,LRRC17,MSX1,ZFPM1,FOXC1,CYP26B1
GO:0048736	appendage development	0.000628	0.000628	1	TBX2,TBX4,SULF1,TBX3,MSX2,OSR2,RNF165,PRRX1,GNAS,LEF1,NR2F2,ALX4,MSX1,CYP26B1
GO:0042476	odontogenesis	0.00198	0.00198	1	EDAR,CSF1,CD34,FAM20A,MSX2,OSR2,FAM20C,LEF1,MSX1,FOXC1
GO:0050808	synapse organization	0.000168	0.000168	1	APOE,ASIC2,APP,NRXN1,SLIT1,EPHA4,NTRK1,SLITRK5,SDK2,TMEM108,FLRT2,F2R,ELFN1,FLRT3,NTRK2,ANK3,SLITRK1
GO:0014706	striated muscle tissue development	9.85e-05	9.85e-05	1	TBX2,GATA6,EYA2,TBX3,ZFPM2,MEGF10,TNNI1,ENG,LEF1,LMNA,NR2F2,GPC1,FGF1,DNER,AI464131,TENM4,ZFPM1,FOXC1,SOX6,CYP26B1,BVES
GO:0003151	outflow tract morphogenesis	0.00195	0.00195	1	TBX2,GATA6,WNT11,TBX3,MSX2,ZFPM2,ENG,ZFPM1,FOXC1
GO:0090287	regulation of cellular response to growth factor stimulus	1.42e-05	1.42e-05	1	GATA6,HTRA1,SULF1,MSX2,BAMBI,RNF165,FAM20C,ENG,NGF,SLIT2,GPC1,FGF1,NBL1,TMEM108,CCBE1,MSX1,KCP,PEG10
GO:0050769	positive regulation of neurogenesis	0.00952	0.00952	1	SERPINF1,APOE,CSF1,NEFL,DPYSL3,VLDLR,SERPINE2,NGF,NTRK1,NBL1,TENM4,GDF6,FES,NTRK2,PTK2B,PLXNC1,SLITRK1
GO:0050890	cognition	0.00845	0.00845	1	ATP1A2,ADCY1,PLK2,APP,ASIC1,NRXN1,GNAS,KCNAB1,PTN,ST3GAL4,TANC1,NTRK2,GRM7,ZCCHC16
GO:0003206	cardiac chamber morphogenesis	0.00518	0.00518	1	TBX2,GATA6,WNT11,TBX3,MSX2,ZFPM2,ADAMTS1,TNNI1,ENG,ZFPM1,FOXC1
GO:0001525	angiogenesis	8.77e-06	8.77e-06	1	TBX4,SERPINF1,KLF4,AQP1,GATA6,CD34,SULF1,ADAMTS1,EPAS1,ENG,LEF1,NTRK1,TGFA,SLIT2,RAMP1,FGF1,AMOT,CCBE1,FOXC1,LEPR,PTK2B,CXCL12
GO:0008015	blood circulation	0.00319	0.00319	1	TBX2,APOE,CORIN,ATP1A2,ACE2,CD34,ASIC2,EPAS1,DSC2,TNNI1,ENG,COL1A2,SLIT2,AMOT,ADRA1A,F2R,FOXC1,BVES
GO:0010811	positive regulation of cell-substrate adhesion	0.00129	0.00129	1	COL26A1,NID1,CSF1,CCDC80,SPP1,PLEKHA2,SPOCK2,PTK2B,FBLN2,COL8A1
GO:0097485	neuron projection guidance	0.000543	0.000543	1	APP,SLIT1,RNF165,EPHA4,SLIT2,GAP43,FLRT2,FLRT3,SEMA5B,SLIT3,UNC5C,CXCL12,UNC5D,ANK3
GO:0007517	muscle organ development	0.000436	0.000436	1	TBX2,GATA6,ZFPM2,MEGF10,TNNI1,ENG,LEF1,LMNA,NR2F2,GPC1,DNER,ALX4,AI464131,MSX1,ZFPM1,FOXC1,SOX6,CYP26B1,BVES
GO:0042063	gliogenesis	0.00134	0.00134	1	CSF1,APP,EPHA4,SERPINE2,LAMC3,LEF1,MXRA8,DCX,GPC1,DNER,GAP43,TENM4,SOX6,NTRK2,APCDD1
GO:0030198	extracellular matrix organization	0.000664	0.000664	1	NID1,SULF1,NID2,HAS2,CCDC80,APP,KAZALD1,ENG,LAMC3,COL1A2,RXFP1,CSGALNACT1,FLRT2,FOXC1,SPOCK2
GO:0060560	developmental growth involved in morphogenesis	0.00155	0.00155	1	TBX2,APOE,CSF1,WNT11,APP,SLIT1,NGF,DCX,SLIT2,FGF1,TMEM108,FLRT3,SEMA5B,SLIT3
GO:0071772	response to BMP	0.00737	0.00737	1	GATA6,HTRA1,GATA5,SULF1,MSX2,RNF165,ENG,LEF1,NBL1,MSX1,GDF6,KCP
GO:0043235	receptor complex	0.00127	0.00127	1	GRIA3,INSRR,GABRB2,APP,VLDLR,ENG,NTRK1,ITPR2,SLITRK5,RAMP1,TRIL,LIFR,PLA2R1,NTRK2,GRM7,LEPR,PTK2B
GO:0005578	proteinaceous extracellular matrix	9.03e-07	9.03e-07	1	COL26A1,NID1,WNT11,NID2,CCDC80,ADAMTS1,KAZALD1,COL7A1,LRRN2,LAMC3,COL1A2,PTN,ADAMTS9,WNT5B,GPC1,FGF1,CPZ,COL6A6,CCBE1
GO:0005539	glycosaminoglycan binding	1.1e-05	1.1e-05	1	APOE,CCDC80,ADAMTS1,ADAMTS5,DPYSL3,SERPINE2,ENG,PTN,PCSK6,SLIT2,ADAMTS15,FGF1,RTN4RL1,SPOCK2
GO:0008237	metallopeptidase activity	0.000461	0.000461	1	ACE2,ADAMTS1,ADAMTS5,MME,MMP16,MMP23,ADAMTS9,CPZ,CPA4,CPA1,CPA2
GO:0050840	extracellular matrix binding	4.61e-08	4.61e-08	1	NID1,ADAMTS5,SPP1,SPARCL1,PLEKHA2,SLIT2,ADAMTS15,GPC1,CD248,SPOCK2,FBLN2
GO:0019838	growth factor binding	0.000186	0.000186	1	IGFBP4,IGFBP3,NKD2,IL1R1,ENG,NTRK1,COL1A2,PCSK6,GPC1,LIFR,NTRK2
KEGG:04974	Protein digestion and absorption	0.000262	0.000262	1	ATP1A2,ACE2,COL7A1,MME,COL9A2,COL1A2,CTRB1,COL6A6,CPA1,CPA2
KEGG:04972	Pancreatic secretion	0.000124	0.000124	1	ATP1A2,ADCY1,ADCY4,CEL,GNAS,CLCA1,ITPR2,CTRB1,PNLIPRP1,CPA1,CPA2
KEGG:04360	Axon guidance	0.000879	0.000879	1	SEMA5A,SLIT1,EPHA4,ABLIM2,WNT5B,SLIT2,SEMA5B,FES,SLIT3,UNC5C,CXCL12,UNC5D,PLXNC1
KEGG:04512	ECM-receptor interaction	0.00734	0.00734	1	LAMC3,COL9A2,SPP1,COL1A2,ITGA11,LAMA1,COL6A6,CD47

## Sheet: gprofiler_results_IntON_350_strongFilt
GO.ID	Description	p.Val	FDR	Phenotype	Genes
GO:0035136	forelimb morphogenesis	0.00786	0.00786	1	RDH10,HOXA11,HOXA9,HOXD9,HOXD10
GO:0008015	blood circulation	0.00948	0.00948	1	RAMP2,FLI1,EDNRB,NPR3,ANGPT1,POPDC2,EDN3,PTGS2,NPY1R,ADORA1,CTNNA3
GO:0009954	proximal/distal pattern formation	0.00334	0.00334	1	HOXA10,HOXA11,HOXA9,HOXD9,HOXD10

## Sheet: gprofiler_results_mutOFF_350_strongFilt
GO.ID	Description	p.Val	FDR	Phenotype	Genes
GO:0050808	synapse organization	1.85e-09	1.85e-09	1	ASIC2,DLG4,APP,NRXN1,CDH2,SLIT1,EPHA4,NFASC,NTRK1,EPHA7,PTPRD,UNC13B,CHRNA7,SLITRK5,PCDH17,SDK2,TMEM108,SYNPO,SLITRK4,FLRT2,ELFN1,AMIGO1,FLRT3,NTRK2,SEZ6L,LRRTM1,KALRN,KLK8,ANK3,SLITRK1
GO:0090287	regulation of cellular response to growth factor stimulus	1.46e-05	1.46e-05	1	GATA6,HTRA1,TEK,GATA3,SULF1,ANGPT1,CXCL13,TMEM204,BAMBI,RNF165,FAM20C,ITGA8,ENG,NGF,SFRP2,SLIT2,CRB2,FGF1,SPRY1,NPNT,NBL1,TMEM108,MSX1,KCP
GO:0001525	angiogenesis	0.000456	0.000456	1	SERPINF1,GATA6,TEK,ELK3,CD34,SULF1,SPARC,PECAM1,ANGPT1,EMP2,ADAMTS1,EPAS1,NRP1,ENG,LEF1,SFRP2,PITX2,NTRK1,TGFA,CHRNA7,SLIT2,ANXA2,RAMP1,FGF1,AMOT,NDNF,PTK2B
GO:0003013	circulatory system process	4.79e-09	4.79e-09	1	TBX2,JUP,CORIN,ATP1A2,ACE2,NKX2-5,FLI1,CD34,HEY2,ASIC2,CACNA1G,CHGA,ANGPT1,EMP2,EPAS1,DSC2,ATP1B1,ENG,COL1A2,KCNJ8,CHRNA7,ADRB3,SLIT2,PLN,RAMP3,AMOT,KCNJ2,PDE3A,KCNA5,ADRA1A,TRHDE,NCALD,CTNNA3,BVES,HEG1
GO:0003002	regionalization	0.00742	0.00742	1	HOXA10,NKX2-5,TBX3,HEY2,SUFU,NRP1,LEF1,SFRP2,PITX2,LFNG,PCSK6,NR2F2,CRB2,PCDH8,FGF1,SPRY1,CDON,ALX4,NBL1,DMRT2,OSR1,MSX1,GAS1,CYP26B1,MAFB
GO:0003012	muscle system process	0.00259	0.00259	1	JUP,GATA6,ATP1A2,ACE2,NKX2-5,SULF1,HEY2,CACNA1G,CHGA,DSC2,IGFBP5,ATP1B1,KCNJ8,ANXA2,DYSF,HAND2,PLN,NPNT,KCNJ2,KCNA5,ADRA1A,MYH8,LMCD1,CTNNA3
GO:0045666	positive regulation of neuron differentiation	0.00644	0.00644	1	RNF112,NKX2-5,NEFL,VLDLR,NRP1,STMN2,NGF,NTRK1,PTPRD,SYT1,CDON,BMP6,NBL1,NDNF,AMIGO1,GDF6,FES,NTRK2,PTK2B,KALRN,SLITRK1
GO:0097485	neuron projection guidance	1.13e-05	1.13e-05	1	NFIB,GATA3,LHX9,APP,SLIT1,RNF165,NRP1,EPHA4,NFASC,EFNA3,EPHA7,ARTN,PLXNA4,SLIT2,GAP43,FLRT2,FLRT3,SEMA5B,GAS1,UNC5D,ANK3
GO:0030198	extracellular matrix organization	8.13e-06	8.13e-06	1	SULF1,MMP9,HAS2,COL2A1,CCDC80,APP,SMOC2,KAZALD1,ITGA8,ENG,SPINT1,SFRP2,COL1A2,COL4A6,ANXA2,RXFP1,SCX,DPP4,CSGALNACT1,NPNT,FLRT2,NDNF,SPINT2
GO:0060348	bone development	3.5e-06	3.5e-06	1	KIT,FLI1,SULF1,SPARC,OSR2,HAS2,COL2A1,NAB2,FAM20C,GNAS,SFRP2,PITX2,THBS3,MMP16,ANXA2,SCX,CSGALNACT1,BMP6,MSX1,ZFPM1,AMER1,CYP26B1
GO:0003007	heart morphogenesis	0.00229	0.00229	1	TBX2,GATA6,TEK,NKX2-5,GATA3,TBX3,HEY2,ANGPT1,HAS2,COL2A1,ADAMTS1,SUFU,EYA1,ENG,SFRP2,PITX2,HAND2,FLRT2,MSX1,ZFPM1,HEG1
GO:0001822	kidney development	1.43e-06	1.43e-06	1	GATA3,SULF1,ANGPT1,OSR2,ADAMTS1,PODXL,NRP1,RDH10,EYA1,EPHA4,ITGA8,MME,EPHA7,SLIT2,WNK4,FGF1,SPRY1,CDKN1C,GCNT1,BMP6,NPNT,FMN1,EPCAM,OSR1,ADAMTS16,AMER1
GO:0010975	regulation of neuron projection development	0.0019	0.0019	1	GATA3,NEFL,VLDLR,NRP1,EPHA4,PRRX1,VIM,STMN2,NGF,SFRP2,NTRK1,EPHA7,PTPRD,PLXNA4,SLIT2,SYT1,RTN4RL1,NDNF,LRRC4C,AMIGO1,FES,NTRK2,PTK2B,KALRN,KLK8,SLITRK1
GO:0010001	glial cell differentiation	0.00138	0.00138	1	NFIB,RNF112,CLU,APP,CDH2,NAB2,EPHA4,SERPINE2,VIM,TRPC4,LEF1,MXRA8,ADAM22,GAP43,TENM4,LINGO1,SOX6,NTRK2
GO:0036075	replacement ossification	0.00763	0.00763	1	COL2A1,NAB2,GNAS,MMP16,SCX,CSGALNACT1,BMP6
GO:0048736	appendage development	2.5e-06	2.5e-06	1	TBX2,HOXA10,SULF1,TBX3,OSR2,COL2A1,RNF165,RDH10,PRRX1,GNAS,LEF1,SFRP2,PITX2,NR2F2,SCX,HAND2,ALX4,FMN1,OSR1,MSX1,GAS1,CYP26B1
GO:0050890	cognition	0.000143	0.000143	1	ATP1A2,ADCY1,GRIA1,PLK2,APP,ASIC1,NRXN1,ITGA8,GNAS,KCNAB1,PTN,CHRNA7,AP1S2,ST3GAL4,ITPR3,SYNPO,LRRN4,NTRK2,GRM7,KALRN,KLK8,ZCCHC16
GO:0060973	cell migration involved in heart development	0.00371	0.00371	1	NRP1,ENG,PITX2,HAND2,FLRT3,BVES
GO:0071773	cellular response to BMP stimulus	0.00183	0.00183	1	GATA6,HTRA1,NKX2-5,GATA3,SULF1,COL2A1,RNF165,ENG,LEF1,SFRP2,SCX,CRB2,BMP6,NBL1,MSX1,GDF6,KCP
GO:0060560	developmental growth involved in morphogenesis	0.00121	0.00121	1	TBX2,ESR1,APP,SLIT1,NRP1,RDH10,NGF,SFRP2,EPHA7,PLXNA4,DCX,SLIT2,SYT1,FGF1,SPRY1,TMEM108,FMN1,FLRT3,SEMA5B
GO:0060384	innervation	2.36e-05	2.36e-05	1	GABRB2,SULF1,RNF165,NRP1,SERPINE2,NTRK1,UNC13B,GABRB3,COL25A1
GO:0045165	cell fate commitment	0.00258	0.00258	1	TBX2,GATA6,NKX2-5,GATA3,TBX3,HEY2,EBF2,EPAS1,SUFU,EYA1,PRRX1,SFRP2,WNT5B,NR2F2,AW551984,CDON,IL7,GAP43,TENM4,SOX6,GAS1,CYP26B1
GO:0042391	regulation of membrane potential	5.17e-05	5.17e-05	1	JUP,GABRA1,POPDC3,GRIA1,ASIC2,CACNA1G,DLG4,APP,ASIC1,NRXN1,DSC2,ATP1B1,UNC13B,KCNJ8,CHRNA7,GABRB3,SCN7A,SLC26A7,ATP1B2,KCNJ2,TMEM108,KCNA5,PID1,KCNB1,PTK2B,CTNNA3,ANK3,BVES
GO:0048562	embryonic organ morphogenesis	0.00243	0.00243	1	TBX2,NKX2-5,GATA3,TBX3,OSR2,COL2A1,SUFU,RDH10,EYA1,PRRX1,ITGA8,ENG,FRZB,GNAS,PITX2,MMP16,CRB2,HAND2,ALX4,OSR1,MSX1,NKX3-2,GAS1,MAFB
GO:0014706	striated muscle tissue development	0.00113	0.00113	1	TBX2,GATA6,RBFOX1,NKX2-5,EYA2,TBX3,HEY2,PLAGL1,ANGPT1,EYA1,ENG,LEF1,PITX2,LMNA,NR2F2,SCX,FGF1,AW551984,CDON,PLN,AI464131,TENM4,ZFPM1,SOX6,CYP26B1,BVES,HEG1
GO:0060021	palate development	0.00996	0.00996	1	TBX2,TBX3,OSR2,COL2A1,PRRX1,LEF1,GABRB3,HAND2,ALX4,OSR1,MSX1,GAS1
GO:0042474	middle ear morphogenesis	0.0029	0.0029	1	OSR2,EYA1,PRRX1,OSR1,MSX1,NKX3-2,GAS1
GO:0045785	positive regulation of cell adhesion	0.00141	0.00141	1	ICOSL,COL26A1,TEK,GATA3,ANGPT1,HAS2,EMP2,CCDC80,CXCL13,SMOC2,PODXL,LEF1,PLEKHA2,VAV3,DPP4,IL7,NPNT,FMN1,SHB,NDNF,CD47,PTK2B,FBLN2,COL8A1,ANK3,IL1RL2
GO:0061448	connective tissue development	1.46e-05	1.46e-05	1	NFIB,SULF1,EBF2,BMP1,OSR2,COL2A1,PRRX1,FRZB,GNAS,SFRP2,THBS3,AP1S2,RXFP1,SCX,CSGALNACT1,HAND2,OSR1,MSX1,NKX3-2,AMER1,GDF6,SOX6,MAF
GO:0060562	epithelial tube morphogenesis	2.69e-05	2.69e-05	1	TBX2,TEK,NKX2-5,GATA3,TBX3,ESR1,ANGPT1,SUFU,PODXL,NRP1,RDH10,EYA1,EPHA4,ENG,SPINT1,LEF1,SFRP2,PITX2,EPHA7,SLIT2,WNK4,FGF1,SPRY1,HAND2,NPNT,FMN1,OSR1,ADAMTS16,SPINT2
GO:0001570	vasculogenesis	3.18e-05	3.18e-05	1	TEK,NKX2-5,CD34,HEY2,ANGPT1,HAS2,EMP2,NRP1,ENG,PITX2,FGF1,AMOT,NTRK2,HEG1
GO:0050804	modulation of chemical synaptic transmission	5.8e-06	5.8e-06	1	SLC1A3,GRIA1,DLG4,PLK2,SHISA9,APP,ASIC1,NRXN1,EPHA4,SERPINE2,NGF,UNC13B,CHRNA7,PCDH17,SYT1,ITPR3,TMEM108,SYNPO,CNR1,KCNB1,NTRK2,GRM7,PTK2B,LRRTM1,KALRN
GO:0007517	muscle organ development	0.00197	0.00197	1	TBX2,GATA6,RBFOX1,NKX2-5,HEY2,PLAGL1,ANGPT1,DES,ENG,LEF1,PITX2,LMNA,CNTFR,NR2F2,CRYAB,SCX,CDON,ALX4,AI464131,MSX1,ZFPM1,SOX6,CYP26B1,BVES,HEG1
GO:0045177	apical part of cell	0.00225	0.00225	1	EDAR,CLCN5,TEK,CD34,OCLN,EMP2,APP,CDH2,ABCC2,PODXL,SLCO3A1,ATP1B1,ITGA8,LRP2,CNTFR,CHRNA7,STK26,DPP4,CRB2,ATP1B2,EPCAM,UPK1B
GO:0034703	cation channel complex	0.00792	0.00792	1	GRIA3,GRIA1,CACNA1G,DLG4,SHISA9,TRPC4,KCNAB1,KCNQ5,KCNIP4,GRIN3A,KCNJ2,TRPC5,KCNA5,KCNB1,AMIGO1,PTK2B
GO:0043235	receptor complex	4.97e-10	4.97e-10	1	GRIA3,INSRR,GABRB2,GABRA1,GRIA1,DLG4,SHISA9,APP,CALCR,VLDLR,ENG,LRP2,NTRK1,CNTFR,GABRB1,ADCYAP1R1,ITPR2,CHRNA7,ADRB3,SLITRK5,GABRB3,RAMP1,ROR1,GRIN3A,GABBR2,NPNT,RAMP3,ITPR3,TRIL,LIFR,NTRK2,GRM7,PTK2B
GO:1902495	transmembrane transporter complex	0.00132	0.00132	1	GRIA3,ATP1A2,GRIA1,CACNA1G,DLG4,SHISA9,ATP1B1,TRPC4,KCNAB1,KCNQ5,KCNIP4,CHRNA7,GRIN3A,ATP1B2,KCNJ2,TRPC5,KCNA5,KCNB1,AMIGO1,PTK2B
GO:0030424	axon	0.000122	0.000122	1	NFIB,GRIA1,DLG4,NEFL,APP,NRXN1,NRP1,EPHA4,NFASC,MME,NTRK1,UNC13B,CHRNA7,SYT1,ADAM22,TMEM108,CNR1,GAP43,KCNB1,FLRT3,NTRK2,LRRTM1,ANK3
GO:0044456	synapse part	0.000104	0.000104	1	GRIA3,GRIA1,ASIC2,DLG4,SHISA9,ASIC1,NRXN1,CDH2,EPHA4,NBEA,MME,UNC13B,CHRNA7,LGI3,SYT1,CDH8,GRIN3A,SCAMP5,TMEM108,SYNPO,CNR1,GAP43,SYNGR2,FLRT3,NTRK2,GRM7,PTK2B,KALRN,ANK3
GO:0005578	proteinaceous extracellular matrix	0.00012	0.00012	1	COL26A1,SPARC,TIMP3,COL2A1,CCDC80,ADAMTS1,SMOC2,KAZALD1,COL7A1,LRRN2,COL1A2,PTN,ADAMTS9,WNT5B,COL4A6,LRFN5,FGF1,CPZ,NPNT,ADAMTSL5,NDNF,LINGO1
GO:0005911	cell-cell junction	5.12e-07	5.12e-07	1	JUP,KIT,TEK,CLDN7,OCLN,APP,CLDN6,CDH2,DSC2,PCDH12,ABCC2,PODXL,DES,NFASC,ATP1B1,TRPC4,ANXA2,DPP4,WNK4,BAIAP2L1,AMOT,EPCAM,KCNA5,FLRT2,PCDH1,FLRT3,MAGI3,PCDH9,DSC3,CTNNA3,ANK3,BVES,HEG1
GO:0008237	metallopeptidase activity	9.87e-05	9.87e-05	1	ACE2,MMP9,BMP1,ADAMTS1,ADAMTS5,ECEL1,MME,MMP16,MMP23,ADAMTS9,CPZ,CPA4,TRHDE,CPA1,CPA2
GO:0022836	gated channel activity	8.07e-05	8.07e-05	1	GRIA3,CLCN5,TRPM5,GABRA1,GRIA1,ASIC2,CACNA1G,ASIC1,KCNQ5,CLCA1,GABRB1,KCNJ8,ITPR2,CHRNA7,GABRB3,SCN7A,GRIN3A,KCNJ2,ITPR3,KCNA5,KCNB1,GRM7,PTK2B
GO:0019838	growth factor binding	2.92e-05	2.92e-05	1	IGFBP4,IGFBP3,COL2A1,CXCL13,IGF2R,NRP1,IL1R1,IGFBP5,ENG,NTRK1,COL1A2,PCSK6,LIFR,NTRK2,IL11RA1
GO:0008201	heparin binding	4.82e-07	4.82e-07	1	LPL,CCDC80,ADAMTS1,ADAMTS5,CXCL13,SMOC2,SERPINE2,THBS3,PTN,PCSK6,SLIT2,ADAMTS15,FGF1,ADAMTSL5,RTN4RL1,NDNF,COL25A1
KEGG:04724	Glutamatergic synapse	5.32e-05	5.32e-05	1	GRIA3,SLC1A3,ADCY1,GRIA1,DLG4,GNG4,ADCY4,GRIK1,GNAS,ITPR2,GRIA2,GNGT2,GRIN3A,ADRBK2,ITPR3,GRM7
KEGG:05033	Nicotine addiction	0.00032	0.00032	1	GRIA3,GABRB2,GABRA1,GRIA1,GABRB1,CHRNA7,GABRB3,GRIA2,GRIN3A
KEGG:04974	Protein digestion and absorption	1.21e-05	1.21e-05	1	ATP1A2,ACE2,SLC7A8,COL2A1,COL17A1,COL7A1,ATP1B1,MME,COL9A2,COL1A2,COL4A6,DPP4,ATP1B2,CPA1,CPA2
KEGG:05032	Morphine addiction	0.00376	0.00376	1	GABRB2,GABRA1,ADCY1,GNG4,ADCY4,GNAS,GABRB1,GABRB3,GNGT2,GABBR2,PDE3A,ADRBK2
KEGG:04970	Salivary secretion	0.00308	0.00308	1	ATP1A2,ADCY1,ADCY4,ATP1B1,GNAS,CD38,ITPR2,ADRB3,ATP1B2,ITPR3,ADRA1A
KEGG:04360	Axon guidance	1.54e-05	1.54e-05	1	SEMA5A,BOC,SLIT1,NRP1,EPHA4,SEMA6D,TRPC4,EFNA3,EPHA7,ABLIM2,PLXNA4,WNT5B,SLIT2,SEMA6C,SEMA3D,TRPC5,LRRC4C,SEMA5B,EPHA3,FES,UNC5D
KEGG:04972	Pancreatic secretion	7.46e-05	7.46e-05	1	ATP1A2,ADCY1,ATP2A3,ADCY4,ATP1B1,CEL,GNAS,CLCA1,CD38,ITPR2,ATP1B2,PNLIPRP1,ITPR3,CPA1,CPA2
KEGG:04723	Retrograde endocannabinoid signaling	0.00614	0.00614	1	GRIA3,MAPK13,GABRB2,GABRA1,ADCY1,GRIA1,GNG4,ADCY4,GABRB1,ITPR2,GABRB3,GRIA2,GNGT2,ITPR3,CNR1
KEGG:04512	ECM-receptor interaction	0.00556	0.00556	1	VWF,COL2A1,ITGA7,ITGA8,THBS3,COL9A2,COL1A2,COL4A6,ITGA11,NPNT,CD47
KEGG:04080	Neuroactive ligand-receptor interaction	0.00115	0.00115	1	GRIA3,GABRB2,GABRA1,GRIA1,GRIK1,CALCR,NR3C1,OPRK1,OPRL1,GABRB1,ADCYAP1R1,CHRNA7,ADRB3,GABRB3,GRIA2,RXFP1,GRIN3A,GABBR2,PTGER3,GRID1,CNR1,ADRA1A,GPR50,GRM7

## Sheet: gprofiler_results_mutON_350_strongFilt
GO.ID	Description	p.Val	FDR	Phenotype	Genes
GO:0014706	striated muscle tissue development	0.000111	0.000111	1	FHL2,ALDH1A2,DLL1,SRF,JPH2,BTG2,MYOCD,ASB2,PITX1,NR1D2,BMP4,NR4A1,MSC,FOXP2,FOXP1,BMP5,TPM1,MEOX2,NEXN,NOG,BCL2,NRG1,ACTC1,GREM1,MYL6
GO:0060562	epithelial tube morphogenesis	0.000158	0.000158	1	ALDH1A2,DLL1,SRF,LAMA5,ETV4,COBL,NTN1,PTCH1,BMP4,GDNF,SIX2,SALL4,COL4A1,BMP5,SOSTDC1,MYCN,FOXF1,NOG,RHOB,BCL2,HHIP,RGMA,GREM1,FOXD1
GO:0060541	respiratory system development	0.000142	0.000142	1	ITGA3,ALDH1A2,SRF,LAMA5,CTGF,FLT4,MYOCD,BMP4,FOXP4,GLI1,MSC,FOXP2,FOXP1,ANO1,MYCN,WWP1,FOXF1,NOG,HHIP
GO:0006936	muscle contraction	0.00013	0.00013	1	MRVI1,SRF,TACR2,MYOCD,EDNRB,GDNF,MYOM1,TPM2,PDE4B,NOS1,TACR1,DMPK,TPM4,TPM1,ACTA2,PRKG1,PDE5A,CACNB2,SLC8A3,MYL6
GO:0003002	regionalization	0.00386	0.00386	1	ALDH1A2,DLL1,SRF,COBL,BTG2,PTCH1,BMP4,GDNF,ARC,SIX2,GLI1,MLLT3,SEMA3A,MEOX2,FOXF1,NOG,BMPR1B,HIPK2,HHIP,GREM1,HOXC4,FOXD1
GO:0060485	mesenchyme development	0.00216	0.00216	1	ALDH1A2,LAMA5,BMP4,EDNRB,GDNF,SIX2,SEMA3A,TGFB1I1,BMP5,PHLDB2,ACTA2,FOXF1,NOG,BCL2,ACTG2,ACTC1,GREM1,FOXD1
GO:0030198	extracellular matrix organization	0.00889	0.00889	1	LAMA5,ITGB3,ADAMTS20,CYP1B1,GPM6B,COL4A1,COL4A2,CRISPLD2,MYO1E,THSD4,PHLDB2,FOXF2,VWA1,FOXF1,TNFRSF11B,GREM1
GO:0072006	nephron development	0.00194	0.00194	1	ITGA3,DLL1,LAMA5,PTCH1,BMP4,GDNF,SIX2,KIRREL3,MYO1E,NOG,BCL2,GREM1,FOXD1
GO:0007517	muscle organ development	0.00437	0.00437	1	DLL1,LAMA5,JPH2,BTG2,MYOCD,ASB2,PITX1,NR1D2,BMP4,NR4A1,MSC,FOXP2,FOXP1,TPM1,MEOX2,NOG,BCL2,NRG1,ACTC1,GREM1,MYL6
GO:0090131	mesenchyme migration	0.00204	0.00204	1	ACTA2,FOXF1,ACTG2,ACTC1
GO:0007015	actin filament organization	0.0067	0.0067	1	ACTN1,SRF,DSTN,ARRB1,CTGF,COBL,CAP2,IQGAP2,MSRB2,MYOM1,TPM2,ARHGAP6,PDLIM3,TPM4,TPM1,PHLDB2,PLEKHH2,SYNPO2,BCL2,ACTC1
GO:0034754	cellular hormone metabolic process	0.00131	0.00131	1	ALDH1A2,CYP1B1,LRAT,DKK3,BMP5,TIPARP,RBP1,BMPR1B,ALDH1A1,ECE1
GO:0015629	actin cytoskeleton	4.09e-05	4.09e-05	1	HCK,CNN2,ACTN1,DSTN,COBL,CAP2,PDLIM7,IQGAP2,VCL,MYOM1,ABLIM1,CSRP1,TPM2,CRMP1,ARHGAP6,PDLIM3,TPM4,TPM1,ACTA2,PLEKHH2,SYNPO2,PALLD,ACTG2,MYL9,ACTC1,MYL6
GO:0044449	contractile fiber part	1.12e-05	1.12e-05	1	ACTN1,JPH2,VCL,FBXO32,MYOM1,TPM2,PDE4B,NOS1,PDLIM3,TPM4,TPM1,ACTA2,NEXN,SYNPO2,FBXL22,MYL9,ACTC1,PPP1R12B
GO:0005925	focal adhesion	0.000168	0.000168	1	CNN1,ITGA3,HCK,CNN2,FHL2,ACTN1,ITGA2,ITGB3,PDLIM7,VCL,LIMS2,CSRP1,FBLN7,TGFB1I1,PHLDB2,NEXN,LAP3,PLAUR,SYNPO2,RHOB,ARHGAP24,PALLD,SNTB1,ACTC1
GO:0008307	structural constituent of muscle	0.00229	0.00229	1	MYOM1,TPM2,PDLIM3,TPM4,TPM1,NEXN,MYL6
GO:0003779	actin binding	0.000999	0.000999	1	ACTN1,DSTN,LSP1,COBL,CAP2,IQGAP2,MYO10,ARC,MSRB2,MYOM1,ABLIM1,TPM2,TPM4,MYO1E,TPM1,NEXN,PLEKHH2,SYNPO2,CACNB2
KEGG:04340	Hedgehog signaling pathway	0.00931	0.00931	1	CCND2,ARRB1,PTCH1,GLI1,PTCH2,BCL2,HHIP
KEGG:04270	Vascular smooth muscle contraction	0.000572	0.000572	1	MRVI1,MYH11,AVPR1A,KCNMB1,MYLK,ADCY5,ACTA2,PPP1R14A,PRKG1,PLA2G4A,ACTG2,MYL9,PPP1R12B,MYL6
KEGG:04510	Focal adhesion	9.34e-05	9.34e-05	1	CCND2,ITGA3,ACTN1,ITGA2,LAMA5,FLT4,ITGB3,THBS4,VCL,MYLK,PDGFA,LAMC1,COL4A1,COL4A2,COL6A4,ITGA9,BCL2,MYL9,PPP1R12B
KEGG:04512	ECM-receptor interaction	0.000786	0.000786	1	ITGA3,CD44,ITGA2,LAMA5,ITGB3,THBS4,LAMC1,COL4A1,COL4A2,COL6A4,ITGA9
