# Supplementary material for: Sufu- and Spop-mediated downregulation of Hedgehog signaling promotes beta cell differentiation through organ-specific niche signals
Source: Nat Commun. 2019 Oct 11;10:4647. doi: 10.1038/s41467-019-12624-5 (PMC6789033; doi:10.1038/s41467-019-12624-5)
Supplement: Supplementary file 8 — Source Data [file 41467_2019_12624_MOESM8_ESM.xlsx]

## Sheet: Figure 2
Fig 2E Hh qPCR
	Fold changes
	Gli1	Gli2	Gli3	Smo	Ptch1
Sufu mesKO	4.45415	2.82934	2.83726	1.54946	11.4621
Sufu mesKO; Spop het	6.20738	1.97436	1.64452	0.570355	21.5864
Sufu Spop mesKO	13.4405	2.30745	1.92964	0.782134	36.7858
Fig 2J Panc Volume
Panc volume normalized to gut weight
	Control	Sufu mesKO	Sufu mesKO;Spop Het	Sufu Spop mesKO
	19.668	7.01301	6.70612	3.68381
	20.2856	7.62793	4.17167	2.24645
	14.8907	7.31898	7.10298	4.29055
	17.4314
	16.6668
Fig 2O INS/GCG Quantification
Ratio of INS to GCG cell number relative to controls
	Control	Sufu mesKO	Sufu mesKO; Spop Het	Sufu Spop mesKO
	1.14897	0.632605	0.568389	0.366796
	1.03739	0.471257	0.549781	0.406341
	0.813639	0.602093	0.420325	0.345939

## Sheet: Figure 3
Fig 3E
Proportion of PDX1+ progenitors marked with BrdU after 1 hour treatment
	Control	Sufu Spop mesKO
	0.633478	0.429504
	0.640906	0.456583
	0.625187	0.408469
	0.616622	0.508105
Fig 3H
Proportion of NGN3+ endocrine progenitors specified from SOX9 progenitor pool
	Control	Sufu Spop mesKO
	0.113488	0.133263
	0.131778	0.0822868
	0.0934817	0.102416
		0.104735
Fig 3K
E14.5-E16.5 BrdU daily treatment - Proportion of INS+ cells colabelled with BrdU
	Control	Sufu Spop mesKO
	0.193154	0.057971
	0.154808	0.0408163
	0.247942	0.08

## Sheet: Figure 4
Fig 4J
Pancreas volume ratio of Gli2 Sufu mesKO vs Sufu mesKO
	Control	Gli2 Sufu mesKO		Control	Sufu mesKO
	654.3	567.52
	738.24	461.84
	679.92	381.66
Relative to littermate control	0.680843
Fig 4K
Ratio of INS to GCG cell number relative to controls
	Control (littermate	Gli2 Sufu mesKO (ratio to littermate control)	Sufu mesKO (ratio to littermate control)
	1.05707	1.27566	0.836091
	0.924787	1.3253	0.694915
	1.01814	0.815092	0.42803
AVERAGE	1	1.13868	0.653012

## Sheet: Figure 5
Fig 5D-E Wnt qPCR in E17.5 pancreas
	Fold changes
	Wnt2	Wnt2b	Wnt4	Wnt5a	Wnt5b	Wnt6	Wnt9a		Axin2	Cyclind1	Cyclind2	Cd44	Tcf4
Sufu Spop mesKO vs control	3.71664	5.81141	4.45574	4.69134	0.984638	1.40358	4.10897		2.09233	1.43938	2.16495	1.29016	3.14875
Fig 5H - Wnt2b smFISH
Counting smFISH dots per GFP+ cell, with at least 100 cells counted per sample
	Control	Sufu Spop mesKO
	0.363636	1.23175
	0.361702	1.19424
	0.486188	1.58553
Fig 5K - Axin2 smFISH
Counting smFISH dots per GFP- cell, with at least 100 cells counted per sample
	Control	Sufu Spop mesKO
	0.391304	2.29932
	0.315985	1.68788
	0.509569	1.29703

## Sheet: Figure 6
Fig 6M - Proportion of branched organoids
	Branched	Non-Branched		Prop Branched	Prop Unbranched
DMSO	2	30		0.0625	0.9375
CHIR	68	22		0.755556	0.244444
WIKI4	1	45		0.0217391	0.978261
Fig 6N - Proportion of AMY+ area to total DAPI+ area
	DMSO	WIKI4
	0.148068	0.020999
	0.380742	0.238625
	0.064638	0
	0.242894	0.006958
	0.254343	0.04383
	0.008408	0.044203
	0.066555	0.006391
	0.209319	0.018305
	0.143332	0.370084
	0.067391	0.014526
	0.130977	0.391425
	0.384372	0.018133
	0.77469	0.11873
	0.306011	0.115704
	0.09575	0.004212
	0.196525	0.163228
	0.013955	0.499824
	0.082946	0
	0.259455	0.24194
	0.283818	0.367394
	0.432197	0.01434
	0.216755	0.001292
	0.017723	0.314157
	0.167231	0.317781
	0.267467	0.401666
	0.228346	0.10188
	0.003129	0
	0.007567	0.178707
	0.042524	0.171489
	0.156482	0.007084
	0.250477	0.05313
	0.292947	0.023111
	0.067132	0.097808
	0.125058	0.041643
	0.041255	0.045135
	0.145984	0.1791
	0.222443	0.152827
	0.048054	0.016045
	0.1615	0.094681
	0.1025	0.337928
	0.09521	0
		0.129353
		0.354549
		0.09884
		0.090385
		0.017175
		0.388717
		0.020985
		0.037382
		0.413765
		0.081037
		0.187599
		0.156054
		0.256557
		0.082652
		0.123012
		0.048578
		0.084518
		0.229461
		0.006917
		0.030293
AVG	0.258325	0.13233
STDEV	0.554426	0.136141
ERROR	0.08555	0.017431
TTEST	0.156005
Fig 6O - Proportion of INS+ cell number to total DAPI+ area
	CTRL ins/dapi	TREAT2500
	5.08e-05	0.000505048
	4.76e-05	0.000107505
	0.000138184	1.86e-05
	0.000166532	0
	0	9.32e-05
	0	0.000214936
	5.16e-05	0.000248945
	0.000157048	0.000121976
	2e-05	0.000370827
	4.52e-05	8.81e-05
	0	8.32e-05
	0	0
	2.21e-05	0.000229495
	7.38e-05	0.000200342
	0	4.11e-05
	0	3.34e-05
	0	9.32e-05
	0	0.000338741
	6.7e-05	0.000578248
	2.15e-05	0.00020394
	5.86e-06
	0.000119466	0.000758249
	0	0
	8.75e-05	0.000269146
	8.64e-05	0.000400361
	4.15e-05	0.000839122
	3.16e-05	0.000336613
	0	0.000322761
	0	0.000396976
	0.000183046	6.62e-05
	4.11e-05	0
	8.8e-06	0.000492716
	1.98e-05	8.02e-05
	3.55e-05	8.16e-05
	0	0.000312638
	0	7.86e-05
	4.84e-05	0
	5.54e-05	5.59e-05
	7.26e-05	0
	1.93e-05	0.000159327
	3.23e-05	0.000267459
	3.82e-05	0.000112341
		0.000561742
		0.00020465
		0.000802218
		0.000202832
		5.7e-05
		0.000471825
		0.000526658
		2.45e-05
		0.000208352
		0.000166828
		9.91e-05
		0
		7.28e-05
		0.000535365
		0.000840947
		0.00053356
		0.000229629
		5.24e-05
		8.54e-05
		9.88e-05
AVG	4.26e-05	0.000235664
STDEV	4.91e-05	0.000227492
ERROR	7.58e-06	2.87e-05
TTEST	1.58e-08

## Sheet: Figure 7
Fig 7C	Kinetic - Percentage of NKX6-1/PDX1 PPs
	DMSO			WIKI4			CHIR
	Exp1	Exp2	Exp3	Exp1	Exp2	Exp3	Exp1	Exp2	Exp3
d8	1.62	1.02	0.47	1.62	1.02	0.47	1.62	1.02	0.47
d9	3.04	0.48	0.92	1.45	0.58	0.89	1.05	1.95	0.25
d10	30.3	26.3	16.4	70	66.8	54.4	3.35	0.042	0.031
d11	47.6	63.5	54.5	79.7	86.8	76.9	3.29	0.078	0.01
d12	56.9	61.4	59.9	81.5	79.5	81.3	1.08	0.4	0.043
d13	56.3	59	68.1	81.4	75	83.4	2.51	0.14	0.033
Fig 7E	Percentage of NKX6-1/PDX1 PPs
	DMSO		WIKI4		CHIR
	d13	d23	d13	d23	d13	d23
Exp1	56.3	40.1	81.4	75	2.51	5.07
Exp2	59	38.9	75	65.4	0.14	2.71
Exp3	68.1	44.1	83.4	79.2	0.033	5.14
Fig 7F	Percentage of NKX6-1/C-PEP B-like cells
	DMSO	WIKI4	CHIR
Exp1	0.86	15.6	0.83
Exp2	5.14	25.9	1.64
Exp3	0.86	26	0.8
Exp4	1.38	30	1.12

## Sheet: Supp Fig 2
Supp Fig 2E- Sufu Spop deletion qPCR in E15.5 pancreatic mesenchyme
		Fold change	Error	Fold change	Error
		Sufudel		Spopdel
Sufu Spop mesKO vs control		0.006482	0.250333	0.015734	0.108496

## Sheet: Supp Fig 3
Supp Fig 3B - dosage gut weight (mg)
Gut weight (mg) normalized to littermate controls
Sample	Control	Sufu mesKO	Sufu mesKO;Spop het	Sufu Spop mesKO
1	1.0728
2	1.09962
3	0.858238
4	1.18008
5	0.804598
6			1.42146
7	0.992337
8				2.78927
9	0.992337
10		0.705882
11	0.882353
12	0.756303
13		0.957983
14	1.10924
15	0.932773
16	1.13445
17	0.983193
18	1.08403
19	1.10924
20	1.0084	1.18487
21	1.26316
22	1.01504
23	0.857143
24	0.992481
25
26	1.08271
27				2.66165
28				3.11278
29	0.789474
30	1.13193
31	0.891821
32	0.891821
33	1.13193
34	1.06332
35				2.77836
36	1.13193
37	1.06332
38	0.823219
39	0.994723
40	0.994723
41				2.88127
42			1.26913
43	1.09763
44	0.994723
45	0.788918
46	1.03448
47	1.07586
48				2.56552
49				3.47586
50		1.44828
51	1.03448
52		1.53103
53	0.951724
54	0.744828
55	1.15862
56	1.03015
57	0.929648
58			1.25628
59	0.879397
60	1.10553
61	1.05528
62			1
63	1.14286
64	1.04082
65				1.85714
66	0.959184
67	0.857143
68			0.734694
69			0.959184
Supp Fig 3C - Flow cytometry for epithelium vs. mesenchyme
						Proportion of total population
	Total events		GFP- epi	GFP+ mes		GFP- epi	GFP+ mes
Control 1	634721		249076	174767		0.587661	0.412339
Control 2	982250		458984	260041		0.638342	0.361658
Control 3	25000		13642	9205		0.597102	0.402898
Mutant 1	527505		45701	241149		0.15932	0.84068
Mutant 2	635527		171070	240239		0.415916	0.584084
Mutant 3	539332		108952	254944		0.299404	0.700596

## Sheet: Supp Fig 4 
Supp Fig 4E
Chga area / area of tissue section
	Control	Sufu Spop mesKO
	3.13253	2.36385
	1.85675	1.14087
	2.78836	1.85202
Supp Fig 4H
Somatostatin cell number / area of tissue section --> calculated in relation to controls
	Control	Sufu Spop mesKO
	1.07657	0.30794
	0.831882	0.861081
	1.09155	0.223489
Supp Fig 4K
Ghrelin cell number / area of tissue section --> calculated in relation to controls
	Control	Sufu Spop mesKO
	1.37964	0.254778
	1.38147	1.47448
	0.485365	0.373187
	1.27215	1.04571
	0.790049
	0.69132
Supp Fig 4N
Area of AMYLASE positive staining / Panceatic tissue area --> calculated relative to controls
	Control	Sufu Spop mesKO
	0.931424	0.659139
	0.787533	0.356507
	1.09148	0.711114
	1.18957
Supp Fig 4O
Area of MUC1 positive staining / Pancreatic tissue area --> calculated relative to controls
	Control	Sufu Spop mesKO
	1.25026	1.37028
	0.6332	0.733222
	1.13176	1.2853
	0.984778
AVERAGE	1	1.1296

## Sheet: Supp Fig 6
Supp Fig 6C
Ratio of SOX2+ domain vs PDX1+ domain length
	Control	Sufu Spop mesKO
	0.840617	0.818027
	0.806511	0.818144
	0.885353	0.838303
Supp Fig 6L
Proportion of NKX6.1+ cells of SOX9+ cells
	Control	Sufu Spop mesKO
	0.883862	0.525163
	0.738105	0.712766
	0.733844	0.782356
	0.777446	0.695964
Supp Fig 6O
Proportion BrdU+ NKX6.1+ of NKX6.1+ cells
	Control	Sufu Spop mesKO
	0.412752	0.45935
	0.367521	0.358277
	0.330304	0.495726
		0.317419
Supp Fig 6R
Proportion BrdU+ NGN3+ of NGN3+ cells
	Control	Mutant
	0.111643	0.0961969
	0.0405904	0.0733945
	0.0647482	0.0779221
		0.113636

[truncated: 7 more sheets: Supp Fig 7, Supp Fig 10, Supp Fig 11, Supp Fig 12, Supp Fig 13, Supp Fig 14, Supp Fig 15]
